# Supplementary material for: Human and Murine Kidneys Show Gender- and Species-Specific Gene Expression Differences in Response to Injury
Source: PLoS One. 2009 Mar 11;4(3):e4802. doi: 10.1371/journal.pone.0004802 (PMC2652077; doi:10.1371/journal.pone.0004802)
Supplement: Table S1 — List of differentially expressed transcripts in kidneys of healthy Balb/c male (M) and female (F) mice (n = 5/per group). Statistical significance was determined by using the SAM analysis (FDR<0.3%) Ratio of gcRMA normalized relative mRNA expression levels (Ratio F/M and Ratio M/F) (1.06 MB XLS) [file pone.0004802.s001.xls]

## Sheet: Sheet1
Supplemetal Table1 (Si et al. The Human and Murine Kidney…)
List of differentially expressed transcripts in kidneys of healthy Balb/c male and female mice (n=5/per group).
Statistical significance was determined by using the Student's t-test (genes with p value<0.01)
Ratio of gcRMA normalized relative mRNA expression levels (Ratio F/M and Ratio M/F)
Probe set ID	Gene symbol	Ratio(F/M)	Ratio(M/F)
1451527_at	Pcolce2	78.4941	0.0127398	GenBank	Mm.46016	gb:AF352788.1 /DB_XREF=gi:19070656 /GEN=Pcolce2 /FEA=FLmRNA /CNT=40 /TID=Mm.46016.1 /TIER=FL+Stack /STK=12 /UG=Mm.46016 /LL=76477 /DEF=Mus musculus procollagen COOH-terminal proteinase enhancer protein 2 (Pcolce2) mRNA, complete cds. /PROD=procollagen COO	procollagen C-endopeptidase enhancer 2	Pcolce2	chr9 E3.3	Mm.46016	76477			ENSMUSG00000015354		5615 // extracellular space // traceable author statement			IPR000859 // CUB
1450226_at	Prlr	68.0476	0.0146956	GenBank	Mm.195966	gb:NM_008932.1 /DB_XREF=gi:6679472 /GEN=Prlr-rs1 /FEA=FLmRNA /CNT=12 /TID=Mm.195966.1 /TIER=FL /STK=2 /UG=Mm.195966 /LL=19117 /DEF=Mus musculus prolactin receptor related sequence 1 (Prlr-rs1), mRNA. /PROD=prolactin receptor related sequence 1 /FL=gb:NM_0	prolactin receptor	Prlr	chr15 A1|15 4.6 cM	Mm.10516	19116			ENSMUSG00000005268	7595 // lactation // inferred from mutant phenotype /// 30155 // regulation of cell adhesion // inferred from mutant phenotype /// 30856 // regulation of epithelial cell differentiation // inferred from mutant phenotype	16020 // membrane // inferred from electronic annotation /// 16021 // integral to membrane // inferred from electronic annotation	4872 // receptor activity // inferred from electronic annotation /// 4896 // hematopoietin/interferon-class (D200-domain) cytokine receptor activity // inferred from electronic annotation /// 4925 // prolactin receptor activity // inferred from mutant phe	Ovarian_Infertility_Genes // GenMAPP
1451171_at	2310008H04Rik	62.0707	0.0161107	GenBank	Mm.197492	gb:BC026877.1 /DB_XREF=gi:20071266 /FEA=FLmRNA /CNT=93 /TID=Mm.197492.1 /TIER=FL+Stack /STK=79 /UG=Mm.197492 /DEF=Mus musculus, clone MGC:30630 IMAGE:3674273, mRNA, complete cds. /PROD=Unknown (protein for MGC:30630) /FL=gb:BC026877.1	RIKEN cDNA 2310008H04 gene	2310008H04Rik	chr16 A2	Mm.244703	224008			ENSMUSG00000041974
1424758_s_at	Serpina10	35.13	0.0284657	GenBank	Mm.29094	gb:BC018416.1 /DB_XREF=gi:17390983 /FEA=FLmRNA /CNT=38 /TID=Mm.29094.1 /TIER=FL+Stack /STK=17 /UG=Mm.29094 /DEF=Mus musculus, clone MGC:25863 IMAGE:4196269, mRNA, complete cds. /PROD=Unknown (protein for MGC:25863) /FL=gb:BC018416.1	serine (or cysteine) proteinase inhibitor, clade A (alpha-1 antiproteinase, antitrypsin), member 10	Serpina10	chr12 E	Mm.29094	217847			ENSMUSG00000061947			8233 // peptidase activity // inferred from electronic annotation		IPR000215 // Serpin
1428988_at	Abcc3	29.3029	0.0341263	GenBank	Mm.23942	gb:AK006128.1 /DB_XREF=gi:12839063 /FEA=mRNA /CNT=28 /TID=Mm.23942.1 /TIER=Stack /STK=15 /UG=Mm.23942 /LL=76408 /UG_GENE=Abcc3 /UG_TITLE=ATP-binding cassette, sub-family C (CFTRMRP), member 3 /DEF=Mus musculus adult male testis cDNA, RIKEN full-length enr	ATP-binding cassette, sub-family C (CFTR/MRP), member 3	Abcc3	chr11 D	Mm.23942	76408				15722 // canalicular bile acid transport // inferred from sequence or structural similarity	5887 // integral to plasma membrane // inferred from direct assay	5524 // ATP binding // inferred from electronic annotation /// 42626 // ATPase activity, coupled to transmembrane movement of substances // inferred from sequence or structural similarity		IPR001140 // ABC transporter, transmembrane region /// IPR003439 // ABC transporter	scop // a.3.1.monodomain cytochrome c // All alpha proteins; Cytochrome c; Cytochrome c; monodomain cytochrome c // 8.5
1424485_at	Angptl3	25.888	0.038628	GenBank	Mm.28341	gb:BC019491.1 /DB_XREF=gi:18044500 /FEA=FLmRNA /CNT=73 /TID=Mm.28341.1 /TIER=FL+Stack /STK=29 /UG=Mm.28341 /LL=30924 /UG_GENE=Angptl3 /DEF=Mus musculus, angiopoietin-like 3, clone MGC:28584 IMAGE:4211688, mRNA, complete cds. /PROD=angiopoietin-like 3 /FL=	angiopoietin-like 3	Angptl3	chr4 C6|4 48.0 cM	Mm.28341	30924			ENSMUSG00000028553		5576 // extracellular region // inferred from sequence or structural similarity /// 5615 // extracellular space // traceable author statement			IPR002181 // Fibrinogen, beta/gamma chain, C-terminal globular
1425034_at	Slc17a2	18.6231	0.0536966	GenBank	Mm.24030	gb:BB667687 /DB_XREF=gi:16399136 /DB_XREF=BB667687 /CLONE=C730032N17 /FEA=FLmRNA /CNT=30 /TID=Mm.24030.1 /TIER=ConsEnd /STK=4 /UG=Mm.24030 /UG_TITLE=Mus musculus, Similar to solute carrier family 17 (sodium phosphate), member 2, clone MGC:19073 IMAGE:4193	solute carrier family 17 (sodium phosphate), member 2	Slc17a2	chr13 A3.1	Mm.24030	218103			ENSMUSG00000036110	6810 // transport // inferred from sequence or structural similarity	16020 // membrane // inferred from sequence or structural similarity /// 16021 // integral to membrane // traceable author statement	5215 // transporter activity // inferred from sequence or structural similarity
1419751_x_at	AB056442	14.6685	0.0681734	GenBank	Mm.187584	gb:NM_134256.1 /DB_XREF=gi:19527421 /GEN=mOAT6-L /FEA=FLmRNA /CNT=20 /TID=Mm.187584.1 /TIER=FL /STK=6 /UG=Mm.187584 /LL=171405 /DEF=Mus musculus organic anion transporter 6 (mOAT6-L), mRNA. /PROD=organic anion transporter 6 /FL=gb:NM_134256.1 gb:AB056442.	cDNA sequence AB056442	AB056442		Mm.326517	171405				6810 // transport // inferred from electronic annotation	16021 // integral to membrane // inferred from electronic annotation			IPR005828 // General substrate transporter
1417745_at	Cpn1	11.4531	0.0873124	GenBank	Mm.21212	gb:NM_030703.1 /DB_XREF=gi:13507643 /GEN=Cpn1 /FEA=FLmRNA /CNT=80 /TID=Mm.21212.1 /TIER=FL+Stack /STK=37 /UG=Mm.21212 /LL=93721 /DEF=Mus musculus carboxypeptidase N, polypeptide 1, 50kD (Cpn1), mRNA. /PROD=carboxypeptidase N, polypeptide 1, 50kD /FL=gb:AF	carboxypeptidase N, polypeptide 1	Cpn1	chr19 D2	Mm.206774	93721	EC:3.4.17.3		ENSMUSG00000025196			4180 // carboxypeptidase activity // inferred from direct assay /// 8233 // peptidase activity // inferred from electronic annotation /// 16787 // hydrolase activity // inferred from electronic annotation		IPR000834 // Peptidase M14, carboxypeptidase A /// IPR008575 // Peptidase M14B
1417991_at	Dio1	10.493	0.0953017	GenBank	Mm.2774	gb:NM_007860.1 /DB_XREF=gi:6681186 /GEN=Dio1 /FEA=FLmRNA /CNT=53 /TID=Mm.2774.1 /TIER=FL+Stack /STK=32 /UG=Mm.2774 /LL=13370 /DEF=Mus musculus deiodinase, iodothyronine, type I (Dio1), mRNA. /PROD=deiodinase, iodothyronine, type I /FL=gb:NM_007860.1 gb:U4	deiodinase, iodothyronine, type I	Dio1	chr4 C7|4 48.7 cM	Mm.148342	13370	EC:1.97.1.10				5615 // extracellular space // traceable author statement /// 16021 // integral to membrane // inferred from electronic annotation	4800 // thyroxine 5'-deiodinase activity // inferred from electronic annotation /// 16491 // oxidoreductase activity // inferred from electronic annotation		IPR000643 // Iodothyronine deiodinase
1419579_at	Slc7a12	10.2135	0.0979095	GenBank	Mm.215250	gb:NM_080852.1 /DB_XREF=gi:18252791 /GEN=Slc7a12-pending /FEA=FLmRNA /CNT=27 /TID=Mm.215250.1 /TIER=FL+Stack /STK=8 /UG=Mm.215250 /LL=140918 /DEF=Mus musculus solute carrier family 7 (cationic amino acid transporter, y+ system), member 12 (Slc7a12-pending	solute carrier family 7 (cationic amino acid transporter, y+ system), member 12	Slc7a12	chr3 A1	Mm.215250	140918			ENSMUSG00000039710	6810 // transport // inferred from sequence or structural similarity /// 6865 // amino acid transport // inferred from direct assay /// 6865 // amino acid transport // inferred from sequence or structural similarity	5615 // extracellular space // traceable author statement /// 5737 // cytoplasm // inferred from direct assay /// 5886 // plasma membrane // inferred from direct assay /// 16020 // membrane // inferred from sequence or structural similarity /// 16021 // i	5279 // amino acid-polyamine transporter activity // inferred from sequence or structural similarity /// 15171 // amino acid transporter activity // inferred from direct assay		IPR004841 // Amino acid permease-associated region
1451635_at	D630002G06 /// C730048C13Rik	9.83542	0.101673	GenBank	Mm.187584	gb:AB056443.1 /DB_XREF=gi:19032278 /GEN=mOAT6-S /FEA=FLmRNA /CNT=8 /TID=Mm.187584.2 /TIER=FL /STK=4 /UG=Mm.187584 /LL=171405 /DEF=Mus musculus mOAT6-S mRNA for organic anion transporter 6-S, complete cds. /PROD=organic anion transporter 6-S /FL=gb:AB05644	hypothetical protein D630002G06 /// RIKEN cDNA C730048C13 gene	D630002G06 /// C730048C13Rik	chr19 A	Mm.77037	236293 /// 31980			ENSMUSG00000063590 /// ENSMUSG00000024757	6605 // protein targeting // inferred from sequence or structural similarity /// 6810 // transport // inferred from sequence or structural similarity	16020 // membrane // inferred from sequence or structural similarity /// 16021 // integral to membrane // traceable author statement	5215 // transporter activity // inferred from sequence or structural similarity		IPR005828 // General substrate transporter
1418392_a_at	Gbp4	9.74018	0.102668	GenBank	Mm.1909	gb:NM_018734.1 /DB_XREF=gi:9055221 /GEN=Gbp3 /FEA=FLmRNA /CNT=56 /TID=Mm.1909.1 /TIER=FL+Stack /STK=24 /UG=Mm.1909 /LL=55932 /DEF=Mus musculus guanylate nucleotide binding protein 3 (Gbp3), mRNA. /PROD=guanylate nucleotide binding protein 3 /FL=gb:U44731.	guanylate nucleotide binding protein 4	Gbp4	chr3 H1	Mm.1909	55932			ENSMUSG00000028268	6955 // immune response // inferred from sequence or structural similarity	5829 // cytosol // inferred from direct assay	3924 // GTPase activity // inferred from sequence or structural similarity /// 5525 // GTP binding // inferred from sequence or structural similarity		IPR003191 // Guanylate-binding protein
1425222_x_at	D630002G06	9.60702	0.104091	GenBank	Mm.187584	gb:AB056443.1 /DB_XREF=gi:19032278 /GEN=mOAT6-S /FEA=FLmRNA /CNT=8 /TID=Mm.187584.2 /TIER=FL /STK=4 /UG=Mm.187584 /LL=171405 /DEF=Mus musculus mOAT6-S mRNA for organic anion transporter 6-S, complete cds. /PROD=organic anion transporter 6-S /FL=gb:AB05644	hypothetical protein D630002G06	D630002G06	chr19 A	Mm.77037	236293			ENSMUSG00000063590					IPR005828 // General substrate transporter
1422789_at	Aldh1a2	9.1088	0.109784	GenBank	Mm.42016	gb:NM_009022.1 /DB_XREF=gi:6677664 /GEN=Aldh1a2 /FEA=FLmRNA /CNT=21 /TID=Mm.42016.1 /TIER=FL+Stack /STK=12 /UG=Mm.42016 /LL=19378 /DEF=Mus musculus aldehyde dehydrogenase family 1, subfamily A2 (Aldh1a2), mRNA. /PROD=alcohol dehydrogenase family 1, subfam	aldehyde dehydrogenase family 1, subfamily A2	Aldh1a2	chr9 D|9 42.0 cM	Mm.42016	19378			ENSMUSG00000013584	1747 // eye morphogenesis (sensu Mammalia) // inferred from mutant phenotype /// 8152 // metabolism // inferred from electronic annotation /// 9954 // proximal/distal pattern formation // inferred from mutant phenotype /// 30326 // embryonic limb morphoge		4028 // aldehyde dehydrogenase activity // inferred from direct assay /// 16491 // oxidoreductase activity // inferred from electronic annotation		IPR002086 // Aldehyde dehydrogenase
1427263_at	Xist	8.98328	0.111318	GenBank		gb:R74734 /DB_XREF=gi:849937 /DB_XREF=MDB0905 /FEA=mRNA /CNT=151 /TID=Mm.4095.1 /TIER=ConsEnd /STK=1 /UG=Mm.4095 /LL=22438 /UG_GENE=Xist /UG_TITLE=inactive X specific transcripts
1422826_at	Igfals	7.10179	0.140809	GenBank	Mm.3135	gb:NM_008340.1 /DB_XREF=gi:6680378 /GEN=Igfals /FEA=FLmRNA /CNT=46 /TID=Mm.3135.1 /TIER=FL+Stack /STK=10 /UG=Mm.3135 /LL=16005 /DEF=Mus musculus insulin-like growth factor binding protein, acid labile subunit (Igfals), mRNA. /PROD=insulin-like growth fact	insulin-like growth factor binding protein, acid labile subunit	Igfals	chr17 A2-A3	Mm.3135	16005			ENSMUSG00000046070	7155 // cell adhesion // inferred from electronic annotation	5615 // extracellular space // traceable author statement	5515 // protein binding // inferred from electronic annotation /// 5520 // insulin-like growth factor binding // inferred from electronic annotation		IPR000372 // Cysteine-rich flanking region, N-terminal /// IPR001611 // Leucine-rich repeat
1422735_at	Foxq1	6.57328	0.152131	GenBank	Mm.44235	gb:NM_008239.2 /DB_XREF=gi:6754191 /GEN=Foxq1 /FEA=FLmRNA /CNT=51 /TID=Mm.44235.1 /TIER=FL+Stack /STK=15 /UG=Mm.44235 /LL=15220 /DEF=Mus musculus forkhead box Q1 (Foxq1), mRNA. /PROD=forkhead box Q1 /FL=gb:NM_008239.2	forkhead box Q1	Foxq1	chr13 A3.2|13 17.0 cM	Mm.44235	15220			ENSMUSG00000038415	6350 // transcription // inferred from electronic annotation /// 6355 // regulation of transcription, DNA-dependent // inferred from electronic annotation /// 31069 // hair follicle morphogenesis // inferred from mutant phenotype	5634 // nucleus // inferred from electronic annotation /// 5667 // transcription factor complex // inferred from electronic annotation	3677 // DNA binding // inferred from electronic annotation /// 3700 // transcription factor activity // inferred from electronic annotation		IPR001766 // Fork head transcription factor	scop // a.4.5.Forkhead DNA-binding domain // All alpha proteins; DNA/RNA-binding 3-helical bundle; Winged helix DNA-binding domain; Forkhead DNA-binding domain // 2.0E-36
1418872_at	Abcb1b	6.35778	0.157288	GenBank	Mm.6404	gb:NM_011075.1 /DB_XREF=gi:6755045 /GEN=Abcb1b /FEA=FLmRNA /CNT=27 /TID=Mm.6404.1 /TIER=FL+Stack /STK=17 /UG=Mm.6404 /LL=18669 /DEF=Mus musculus ATP-binding cassette, sub-family B (MDRTAP), member 1B (Abcb1b), mRNA. /PROD=ATP-binding cassette, sub-family	ATP-binding cassette, sub-family B (MDR/TAP), member 1B	Abcb1b	chr5 A2-A3|5 1.0 cM	Mm.146649	18669			ENSMUSG00000028970	6810 // transport // inferred from electronic annotation	16021 // integral to membrane // traceable author statement /// 46581 // intercellular canaliculus // inferred from direct assay	166 // nucleotide binding // inferred from electronic annotation /// 5524 // ATP binding // inferred from electronic annotation /// 16887 // ATPase activity // inferred from electronic annotation /// 17111 // nucleoside-triphosphatase activity // inferred		IPR001140 // ABC transporter, transmembrane region /// IPR003439 // ABC transporter
1456064_at	AI504432	6.35025	0.157474	GenBank	Mm.40672	gb:AI323624 /DB_XREF=gi:4058053 /DB_XREF=mp78a12.x1 /CLONE=IMAGE:575326 /FEA=EST /CNT=29 /TID=Mm.40672.2 /TIER=Stack /STK=17 /UG=Mm.40672 /LL=16491 /UG_GENE=Kcna3 /UG_TITLE=potassium voltage-gated channel, shaker-related subfamily, member 3	expressed sequence AI504432	AI504432	chr3 F2.3	Mm.347584	229694			ENSMUSG00000056145
1449633_s_at	C330027I04Rik	6.13457	0.163011	GenBank	Mm.200104	gb:AI841843 /DB_XREF=gi:5476056 /DB_XREF=UI-M-AO0-acb-f-11-0-UI.s2 /CLONE=UI-M-AO0-acb-f-11-0-UI /FEA=EST /CNT=1 /TID=Mm.200104.1 /TIER=ConsEnd /STK=1 /UG=Mm.200104 /LL=103842 /UG_GENE=AI841843 /UG_TITLE=expressed sequence AI841843	RIKEN cDNA C330027I04 gene	C330027I04Rik	chr11 D	Mm.28738	68106			ENSMUSG00000017176					IPR006434 // HAD-superfamily subfamily IE hydrolase
1460196_at	Cbr1	6.03417	0.165723	GenBank	Mm.26940	gb:NM_007620.1 /DB_XREF=gi:6671689 /GEN=Cbr1 /FEA=FLmRNA /CNT=120 /TID=Mm.26940.1 /TIER=FL+Stack /STK=62 /UG=Mm.26940 /LL=12408 /DEF=Mus musculus carbonyl reductase 1 (Cbr1), mRNA. /PROD=carbonyl reductase /FL=gb:BC012714.1 gb:U31966.1 gb:NM_007620.1	carbonyl reductase 1	Cbr1	chr16 C4|16 67.0 cM	Mm.26940	12408			ENSMUSG00000051483	8152 // metabolism // inferred from electronic annotation		4090 // carbonyl reductase (NADPH) activity // traceable author statement /// 16491 // oxidoreductase activity // inferred from electronic annotation		IPR002198 // Short-chain dehydrogenase/reductase SDR
1415964_at	Scd1	5.91155	0.16916	GenBank	Mm.140785	gb:BC007474.1 /DB_XREF=gi:13938634 /FEA=FLmRNA /CNT=521 /TID=Mm.140785.1 /TIER=FL+Stack /STK=156 /UG=Mm.140785 /LL=20249 /UG_GENE=Scd1 /DEF=Mus musculus, stearoyl-Coenzyme A desaturase 1, clone MGC:6427 IMAGE:3599932, mRNA, complete cds. /PROD=stearoyl-Co	stearoyl-Coenzyme A desaturase 1	Scd1	chr19 C3|19 43.0 cM	Mm.267377	20249			ENSMUSG00000037071	6633 // fatty acid biosynthesis // inferred from mutant phenotype /// 8610 // lipid biosynthesis // inferred from electronic annotation	5783 // endoplasmic reticulum // inferred from electronic annotation /// 16020 // membrane // inferred from electronic annotation /// 16021 // integral to membrane // traceable author statement	4768 // stearoyl-CoA 9-desaturase activity // inferred from electronic annotation /// 5506 // iron ion binding // inferred from electronic annotation /// 16491 // oxidoreductase activity // inferred from electronic annotation	Fatty_Acid_Synthesis // GenMAPP	IPR005804 // Fatty acid desaturase
1425239_at	ORF21	5.87372	0.17025	GenBank	Mm.981	gb:AY037804.1 /DB_XREF=gi:17061795 /FEA=FLmRNA /CNT=10 /TID=Mm.981.1 /TIER=FL /STK=4 /UG=Mm.981 /DEF=Mus musculus C21orf18 mRNA, complete cds. /PROD=C21orf18 /FL=gb:AY037804.1	open reading frame 21	ORF21	chr16 C4	Mm.10628	224440			ENSMUSG00000022948					IPR001214 // Nuclear protein SET
1423233_at	Cebpd	5.64566	0.177127	GenBank	Mm.4639	gb:BB831146 /DB_XREF=gi:17009389 /DB_XREF=BB831146 /CLONE=G930015F03 /FEA=FLmRNA /CNT=34 /TID=Mm.4639.1 /TIER=Stack /STK=25 /UG=Mm.4639 /LL=12609 /UG_GENE=Cebpd /UG_TITLE=CCAATenhancer binding protein (CEBP), delta /FL=gb:NM_007679.1	CCAAT/enhancer binding protein (C/EBP), delta	Cebpd	chr16 A2|16 9.0 cM	Mm.347407	12609				6350 // transcription // inferred from electronic annotation /// 6355 // regulation of transcription, DNA-dependent // inferred from electronic annotation	5634 // nucleus // inferred from direct assay	3677 // DNA binding // inferred from direct assay /// 42803 // protein homodimerization activity // inferred from direct assay
1416368_at	Gsta4	5.49204	0.182082	GenBank	Mm.2662	gb:NM_010357.1 /DB_XREF=gi:6754081 /GEN=Gsta4 /FEA=FLmRNA /CNT=158 /TID=Mm.2662.1 /TIER=FL+Stack /STK=94 /UG=Mm.2662 /LL=14860 /DEF=Mus musculus glutathione S-transferase, alpha 4 (Gsta4), mRNA. /PROD=glutathione-S-transferase, alpha 4 /FL=gb:NM_010357.1	glutathione S-transferase, alpha 4	Gsta4	chr9 E1	Mm.2662	14860			ENSMUSG00000032348			4364 // glutathione transferase activity // inferred from sequence or structural similarity /// 4364 // glutathione transferase activity // traceable author statement /// 16740 // transferase activity // inferred from electronic annotation		IPR004045 // Glutathione S-transferase, N-terminal /// IPR004046 // Glutathione S-transferase, C-terminal
1427961_s_at	AI788959	4.69506	0.21299	GenBank	Mm.221171	gb:BC028826.1 /DB_XREF=gi:20380045 /FEA=mRNA /CNT=31 /TID=Mm.221171.1 /TIER=Stack /STK=11 /UG=Mm.221171 /DEF=Mus musculus, Similar to UDP glycosyltransferase 2 family, polypeptide B4, clone MGC:37823 IMAGE:5098890, mRNA, complete cds. /PROD=Similar to UDP	expressed sequence AI788959	AI788959	chr5 E1	Mm.281844	100727			ENSMUSG00000029260	8152 // metabolism // inferred from sequence or structural similarity	5615 // extracellular space // traceable author statement /// 16021 // integral to membrane // traceable author statement	16758 // transferase activity, transferring hexosyl groups // inferred from sequence or structural similarity		IPR002213 // UDP-glucoronosyl/UDP-glucosyl transferase
1425675_s_at	Ceacam1	4.59514	0.217621	GenBank	Mm.14114	gb:M77196.1 /DB_XREF=gi:194002 /FEA=FLmRNA /CNT=9 /TID=Mm.14114.3 /TIER=FL /STK=1 /UG=Mm.14114 /LL=26365 /UG_GENE=Ceacam1 /DEF=Mouse hepatitis virus receptor mRNA, complete cds. /PROD=hepatitis virus receptor /FL=gb:M77196.1	CEA-related cell adhesion molecule 1	Ceacam1	chr7 A2|7 5.5 cM	Mm.322502	26365			ENSMUSG00000054385		16021 // integral to membrane // inferred from electronic annotation	4872 // receptor activity // inferred from electronic annotation		IPR007110 // Immunoglobulin-like
1424576_s_at	Cyp2c44	4.51372	0.221547	GenBank	Mm.26457	gb:BC025819.1 /DB_XREF=gi:19387958 /FEA=FLmRNA /CNT=71 /TID=Mm.26457.1 /TIER=FL+Stack /STK=24 /UG=Mm.26457 /DEF=Mus musculus, clone MGC:37835 IMAGE:5099385, mRNA, complete cds. /PROD=Unknown (protein for MGC:37835) /FL=gb:BC026766.1 gb:BC025819.1	cytochrome P450, family 2, subfamily c, polypeptide 44	Cyp2c44	chr19 C3	Mm.329866	226143			ENSMUSG00000025197			4497 // monooxygenase activity // inferred from electronic annotation /// 16491 // oxidoreductase activity // inferred from electronic annotation		IPR001128 // Cytochrome P450
1417676_a_at	Ptpro	4.47351	0.223538	GenBank	Mm.4715	gb:NM_011216.1 /DB_XREF=gi:6997246 /GEN=Ptpro /FEA=FLmRNA /CNT=46 /TID=Mm.4715.1 /TIER=FL+Stack /STK=39 /UG=Mm.4715 /LL=19277 /DEF=Mus musculus protein tyrosine phosphatase, receptor type, O (Ptpro), mRNA. /PROD=protein tyrosine phosphatase, receptor type	protein tyrosine phosphatase, receptor type, O	Ptpro	chr6 G1	Mm.186361	19277			ENSMUSG00000030223	6470 // protein amino acid dephosphorylation // inferred from sequence or structural similarity /// 7185 // transmembrane receptor protein tyrosine phosphatase signaling pathway // inferred from electronic annotation	5886 // plasma membrane // inferred from electronic annotation /// 16021 // integral to membrane // traceable author statement	4721 // phosphoprotein phosphatase activity // inferred from sequence or structural similarity /// 4725 // protein tyrosine phosphatase activity // inferred from electronic annotation /// 4872 // receptor activity // inferred from electronic annotation //		IPR003961 // Fibronectin, type III /// IPR000242 // Tyrosine specific protein phosphatase
1421041_s_at	Gsta2	4.40454	0.227038	GenBank	Mm.197422	gb:NM_008182.1 /DB_XREF=gi:6680118 /GEN=Gsta2 /FEA=FLmRNA /CNT=20 /TID=Mm.197422.1 /TIER=FL /STK=2 /UG=Mm.197422 /LL=14858 /DEF=Mus musculus glutathione S-transferase, alpha 2 (Yc2) (Gsta2), mRNA. /PROD=glutathione-S-transferase, alpha 2 (Yc2) /FL=gb:NM_0	glutathione S-transferase, alpha 2 (Yc2)	Gsta2	chr9 E1|9 44.0 cM	Mm.371562	14858			ENSMUSG00000057933			4364 // glutathione transferase activity // inferred from electronic annotation /// 16740 // transferase activity // inferred from electronic annotation		IPR004045 // Glutathione S-transferase, N-terminal /// IPR004046 // Glutathione S-transferase, C-terminal
1419295_at	Creb3l1	4.4013	0.227206	GenBank		gb:BC016447.1 /DB_XREF=gi:16741209 /FEA=FLmRNA /CNT=45 /TID=Mm.10353.1 /TIER=FL+Stack /STK=11 /UG=Mm.10353 /LL=26427 /UG_GENE=Oasis-pending /DEF=Mus musculus, old astrocyte specifically induced substance, clone MGC:25246 IMAGE:4921584, mRNA, complete cds.													IPR004827 // Basic-leucine zipper (bZIP) transcription factor
1450355_a_at	Capg	4.30274	0.23241	GenBank	Mm.18626	gb:NM_007599.1 /DB_XREF=gi:6680841 /GEN=Capg /FEA=FLmRNA /CNT=2 /TID=Mm.18626.1 /TIER=FL /STK=2 /UG=Mm.18626 /LL=12332 /DEF=Mus musculus capping protein (actin filament), gelsolin-like (Capg), mRNA. /PROD=capping protein (actin filament), gelsolin-like /F	capping protein (actin filament), gelsolin-like	Capg	chr6 C3	Mm.18626	12332			ENSMUSG00000056737	30031 // cell projection biogenesis // inferred from direct assay	5634 // nucleus // inferred from electronic annotation	3779 // actin binding // inferred from electronic annotation		IPR007123 // Gelsolin region
1424618_at	Hpd	4.26087	0.234694	GenBank	Mm.6584	gb:BC013343.1 /DB_XREF=gi:15426478 /FEA=FLmRNA /CNT=79 /TID=Mm.6584.1 /TIER=FL+Stack /STK=22 /UG=Mm.6584 /LL=15445 /UG_GENE=Hpd /DEF=Mus musculus, Similar to 4-hydroxyphenylpyruvic acid dioxygenase, clone MGC:14040 IMAGE:4193670, mRNA, complete cds. /PROD	4-hydroxyphenylpyruvic acid dioxygenase	Hpd	chr5 F	Mm.6584	15445			ENSMUSG00000029445	6559 // L-phenylalanine catabolism // inferred from electronic annotation /// 6572 // tyrosine catabolism // inferred from electronic annotation /// 9072 // aromatic amino acid family metabolism // inferred from electronic annotation		3868 // 4-hydroxyphenylpyruvate dioxygenase activity // inferred from electronic annotation /// 8127 // quercetin 2,3-dioxygenase activity // inferred from electronic annotation /// 16491 // oxidoreductase activity // inferred from electronic annotation /		IPR004360 // Glyoxalase/Bleomycin resistance protein/dioxygenase domain
1451453_at	Dapk2	4.25037	0.235274	GenBank	Mm.41755	gb:BC022165.1 /DB_XREF=gi:18381096 /FEA=FLmRNA /CNT=35 /TID=Mm.41755.1 /TIER=FL+Stack /STK=19 /UG=Mm.41755 /LL=13143 /UG_GENE=Dapk2 /DEF=Mus musculus, death-associated kinase 2, clone MGC:13742 IMAGE:4016911, mRNA, complete cds. /PROD=death-associated kin	death-associated kinase 2	Dapk2	chr9 C|9 32.0 cM	Mm.335252	13143			ENSMUSG00000032380	6468 // protein amino acid phosphorylation // inferred from sequence or structural similarity /// 6915 // apoptosis // inferred from electronic annotation		4672 // protein kinase activity // inferred from sequence or structural similarity /// 4674 // protein serine/threonine kinase activity // inferred from electronic annotation /// 4713 // protein-tyrosine kinase activity // inferred from sequence or struct		IPR000719 // Protein kinase
1460682_s_at	Ceacam2	4.22564	0.23665	GenBank	Mm.155711	gb:BC024320.1 /DB_XREF=gi:19354223 /FEA=FLmRNA /CNT=67 /TID=Mm.155711.2 /TIER=FL+Stack /STK=13 /UG=Mm.155711 /LL=26367 /UG_GENE=Ceacam2 /DEF=Mus musculus, Similar to CEA-related cell adhesion molecule 2, clone MGC:18435 IMAGE:4241449, mRNA, complete cds.	CEA-related cell adhesion molecule 2	Ceacam2	chr7 A2|7 5.5 cM		26367			ENSMUSG00000054385		9986 // cell surface // inferred from direct assay			IPR007110 // Immunoglobulin-like
1423954_at	C3	4.22403	0.236741	GenBank	Mm.19131	gb:K02782.1 /DB_XREF=gi:192278 /FEA=FLmRNA /CNT=378 /TID=Mm.19131.1 /TIER=FL+Stack /STK=72 /UG=Mm.19131 /LL=12266 /UG_GENE=C3 /UG_TITLE=complement component 3 /DEF=Mouse complement component C3 mRNA, alpha and beta subunits, complete cds. /FL=gb:K02782.1	complement component 3	C3	chr17 E1-E3|17 34.3 cM	Mm.19131	12266			ENSMUSG00000024164	1798 // positive regulation of type IIa hypersensitivity // inferred from mutant phenotype /// 6954 // inflammatory response // inferred from electronic annotation /// 6956 // complement activation // inferred from electronic annotation /// 6957 // comple	5576 // extracellular region // inferred from electronic annotation /// 5615 // extracellular space // traceable author statement	4866 // endopeptidase inhibitor activity // inferred from electronic annotation /// 5515 // protein binding // inferred from physical interaction	Complement_Activation_Classical // GenMAPP	IPR002890 // Alpha-2-macroglobulin, N-terminal /// IPR000020 // Anaphylatoxin/fibulin /// IPR001599 // Alpha-2-macroglobulin /// IPR001134 // Netrin, C-terminal
1417404_at	Elovl6	4.14971	0.240981	GenBank	Mm.26171	gb:NM_130450.1 /DB_XREF=gi:18496984 /GEN=Lce-pending /FEA=FLmRNA /CNT=173 /TID=Mm.26171.1 /TIER=FL+Stack /STK=40 /UG=Mm.26171 /LL=170439 /DEF=Mus musculus long chain fatty acyl elongase (Lce-pending), mRNA. /PROD=long chain fatty acyl elongase /FL=gb:AF48	ELOVL family member 6, elongation of long chain fatty acids (yeast)	Elovl6	chr3 G3	Mm.314113	170439			ENSMUSG00000041220	30497 // fatty acid elongation // inferred from direct assay	16021 // integral to membrane // traceable author statement /// 30176 // integral to endoplasmic reticulum membrane // inferred from direct assay	16747 // transferase activity, transferring groups other than amino-acyl groups // inferred from direct assay		IPR002076 // GNS1/SUR4 membrane protein
1426566_s_at	Il17re	4.11038	0.243287	GenBank	Mm.205566	gb:BG973910 /DB_XREF=gi:14361547 /DB_XREF=602843545F1 /CLONE=IMAGE:4979410 /FEA=FLmRNA /CNT=37 /TID=Mm.205566.1 /TIER=Stack /STK=17 /UG=Mm.205566 /UG_TITLE=Mus musculus, clone MGC:30952 IMAGE:4020564, mRNA, complete cds /FL=gb:BC026737.1	interleukin 17 receptor E	Il17re	chr6 E3	Mm.131781	57890			ENSMUSG00000043088
1417929_at	Slc7a8	4.02281	0.248583	GenBank	Mm.27830	gb:NM_016972.1 /DB_XREF=gi:8394324 /GEN=Slc7a8 /FEA=FLmRNA /CNT=58 /TID=Mm.27830.1 /TIER=FL+Stack /STK=33 /UG=Mm.27830 /LL=50934 /DEF=Mus musculus solute carrier family 7 (cationic amino acid transporter, y+ system), member 8 (Slc7a8), mRNA. /PROD=solute	solute carrier family 7 (cationic amino acid transporter, y+ system), member 8	Slc7a8	chr14 C1	Mm.276831	50934			ENSMUSG00000022180	6810 // transport // inferred from electronic annotation /// 6865 // amino acid transport // inferred from sequence or structural similarity	5886 // plasma membrane // inferred from sequence or structural similarity /// 16020 // membrane // inferred from electronic annotation /// 16021 // integral to membrane // traceable author statement	5279 // amino acid-polyamine transporter activity // inferred from sequence or structural similarity /// 15171 // amino acid transporter activity // inferred from electronic annotation /// 15359 // amino acid permease activity // inferred from electronic		IPR004841 // Amino acid permease-associated region
1455826_a_at	Bace1	3.96547	0.252177	GenBank	Mm.24044	gb:BB114336 /DB_XREF=gi:8766904 /DB_XREF=BB114336 /CLONE=9530045K05 /FEA=EST /CNT=43 /TID=Mm.24044.2 /TIER=Stack /STK=43 /UG=Mm.24044 /LL=23821 /UG_GENE=Bace /UG_TITLE=beta-site APP cleaving enzyme	beta-site APP cleaving enzyme 1	Bace1	chr9 A5.2	Mm.24044	23821			ENSMUSG00000032086	6508 // proteolysis and peptidolysis // inferred from direct assay	5615 // extracellular space // traceable author statement /// 16021 // integral to membrane // traceable author statement	4175 // endopeptidase activity // inferred from direct assay /// 4190 // aspartic-type endopeptidase activity // inferred from electronic annotation /// 4194 // pepsin A activity // inferred from electronic annotation /// 8233 // peptidase activity // inf		IPR001461 // Peptidase A1, pepsin
1418405_at	Hgfac	3.93129	0.25437	GenBank	Mm.27369	gb:NM_019447.1 /DB_XREF=gi:9506778 /GEN=Hgfac /FEA=FLmRNA /CNT=52 /TID=Mm.27369.1 /TIER=FL+Stack /STK=24 /UG=Mm.27369 /LL=54426 /DEF=Mus musculus hepatocyte growth factor activator (Hgfac), mRNA. /PROD=hepatocyte growth factor activator /FL=gb:AF099017.1	hepatocyte growth factor activator	Hgfac	chr5 B2	Mm.27369	54426			ENSMUSG00000029102	6508 // proteolysis and peptidolysis // inferred from electronic annotation	5576 // extracellular region // inferred from electronic annotation /// 5615 // extracellular space // traceable author statement	4252 // serine-type endopeptidase activity // inferred from electronic annotation /// 4263 // chymotrypsin activity // inferred from electronic annotation /// 4295 // trypsin activity // inferred from electronic annotation /// 8233 // peptidase activity /		IPR000562 // Type II fibronectin collagen-binding domain /// IPR006209 // EGF-like domain /// IPR000083 // Fibronectin, type I /// IPR000001 // Kringle /// IPR001254 // Peptidase S1, chymotrypsin
1427221_at	MGI:2143217	3.8141	0.262185	GenBank	Mm.27208	gb:AJ428067.1 /DB_XREF=gi:18250729 /GEN=Xtrp3s1 /FEA=mRNA /CNT=101 /TID=Mm.27208.1 /TIER=Stack /STK=84 /UG=Mm.27208 /LL=102680 /DEF=Mus musculus mRNA for X transporter protein 3 similar 1 (Xtrp3s1 gene). /PROD=X transporter protein 3 similar 1	X transporter protein 3 similar 1 gene	MGI:2143217	chr9 F|9 71.0 cM	Mm.27208	102680			ENSMUSG00000036814	6810 // transport // inferred from electronic annotation	16021 // integral to membrane // inferred from electronic annotation	15293 // symporter activity // inferred from electronic annotation		IPR000175 // Sodium:neurotransmitter symporter
1428922_at	1200009O22Rik	3.66703	0.2727	GenBank	Mm.41187	gb:BB197855 /DB_XREF=gi:16271096 /DB_XREF=BB197855 /CLONE=A330104H23 /FEA=mRNA /CNT=53 /TID=Mm.41187.2 /TIER=Stack /STK=17 /UG=Mm.41187 /LL=66873 /UG_GENE=1200009O22Rik /UG_TITLE=RIKEN cDNA 1200009O22 gene	RIKEN cDNA 1200009O22 gene	1200009O22Rik	chr6 B3	Mm.41187	66873								IPR001611 // Leucine-rich repeat /// IPR000483 // Cysteine-rich flanking region, C-terminal
1449740_s_at	Dsg2	3.60946	0.27705	GenBank	Mm.202149	gb:C79957 /DB_XREF=gi:2520287 /DB_XREF=C79957 /CLONE=J0074D05 /FEA=EST /CNT=1 /TID=Mm.202149.1 /TIER=ConsEnd /STK=1 /UG=Mm.202149 /LL=52489 /UG_GENE=D18Ertd293e /UG_TITLE=DNA segment, Chr 18, ERATO Doi 293, expressed	desmoglein 2	Dsg2	chr18 A2|18 7.05 cM	Mm.345891	13511			ENSMUSG00000044393	7155 // cell adhesion // inferred from electronic annotation /// 7156 // homophilic cell adhesion // inferred from electronic annotation	5856 // cytoskeleton // inferred from electronic annotation /// 16020 // membrane // inferred from electronic annotation /// 16021 // integral to membrane // inferred from electronic annotation /// 30057 // desmosome // inferred from direct assay	5509 // calcium ion binding // inferred from electronic annotation /// 5515 // protein binding // inferred from electronic annotation
1425079_at	Tm6sf2	3.47907	0.287433	GenBank	Mm.37974	gb:BC024498.1 /DB_XREF=gi:19353583 /FEA=FLmRNA /CNT=18 /TID=Mm.37974.1 /TIER=FL /STK=7 /UG=Mm.37974 /DEF=Mus musculus, Similar to transmembrane 6 superfamily member 2, clone MGC:37441 IMAGE:4982620, mRNA, complete cds. /PROD=Similar to transmembrane 6 sup	transmembrane 6 superfamily member 2	Tm6sf2	chr8 B3.3	Mm.37974	107770			ENSMUSG00000036151		16021 // integral to membrane // inferred from electronic annotation
1438841_s_at	Arg2	3.46745	0.288396	GenBank	Mm.6577	gb:AV002218 /DB_XREF=gi:4779068 /DB_XREF=AV002218 /CLONE=0610015O04 /FEA=EST /CNT=10 /TID=Mm.6577.3 /TIER=Stack /STK=9 /UG=Mm.6577 /LL=53612 /UG_GENE=Vti1b-pending /UG_TITLE=vesicle transport through interaction with t-SNAREs 1b homolog	arginase type II	Arg2	chr12 C3	Mm.3506	11847			ENSMUSG00000021125	50 // urea cycle // inferred from electronic annotation /// 6525 // arginine metabolism // inferred from electronic annotation /// 6527 // arginine catabolism // inferred from electronic annotation	5739 // mitochondrion // inferred from electronic annotation	3824 // catalytic activity // inferred from electronic annotation /// 4053 // arginase activity // inferred from electronic annotation /// 16787 // hydrolase activity // inferred from electronic annotation /// 30145 // manganese ion binding // inferred fr		IPR006035 // Arginase/agmatinase/formiminoglutamase
1419700_a_at	Prom1	3.41311	0.292988	GenBank	Mm.6250	gb:NM_008935.1 /DB_XREF=gi:6679478 /GEN=Prom /FEA=FLmRNA /CNT=27 /TID=Mm.6250.1 /TIER=FL /STK=7 /UG=Mm.6250 /LL=19126 /DEF=Mus musculus prominin (Prom), mRNA. /PROD=prominin /FL=gb:NM_008935.1 gb:AF026269.1 gb:AF039663.1	prominin 1	Prom1	chr5 B3	Mm.6250	19126			ENSMUSG00000029086	7602 // phototransduction // inferred from electronic annotation	5887 // integral to plasma membrane // inferred from direct assay /// 5902 // microvillus // inferred from direct assay /// 5903 // brush border // inferred from direct assay /// 16021 // integral to membrane // inferred from electronic annotation			IPR008795 // Prominin
1429574_at	Clic3	3.41013	0.293244	GenBank	Mm.44194	gb:AK009020.1 /DB_XREF=gi:12843560 /FEA=mRNA /CNT=20 /TID=Mm.44194.1 /TIER=Stack /STK=14 /UG=Mm.44194 /LL=69454 /UG_GENE=Clic3 /UG_TITLE=chloride intracellular channel 3 /DEF=Mus musculus adult male tongue cDNA, RIKEN full-length enriched library, clone:2	chloride intracellular channel 3	Clic3	chr2 A3	Mm.44194	69454			ENSMUSG00000015093	6810 // transport // inferred from sequence or structural similarity /// 6811 // ion transport // inferred from sequence or structural similarity /// 6821 // chloride transport // inferred from electronic annotation /// 7165 // signal transduction // infe	5624 // membrane fraction // inferred from sequence or structural similarity /// 5634 // nucleus // inferred from sequence or structural similarity /// 16020 // membrane // inferred from electronic annotation	5216 // ion channel activity // inferred from sequence or structural similarity /// 5244 // voltage-gated ion channel activity // inferred from sequence or structural similarity /// 5247 // voltage-gated chloride channel activity // inferred from electron
1415698_at	Golph2	3.38927	0.295049	GenBank	Mm.171335	gb:BC011152.1 /DB_XREF=gi:15029857 /FEA=FLmRNA /CNT=143 /TID=Mm.171335.1 /TIER=FL+Stack /STK=98 /UG=Mm.171335 /LL=105348 /UG_GENE=AW125446 /DEF=Mus musculus, clone MGC:19040 IMAGE:4188434, mRNA, complete cds. /PROD=Unknown (protein for MGC:19040) /FL=gb:B	golgi phosphoprotein 2	Golph2	chr13 B3	Mm.171335	105348			ENSMUSG00000021556		5794 // Golgi apparatus // inferred from sequence or structural similarity /// 16021 // integral to membrane // inferred from electronic annotation
1451791_at	Tfpi	3.36881	0.296841	GenBank	Mm.3601	gb:AF004833.1 /DB_XREF=gi:2897076 /GEN=TFPI /FEA=FLmRNA /CNT=10 /TID=Mm.3601.1 /TIER=FL /STK=1 /UG=Mm.3601 /LL=21788 /DEF=Mus musculus tissue factor pathway inhibitor (TFPI) mRNA, complete cds. /PROD=tissue factor pathway inhibitor /FL=gb:AF004833.1	tissue factor pathway inhibitor	Tfpi	chr2 D	Mm.124316	21788			ENSMUSG00000027082	7596 // blood coagulation // inferred from electronic annotation	5576 // extracellular region // inferred from electronic annotation /// 5615 // extracellular space // traceable author statement	4866 // endopeptidase inhibitor activity // inferred from electronic annotation /// 4867 // serine-type endopeptidase inhibitor activity // inferred from electronic annotation /// 30414 // protease inhibitor activity // inferred from electronic annotation		IPR002223 // Pancreatic trypsin inhibitor (Kunitz)
1434089_at	Synpo	3.34913	0.298585	GenBank	Mm.27313	gb:BB426294 /DB_XREF=gi:16423669 /DB_XREF=BB426294 /CLONE=C630001F01 /FEA=EST /CNT=72 /TID=Mm.27313.1 /TIER=Stack /STK=43 /UG=Mm.27313 /LL=107019 /UG_GENE=AW046661 /UG_TITLE=expressed sequence AW046661	synaptopodin	Synpo	chr18 D3	Mm.252321	104027					5856 // cytoskeleton // inferred from electronic annotation /// 15629 // actin cytoskeleton // inferred from direct assay /// 30424 // axon // inferred from sequence or structural similarity /// 30425 // dendrite // inferred from sequence or structural si	3779 // actin binding // inferred from direct assay
1419905_s_at	Hpgd	3.31105	0.302019	GenBank		gb:AV026552 /DB_XREF=gi:4803544 /DB_XREF=AV026552 /CLONE=1210002B12 /FEA=EST /CNT=1 /TID=Mm.199536.1 /TIER=ConsEnd /STK=1 /UG=Mm.199536 /LL=102266 /UG_GENE=AV026552 /UG_TITLE=expressed sequence AV026552													IPR002198 // Short-chain dehydrogenase/reductase SDR
1419072_at	Gstm7	3.20602	0.311913	GenBank	Mm.29640	gb:NM_026672.1 /DB_XREF=gi:13386155 /GEN=0610005A07Rik /FEA=FLmRNA /CNT=36 /TID=Mm.29640.1 /TIER=FL+Stack /STK=14 /UG=Mm.29640 /LL=68312 /DEF=Mus musculus RIKEN cDNA 0610005A07 gene (0610005A07Rik), mRNA. /PROD=RIKEN cDNA 0610005A07 /FL=gb:NM_026672.1	glutathione S-transferase, mu 7	Gstm7	chr3 F2.3	Mm.29640	68312						4364 // glutathione transferase activity // inferred from sequence or structural similarity /// 16740 // transferase activity // inferred from sequence or structural similarity		IPR004045 // Glutathione S-transferase, N-terminal /// IPR004046 // Glutathione S-transferase, C-terminal
1417649_at	Cdkn1c	3.18429	0.314041	GenBank	Mm.168789	gb:NM_009876.1 /DB_XREF=gi:6753387 /GEN=Cdkn1c /FEA=FLmRNA /CNT=214 /TID=Mm.168789.1 /TIER=FL+Stack /STK=39 /UG=Mm.168789 /LL=12577 /DEF=Mus musculus cyclin-dependent kinase inhibitor 1C (P57) (Cdkn1c), mRNA. /PROD=cyclin-dependent kinase inhibitor 1C (P5	cyclin-dependent kinase inhibitor 1C (P57)	Cdkn1c	chr7 F5|7 69.49 cM	Mm.168789	12577			ENSMUSG00000037664	7049 // cell cycle // inferred from electronic annotation /// 7050 // cell cycle arrest // inferred from electronic annotation	5634 // nucleus // inferred from electronic annotation	4860 // protein kinase inhibitor activity // inferred from electronic annotation /// 4861 // cyclin-dependent protein kinase inhibitor activity // inferred from electronic annotation /// 5515 // protein binding // inferred from physical interaction /// 16	G1_to_S_cell_cycle_Reactome // GenMAPP	IPR003175 // Cyclin-dependent kinase inhibitor
1440201_at	AV344025	3.12995	0.319494	GenBank	Mm.5337	gb:BB313689 /DB_XREF=gi:16402916 /DB_XREF=BB313689 /CLONE=B230343E22 /FEA=EST /CNT=14 /TID=Mm.5337.1 /TIER=ConsEnd /STK=5 /UG=Mm.5337 /LL=106669 /UG_GENE=AI852629 /UG_TITLE=expressed sequence AI852629	Expressed sequence AV344025	AV344025	chr17 E3	Mm.265834	106755							Apoptosis // GenMAPP /// Apoptosis_GenMAPP // GenMAPP /// G13_Signaling_Pathway // GenMAPP /// Integrin-mediated_cell_adhesion_KEGG // GenMAPP /// MAPK_Cascade // GenMAPP /// Wnt_Signaling // GenMAPP
1423489_at	Mmd	3.10249	0.322322	GenBank	Mm.38791	gb:BC021914.1 /DB_XREF=gi:18314461 /FEA=FLmRNA /CNT=142 /TID=Mm.38791.1 /TIER=ConsEnd /STK=0 /UG=Mm.38791 /LL=67468 /UG_GENE=Mmd /DEF=Mus musculus, monocyte to macrophage differentiation-associated, clone MGC:27634 IMAGE:4506710, mRNA, complete cds. /PROD	monocyte to macrophage differentiation-associated	Mmd	chr11 C	Mm.277518	67468			ENSMUSG00000003948	19835 // cytolysis // inferred from electronic annotation	16021 // integral to membrane // inferred from electronic annotation	4872 // receptor activity // inferred from electronic annotation		IPR004254 // Hly-III related proteins
1427318_s_at	Dysf /// Fer1l3	3.09966	0.322616	GenBank	Mm.34674	gb:BI555209 /DB_XREF=gi:15442523 /DB_XREF=603236154F1 /CLONE=IMAGE:5289349 /FEA=mRNA /CNT=71 /TID=Mm.34674.1 /TIER=Stack /STK=9 /UG=Mm.34674 /UG_TITLE=Mus musculus, Similar to dysferlin, clone IMAGE:5324940, mRNA, partial cds	dysferlin /// fer-1-like 3, myoferlin (C. elegans)	Dysf /// Fer1l3	chr6 C3|6 35.85 cM /// chr19 C2	Mm.220982	226101 /// 26903				1778 // plasma membrane repair // inferred from direct assay	16021 // integral to membrane // inferred from electronic annotation /// 42383 // sarcolemma // inferred from direct assay	5515 // protein binding // inferred from physical interaction		IPR000008 // C2 domain
1451565_s_at	Uroc1	3.09699	0.322894	GenBank	Mm.27361	gb:BC022133.1 /DB_XREF=gi:18381076 /FEA=FLmRNA /CNT=21 /TID=Mm.27361.1 /TIER=FL+Stack /STK=9 /UG=Mm.27361 /DEF=Mus musculus, clone MGC:37818 IMAGE:5098655, mRNA, complete cds. /PROD=Unknown (protein for MGC:37818) /FL=gb:BC022133.1	urocanase domain containing 1	Uroc1	chr6 D1	Mm.335669	243537			ENSMUSG00000034456	6547 // histidine metabolism // inferred from electronic annotation /// 6548 // histidine catabolism // inferred from electronic annotation		16153 // urocanate hydratase activity // inferred from electronic annotation /// 16829 // lyase activity // inferred from electronic annotation		IPR000193 // Urocanase
1431008_at	0610037M15Rik	3.08488	0.324162	GenBank	Mm.56926	gb:BG916808 /DB_XREF=gi:14297284 /DB_XREF=602816063F1 /CLONE=IMAGE:4935351 /FEA=mRNA /CNT=24 /TID=Mm.56926.2 /TIER=ConsEnd /STK=0 /UG=Mm.56926 /LL=68395 /UG_GENE=0610037M15Rik /UG_TITLE=RIKEN cDNA 0610037M15 gene	RIKEN cDNA 0610037M15 gene	0610037M15Rik		Mm.221293	68395
1430172_a_at	Cyp4f16 /// LOC433095	3.06651	0.326103	GenBank	Mm.30504	gb:AK009445.1 /DB_XREF=gi:12844244 /FEA=mRNA /CNT=10 /TID=Mm.30504.2 /TIER=ConsEnd /STK=3 /UG=Mm.30504 /LL=70101 /UG_GENE=2310021J05Rik /UG_TITLE=RIKEN cDNA 2310021J05 gene /DEF=Mus musculus adult male tongue cDNA, RIKEN full-length enriched library, clon	cytochrome P450, family 4, subfamily f, polypeptide 16 /// similar to cytochrome P450 CYP4F16	Cyp4f16 /// LOC433095	chr17 B1	Mm.30504	433095 /// 70101			ENSMUSG00000024055	6118 // electron transport // inferred from sequence or structural similarity	5615 // extracellular space // traceable author statement /// 5783 // endoplasmic reticulum // inferred from sequence or structural similarity /// 5792 // microsome // inferred from sequence or structural similarity /// 16020 // membrane // inferred from	4497 // monooxygenase activity // inferred from sequence or structural similarity /// 16491 // oxidoreductase activity // inferred from sequence or structural similarity		IPR001128 // Cytochrome P450
1435981_at	Nav2	2.98368	0.335157	GenBank	Mm.44883	gb:BM118398 /DB_XREF=gi:17086424 /DB_XREF=L0910E01-3 /CLONE=L0910E01 /FEA=EST /CNT=13 /TID=Mm.44883.1 /TIER=Stack /STK=12 /UG=Mm.44883 /UG_TITLE=ESTs	10 days neonate cerebellum cDNA, RIKEN full-length enriched library, clone:6530415D11 product:unknown EST, full insert sequence			Mm.292000
1424265_at	Npl	2.97968	0.335607	GenBank	Mm.24887	gb:BC022734.1 /DB_XREF=gi:18490966 /FEA=FLmRNA /CNT=65 /TID=Mm.24887.1 /TIER=FL+Stack /STK=42 /UG=Mm.24887 /LL=74091 /UG_GENE=Npl-pending /DEF=Mus musculus, RIKEN cDNA 0610033B02 gene, clone MGC:31604 IMAGE:4506776, mRNA, complete cds. /PROD=RIKEN cDNA 06	N-acetylneuraminate pyruvate lyase	Npl	chr1 G2	Mm.24887	74091			ENSMUSG00000042684	9085 // lysine biosynthesis // inferred from electronic annotation /// 19877 // diaminopimelate biosynthesis // inferred from electronic annotation		8747 // N-acetylneuraminate lyase activity // inferred from sequence or structural similarity /// 16829 // lyase activity // inferred from electronic annotation		IPR002220 // Dihydrodipicolinate synthetase
1452249_at	Prickle1	2.97916	0.335665	GenBank	Mm.206145	gb:BC022643.1 /DB_XREF=gi:18490571 /FEA=mRNA /CNT=59 /TID=Mm.206145.1 /TIER=Stack /STK=35 /UG=Mm.206145 /LL=106042 /UG_GENE=1110058P22Rik /UG_TITLE=RIKEN cDNA 1110058P22 gene /DEF=Mus musculus, clone IMAGE:4215628, mRNA.	prickle like 1 (Drosophila)	Prickle1	chr15 E3	Mm.150314	106042								IPR010442 // PET /// IPR001781 // Zn-binding protein, LIM
1452092_at	4631426J05Rik	2.97624	0.335994	GenBank		gb:AV322573 /DB_XREF=gi:16395197 /DB_XREF=AV322573 /CLONE=6230400M02 /FEA=FLmRNA /CNT=106 /TID=Mm.19291.1 /TIER=Stack /STK=9 /UG=Mm.19291 /LL=77590 /UG_GENE=4631426J05Rik /UG_TITLE=RIKEN cDNA 4631426J05 gene /FL=gb:AF320786.1													IPR000863 // Sulfotransferase
1452679_at	2410129E14Rik	2.95472	0.338441	GenBank	Mm.200858	gb:AA986082 /DB_XREF=gi:3167957 /DB_XREF=uc81d12.x1 /CLONE=IMAGE:1432055 /FEA=mRNA /CNT=201 /TID=Mm.200858.2 /TIER=Stack /STK=92 /UG=Mm.200858 /LL=73710 /UG_GENE=2410129E14Rik /UG_TITLE=RIKEN cDNA 2410129E14 gene	RIKEN cDNA 2410129E14 gene	2410129E14Rik	chr13 A4	Mm.194735	73710			ENSMUSG00000058672 /// ENSMUSG00000045136			5525 // GTP binding // inferred from electronic annotation		IPR003008 // Tubulin/FtsZ, GTPase /// IPR008280 // Tubulin/FtsZ, C-terminal
1427247_at	D3Bwg0562e	2.88863	0.346185	GenBank	Mm.140138	gb:BB238462 /DB_XREF=gi:8920920 /DB_XREF=BB238462 /CLONE=A630071L15 /FEA=mRNA /CNT=71 /TID=Mm.140138.1 /TIER=Stack /STK=28 /UG=Mm.140138 /UG_TITLE=Mus musculus, Similar to KIAA0455 gene product, clone IMAGE:3992195, mRNA, partial cds	DNA segment, Chr 3, Brigham & Women's Genetics 0562 expressed	D3Bwg0562e	chr3 G1|3 55.0 cM	Mm.140138	229791			ENSMUSG00000044667		16021 // integral to membrane // inferred from electronic annotation	4601 // peroxidase activity // inferred from electronic annotation /// 16787 // hydrolase activity // inferred from electronic annotation		IPR000326 // PA-phosphatase related phosphoesterase
1438370_x_at	Dos	2.85946	0.349716	GenBank	Mm.29947	gb:BB357126 /DB_XREF=gi:9068954 /DB_XREF=BB357126 /CLONE=C030019A08 /FEA=EST /CNT=11 /TID=Mm.29947.5 /TIER=Stack /STK=11 /UG=Mm.29947 /LL=20869 /UG_GENE=Stk11 /UG_TITLE=serinethreonine kinase 11	downstream of Stk11	Dos	chr10 C1	Mm.44231	216164
1427086_at	AK019479.1	2.84589	0.351384	GenBank		gb:AK019479.1 /DB_XREF=gi:12859711 /GEN=Slit3 /FEA=mRNA /CNT=76 /TID=Mm.28509.1 /TIER=Stack /STK=19 /UG=Mm.28509 /LL=20564 /UG_TITLE=slit homolog 3 (Drosophila) /DEF=Mus musculus 0 day neonate skin cDNA, RIKEN full-length enriched library, clone:4632401N0													IPR000372 // Cysteine-rich flanking region, N-terminal /// IPR001611 // Leucine-rich repeat /// IPR000483 // Cysteine-rich flanking region, C-terminal /// IPR006209 // EGF-like domain /// IPR001791 // Laminin G
1426690_a_at	Srebf1	2.84024	0.352083	GenBank	Mm.214958	gb:AI326423 /DB_XREF=gi:4060852 /DB_XREF=mm45e05.x1 /CLONE=IMAGE:524480 /FEA=mRNA /CNT=294 /TID=Mm.214958.1 /TIER=Stack /STK=113 /UG=Mm.214958 /LL=20787 /UG_GENE=Srebf1 /UG_TITLE=sterol regulatory element binding factor 1	sterol regulatory element binding factor 1	Srebf1	chr11 B1.3	Mm.278701	20787			ENSMUSG00000020538	6350 // transcription // inferred from electronic annotation /// 6355 // regulation of transcription, DNA-dependent // inferred from electronic annotation /// 6629 // lipid metabolism // inferred from electronic annotation /// 8202 // steroid metabolism /	5634 // nucleus // inferred from direct assay /// 5783 // endoplasmic reticulum // inferred from electronic annotation /// 5794 // Golgi apparatus // inferred from electronic annotation /// 16021 // integral to membrane // inferred from electronic annotat	3677 // DNA binding // inferred from direct assay /// 3700 // transcription factor activity // inferred from direct assay		IPR001092 // Basic helix-loop-helix dimerization domain bHLH
1421891_at	St3gal2	2.83225	0.353076	GenBank	Mm.200388	gb:BG060714 /DB_XREF=gi:12529481 /DB_XREF=L0906H12-3 /CLONE=L0906H12 /FEA=FLmRNA /CNT=104 /TID=Mm.200388.1 /TIER=Stack /STK=15 /UG=Mm.200388 /LL=20444 /UG_GENE=Siat5 /UG_TITLE=sialyltransferase 5 /FL=gb:BC015264.1 gb:NM_009179.1	ST3 beta-galactoside alpha-2,3-sialyltransferase 2	St3gal2	chr8 E1	Mm.200388	20444			ENSMUSG00000031749	6486 // protein amino acid glycosylation // inferred from electronic annotation	5794 // Golgi apparatus // inferred from electronic annotation /// 16020 // membrane // inferred from electronic annotation /// 16021 // integral to membrane // inferred from electronic annotation	8373 // sialyltransferase activity // inferred from electronic annotation /// 16740 // transferase activity // inferred from electronic annotation /// 16757 // transferase activity, transferring glycosyl groups // inferred from electronic annotation		IPR001675 // Glycosyl transferase, family 29
1424123_at	BC011209	2.7676	0.361324	GenBank	Mm.18109	gb:BC011209.1 /DB_XREF=gi:15029953 /FEA=FLmRNA /CNT=70 /TID=Mm.18109.1 /TIER=FL+Stack /STK=52 /UG=Mm.18109 /DEF=Mus musculus, clone MGC:19050 IMAGE:4190027, mRNA, complete cds. /PROD=Unknown (protein for MGC:19050) /FL=gb:BC011209.1	cDNA sequence BC011209	BC011209	chr12 D1	Mm.301076	217721			ENSMUSG00000034258	6810 // transport // inferred from electronic annotation	16021 // integral to membrane // inferred from electronic annotation
1423025_a_at	Schip1	2.7499	0.36365	GenBank	Mm.24059	gb:NM_013928.1 /DB_XREF=gi:18250281 /GEN=Schip1 /FEA=FLmRNA /CNT=2 /TID=Mm.24059.1 /TIER=FL /STK=0 /UG=Mm.24059 /LL=30953 /DEF=Mus musculus schwannomin interacting protein 1 (Schip1), mRNA. /PROD=schwannomin interacting protein 1 /FL=gb:NM_013928.1	schwannomin interacting protein 1	Schip1	chr3 E2	Mm.331064	30953			ENSMUSG00000027777
1433512_at	Fli1	2.7345	0.365698	GenBank	Mm.119781	gb:BB138212 /DB_XREF=gi:15408488 /DB_XREF=BB138212 /CLONE=9830146N17 /FEA=EST /CNT=119 /TID=Mm.119781.2 /TIER=Stack /STK=113 /UG=Mm.119781 /LL=14247 /UG_GENE=Fli1 /UG_TITLE=Friend leukemia integration 1	Friend leukemia integration 1	Fli1	chr9 A4|9 16.0 cM	Mm.258908	14247			ENSMUSG00000016087	6350 // transcription // inferred from electronic annotation /// 6355 // regulation of transcription, DNA-dependent // inferred from mutant phenotype /// 8015 // circulation // inferred from mutant phenotype /// 9887 // organogenesis // inferred from muta	5634 // nucleus // inferred from direct assay	3677 // DNA binding // inferred from electronic annotation /// 3700 // transcription factor activity // inferred from electronic annotation /// 16563 // transcriptional activator activity // traceable author statement		IPR003118 // Sterile alpha motif (SAM)/Pointed domain /// IPR000418 // Ets-domain
1438855_x_at	Tnfaip2	2.73441	0.36571	GenBank		gb:BB233088 /DB_XREF=gi:8912943 /DB_XREF=BB233088 /CLONE=A630041P16 /FEA=EST /CNT=10 /TID=Mm.4348.3 /TIER=Stack /STK=9 /UG=Mm.4348 /LL=21928 /UG_GENE=Tnfaip2 /UG_TITLE=tumor necrosis factor, alpha-induced protein 2													IPR010326 // Exocyst complex component Sec6	scop // a.4.1.Tetracyclin repressor-like, N-terminal domain // All alpha proteins; DNA/RNA-binding 3-helical bundle; Homeodomain-like; Tetracyclin repressor-like, N-terminal domain // 2.0
1452296_at	Slit3	2.7309	0.366179	GenBank	Mm.28509	gb:BM570006 /DB_XREF=gi:18851978 /DB_XREF=ii07a04.x1 /CLONE=IMAGE:5940774 /FEA=mRNA /CNT=76 /TID=Mm.28509.1 /TIER=Stack /STK=18 /UG=Mm.28509 /LL=20564 /UG_GENE=Slit3 /UG_TITLE=slit homolog 3 (Drosophila)	slit homolog 3 (Drosophila)	Slit3		Mm.202457	20564				7155 // cell adhesion // inferred from electronic annotation /// 7399 // neurogenesis // inferred from electronic annotation /// 7411 // axon guidance // inferred from direct assay /// 9887 // organogenesis // inferred from genetic interaction /// 9887 //	5615 // extracellular space // inferred from direct assay	5102 // receptor binding // traceable author statement /// 5198 // structural molecule activity // inferred from electronic annotation /// 5509 // calcium ion binding // inferred from electronic annotation		IPR000372 // Cysteine-rich flanking region, N-terminal /// IPR001611 // Leucine-rich repeat /// IPR000483 // Cysteine-rich flanking region, C-terminal /// IPR006209 // EGF-like domain /// IPR001791 // Laminin G
1455158_at	Itga3	2.71168	0.368775	GenBank	Mm.200346	gb:BI664675 /DB_XREF=gi:15578908 /DB_XREF=603288148F1 /CLONE=IMAGE:5322467 /FEA=EST /CNT=32 /TID=Mm.200346.1 /TIER=Stack /STK=22 /UG=Mm.200346 /LL=103524 /UG_GENE=AA407068 /UG_TITLE=expressed sequence AA407068	integrin alpha 3	Itga3	chr11 D|11 56.0 cM	Mm.57035	16400			ENSMUSG00000001507	1764 // neuronal migration // inferred from mutant phenotype /// 7155 // cell adhesion // inferred from electronic annotation /// 7160 // cell-matrix adhesion // inferred from electronic annotation /// 7229 // integrin-mediated signaling pathway // inferr	8305 // integrin complex // inferred from electronic annotation /// 16021 // integral to membrane // inferred from electronic annotation /// 16323 // basolateral plasma membrane // inferred from direct assay /// 19717 // synaptosome // inferred from direc	4872 // receptor activity // inferred from electronic annotation /// 5515 // protein binding // inferred from physical interaction	Integrin-mediated_cell_adhesion_KEGG // GenMAPP	IPR000413 // Integrins alpha chain
1441342_at	Dpp4	2.68783	0.372047	GenBank	Mm.189904	gb:BQ030854 /DB_XREF=gi:19766133 /DB_XREF=UI-1-CF0-bic-b-09-0-UI.s1 /CLONE=UI-1-CF0-bic-b-09-0-UI /FEA=EST /CNT=6 /TID=Mm.189904.1 /TIER=ConsEnd /STK=4 /UG=Mm.189904 /UG_TITLE=ESTs	Dipeptidylpeptidase 4	Dpp4		Mm.1151	13482			ENSMUSG00000035000	6508 // proteolysis and peptidolysis // inferred from electronic annotation	16020 // membrane // inferred from electronic annotation /// 16021 // integral to membrane // traceable author statement /// 46581 // intercellular canaliculus // inferred from direct assay	3824 // catalytic activity // inferred from electronic annotation /// 4177 // aminopeptidase activity // inferred from electronic annotation /// 4252 // serine-type endopeptidase activity // inferred from electronic annotation /// 4274 // dipeptidyl-pepti
1448683_at	Cyp2d26	2.67897	0.373278	GenBank	Mm.29064	gb:NM_029562.1 /DB_XREF=gi:13386413 /GEN=1300006E06Rik /FEA=FLmRNA /CNT=199 /TID=Mm.29064.1 /TIER=FL+Stack /STK=47 /UG=Mm.29064 /LL=76279 /DEF=Mus musculus RIKEN cDNA 1300006E06 gene (1300006E06Rik), mRNA. /PROD=RIKEN cDNA 1300006E06 /FL=gb:NM_029562.1	cytochrome P450, family 2, subfamily d, polypeptide 26	Cyp2d26	chr15 E1	Mm.29064	76279			ENSMUSG00000022445	6118 // electron transport // inferred from sequence or structural similarity	5783 // endoplasmic reticulum // inferred from sequence or structural similarity /// 5792 // microsome // inferred from sequence or structural similarity /// 16020 // membrane // inferred from sequence or structural similarity /// 16021 // integral to mem	4497 // monooxygenase activity // inferred from electronic annotation /// 16491 // oxidoreductase activity // inferred from electronic annotation		IPR001128 // Cytochrome P450
1452081_a_at	9130017N09Rik	2.65398	0.376793	GenBank	Mm.33087	gb:BQ030875 /DB_XREF=gi:19766154 /DB_XREF=UI-1-CF0-bic-e-01-0-UI.s1 /CLONE=UI-1-CF0-bic-e-01-0-UI /FEA=FLmRNA /CNT=38 /TID=Mm.33087.1 /TIER=Stack /STK=18 /UG=Mm.33087 /LL=78906 /UG_GENE=9130017N09Rik /UG_TITLE=RIKEN cDNA 9130017N09 gene /FL=gb:BC013508.1	RIKEN cDNA 9130017N09 gene	9130017N09Rik	chr10 C1	Mm.33087	78906			ENSMUSG00000035852
1428012_at	C8a	2.64777	0.377676	GenBank	Mm.197638	gb:BC027748.1 /DB_XREF=gi:20381210 /FEA=mRNA /CNT=27 /TID=Mm.197638.1 /TIER=ConsEnd /STK=0 /UG=Mm.197638 /DEF=Mus musculus, Similar to complement component 8, alpha polypeptide, clone MGC:29381 IMAGE:5052412, mRNA, complete cds. /PROD=Similar to complemen	complement component 8, alpha polypeptide	C8a	chr4 C6	Mm.197638	230558			ENSMUSG00000035031	6956 // complement activation // inferred from sequence or structural similarity /// 6957 // complement activation, alternative pathway // inferred from electronic annotation /// 6958 // complement activation, classical pathway // inferred from electronic	5579 // membrane attack complex // inferred from sequence or structural similarity /// 16021 // integral to membrane // inferred from electronic annotation			IPR002172 // Low density lipoprotein-receptor, class A /// IPR001862 // Membrane attack complex component/perforin/complement C9 /// IPR000884 // Thrombospondin, type I
1452107_s_at	Npnt	2.64152	0.37857	GenBank	Mm.205021	gb:AA223007 /DB_XREF=gi:1843285 /DB_XREF=mw01g12.r1 /CLONE=IMAGE:663334 /FEA=FLmRNA /CNT=87 /TID=Mm.205021.4 /TIER=ConsEnd /STK=0 /UG=Mm.205021 /LL=114249 /UG_GENE=Npnt /UG_TITLE=nephronectin /FL=gb:AB059656.1 gb:AY035898.1	nephronectin	Npnt	chr3 G3	Mm.279310	114249			ENSMUSG00000040998	7160 // cell-matrix adhesion // inferred from direct assay /// 7160 // cell-matrix adhesion // inferred from physical interaction	5578 // extracellular matrix (sensu Metazoa) // inferred from direct assay /// 5578 // extracellular matrix (sensu Metazoa) // inferred from physical interaction /// 5615 // extracellular space // traceable author statement /// 16020 // membrane // inferr	5178 // integrin binding // inferred from direct assay /// 5509 // calcium ion binding // inferred from sequence or structural similarity		IPR006209 // EGF-like domain /// IPR000998 // MAM domain
1451499_at	Cadps2	2.64103	0.37864	GenBank	Mm.41732	gb:AF000969.2 /DB_XREF=gi:15795230 /GEN=Cpd2 /FEA=FLmRNA /CNT=41 /TID=Mm.41732.1 /TIER=FL+Stack /STK=14 /UG=Mm.41732 /DEF=Mus musculus cerebellum postnatal development associated protein 2 (Cpd2) mRNA, complete cds. /PROD=cerebellum postnatal development	Ca2+-dependent activator protein for secretion 2	Cadps2	chr6 A3.1	Mm.259632	320405			ENSMUSG00000017978	45921 // positive regulation of exocytosis // inferred from direct assay	8021 // synaptic vesicle // inferred from direct assay /// 16023 // cytoplasmic vesicle // inferred from direct assay /// 42734 // presynaptic membrane // inferred from direct assay /// 45211 // postsynaptic membrane // inferred from direct assay	5515 // protein binding // inferred from physical interaction		IPR001849 // Pleckstrin-like /// IPR010439 // Protein of unknown function DUF1041
1415822_at	Scd2	2.57968	0.387645	GenBank	Mm.193096	gb:NM_009128.1 /DB_XREF=gi:6677862 /GEN=Scd2 /FEA=FLmRNA /CNT=525 /TID=Mm.193096.1 /TIER=FL+Stack /STK=227 /UG=Mm.193096 /LL=20250 /DEF=Mus musculus stearoyl-Coenzyme A desaturase 2 (Scd2), mRNA. /PROD=stearoyl-Coenzyme A desaturase 2 /FL=gb:NM_009128.1 g	stearoyl-Coenzyme A desaturase 2	Scd2	chr19 C3|19 43.0 cM	Mm.193096	20250			ENSMUSG00000025203	6633 // fatty acid biosynthesis // inferred from electronic annotation /// 8610 // lipid biosynthesis // inferred from electronic annotation	5783 // endoplasmic reticulum // inferred from direct assay /// 16020 // membrane // inferred from electronic annotation /// 16021 // integral to membrane // traceable author statement	4768 // stearoyl-CoA 9-desaturase activity // inferred from electronic annotation /// 5506 // iron ion binding // inferred from electronic annotation /// 16491 // oxidoreductase activity // inferred from electronic annotation	Fatty_Acid_Synthesis // GenMAPP	IPR005804 // Fatty acid desaturase
1451978_at	Loxl1	2.57169	0.38885	GenBank	Mm.21049	gb:AF357006.1 /DB_XREF=gi:15420511 /GEN=Loxl1 /FEA=FLmRNA /CNT=93 /TID=Mm.21049.1 /TIER=FL+Stack /STK=43 /UG=Mm.21049 /LL=16949 /DEF=Mus musculus lysyl oxidase-like 1 (Loxl1) mRNA, complete cds. /PROD=lysyl oxidase-like 1 /FL=gb:AF357006.1	lysyl oxidase-like 1	Loxl1	chr9 B|9 33.0 cM	Mm.250492	16949			ENSMUSG00000032334	6464 // protein modification // inferred from sequence or structural similarity	5576 // extracellular region // inferred from sequence or structural similarity	4720 // protein-lysine 6-oxidase activity // inferred from electronic annotation /// 5489 // electron transporter activity // inferred from sequence or structural similarity /// 5507 // copper ion binding // inferred from electronic annotation /// 16491 /		IPR001695 // Lysyl oxidase
1416051_at	C2	2.5572	0.391052	GenBank	Mm.2081	gb:NM_013484.1 /DB_XREF=gi:7304936 /GEN=C2 /FEA=FLmRNA /CNT=183 /TID=Mm.2081.1 /TIER=FL+Stack /STK=138 /UG=Mm.2081 /LL=12263 /DEF=Mus musculus complement component 2 (within H-2S) (C2), mRNA. /PROD=complement component 2 (within H-2S) /FL=gb:BC011086.1 gb	complement component 2 (within H-2S)	C2	chr17 B1|17 18.86 cM	Mm.283217	12263			ENSMUSG00000024372	6508 // proteolysis and peptidolysis // inferred from electronic annotation /// 6956 // complement activation // inferred from electronic annotation /// 6958 // complement activation, classical pathway // inferred from electronic annotation /// 30195 // n	5615 // extracellular space // traceable author statement	3813 // classical-complement-pathway C3/C5 convertase activity // inferred from electronic annotation /// 4252 // serine-type endopeptidase activity // inferred from electronic annotation /// 4263 // chymotrypsin activity // inferred from electronic annot	Complement_Activation_Classical // GenMAPP	IPR001254 // Peptidase S1, chymotrypsin /// IPR000436 // Sushi domain/SCR domain/CCP module /// IPR002035 // von Willebrand factor, type A
1452412_at	Hoxc8	2.55424	0.391505	GenBank	Mm.6167	gb:BB283726 /DB_XREF=gi:8984175 /DB_XREF=BB283726 /CLONE=A930103C21 /FEA=mRNA /CNT=26 /TID=Mm.6167.1 /TIER=ConsEnd /STK=3 /UG=Mm.6167 /LL=15426 /UG_GENE=Hoxc8 /UG_TITLE=homeo box C8	homeo box C8	Hoxc8	chr15 F3|15 57.4 cM	Mm.6167	15426			ENSMUSG00000001657	6350 // transcription // inferred from electronic annotation /// 6355 // regulation of transcription, DNA-dependent // inferred from electronic annotation /// 7275 // development // inferred from electronic annotation /// 7389 // pattern specification //	5634 // nucleus // inferred from direct assay /// 5667 // transcription factor complex // inferred from electronic annotation	3677 // DNA binding // inferred from electronic annotation /// 3700 // transcription factor activity // inferred from electronic annotation		IPR001356 // Homeobox	scop // a.4.1.Homeodomain // All alpha proteins; DNA/RNA-binding 3-helical bundle; Homeodomain-like; Homeodomain // 5.0E-21 /// scop // a.4.1.Homeodomain // All alpha proteins; DNA/RNA-binding 3-helical bundle; Homeodomain-like; Homeodomain // 6.0E-24 ///
1426642_at	Fn1	2.54167	0.393442	GenBank	Mm.193099	gb:BC004724.1 /DB_XREF=gi:13435722 /FEA=mRNA /CNT=530 /TID=Mm.193099.1 /TIER=Stack /STK=239 /UG=Mm.193099 /LL=14268 /UG_GENE=Fn1 /DEF=Mus musculus, clone IMAGE:3582768, mRNA, partial cds. /PROD=Unknown (protein for IMAGE:3582768)	fibronectin 1	Fn1	chr1 C1-C5|1 36.1 cM	Mm.193099	14268			ENSMUSG00000026193	6953 // acute-phase response // inferred from electronic annotation /// 7044 // cell-substrate junction assembly // inferred from direct assay /// 7155 // cell adhesion // inferred from direct assay /// 8152 // metabolism // inferred from sequence or stru	5576 // extracellular region // inferred from electronic annotation /// 5578 // extracellular matrix (sensu Metazoa) // traceable author statement /// 5615 // extracellular space // traceable author statement	5515 // protein binding // inferred from electronic annotation /// 8201 // heparin binding // inferred from electronic annotation /// 16491 // oxidoreductase activity // inferred from sequence or structural similarity	Inflammatory_Response_Pathway // GenMAPP	IPR000083 // Fibronectin, type I /// IPR000562 // Type II fibronectin collagen-binding domain /// IPR003961 // Fibronectin, type III
1448595_a_at	Rex3	2.52694	0.395736	GenBank	Mm.14768	gb:NM_009052.1 /DB_XREF=gi:6677720 /GEN=Rex3 /FEA=FLmRNA /CNT=77 /TID=Mm.14768.1 /TIER=FL+Stack /STK=56 /UG=Mm.14768 /LL=19716 /DEF=Mus musculus reduced expression 3 (Rex3), mRNA. /PROD=reduced expression 3 /FL=gb:AF051347.1 gb:NM_009052.1 gb:AF097438.1	reduced expression 3	Rex3	chrX E3|X 57.5 cM	Mm.14768	19716			ENSMUSG00000050071		5634 // nucleus // inferred from direct assay /// 5737 // cytoplasm // inferred from direct assay	5515 // protein binding // inferred from physical interaction		IPR007623 // Brain expressed X-linked like protein
1437621_x_at	Phgdh /// LOC434252	2.52064	0.396725	GenBank	Mm.16898	gb:AV216768 /DB_XREF=gi:6157613 /DB_XREF=AV216768 /CLONE=2410167D16 /FEA=EST /CNT=16 /TID=Mm.16898.4 /TIER=Stack /STK=16 /UG=Mm.16898 /LL=50895 /UG_GENE=Phgdh /UG_TITLE=3-phosphoglycerate dehydrogenase	3-phosphoglycerate dehydrogenase /// similar to 3-phosphoglycerate dehydrogenase	Phgdh /// LOC434252	chr7 F3	Mm.323620	236539 /// 43425			ENSMUSG00000059733	6564 // L-serine biosynthesis // inferred from electronic annotation /// 8652 // amino acid biosynthesis // inferred from electronic annotation		4617 // phosphoglycerate dehydrogenase activity // traceable author statement /// 16491 // oxidoreductase activity // inferred from electronic annotation /// 16616 // oxidoreductase activity, acting on the CH-OH group of donors, NAD or NADP as acceptor //		IPR006139 // D-isomer specific 2-hydroxyacid dehydrogenase, catalytic domain /// IPR006140 // D-isomer specific 2-hydroxyacid dehydrogenase, NAD binding domain
1418404_at	Rad9	2.47934	0.403333	GenBank	Mm.193035	gb:NM_011237.1 /DB_XREF=gi:6755281 /GEN=Rad9 /FEA=FLmRNA /CNT=58 /TID=Mm.193035.1 /TIER=FL+Stack /STK=24 /UG=Mm.193035 /LL=19367 /DEF=Mus musculus RAD9 homolog (S. pombe) (Rad9), mRNA. /PROD=RAD9 homolog (S. pombe) /FL=gb:NM_011237.1 gb:AF045663.1	RAD9 homolog (S. pombe)	Rad9	chr19 A	Mm.277629	19367			ENSMUSG00000024824	75 // cell cycle checkpoint // inferred from genetic interaction /// 77 // DNA damage checkpoint // inferred from sequence or structural similarity /// 9314 // response to radiation // inferred from sequence or structural similarity				IPR007268 // Rad9
1417839_at	Cldn5	2.46566	0.405571	GenBank	Mm.22768	gb:NM_013805.1 /DB_XREF=gi:7304960 /GEN=Cldn5 /FEA=FLmRNA /CNT=90 /TID=Mm.22768.1 /TIER=FL+Stack /STK=35 /UG=Mm.22768 /LL=12741 /DEF=Mus musculus claudin 5 (Cldn5), mRNA. /PROD=claudin 5 /FL=gb:NM_013805.1 gb:BC002016.1 gb:AF035814.1 gb:AF087823.1 gb:U827	claudin 5	Cldn5	chr16 A3|16 11.65 cM	Mm.22768	12741			ENSMUSG00000041378	16337 // cell-cell adhesion // Unknown	5615 // extracellular space // traceable author statement /// 5923 // tight junction // inferred from direct assay /// 16020 // membrane // inferred from electronic annotation /// 16021 // integral to membrane // traceable author statement	5198 // structural molecule activity // inferred from electronic annotation	Circadian_Exercise // GenMAPP	IPR004031 // PMP-22/EMP/MP20 and claudin family
1416536_at	Mum1	2.46374	0.405887	GenBank	Mm.154580	gb:NM_023431.2 /DB_XREF=gi:19482169 /GEN=9430059D04Rik /FEA=FLmRNA /CNT=126 /TID=Mm.154580.1 /TIER=FL+Stack /STK=83 /UG=Mm.154580 /LL=68114 /DEF=Mus musculus RIKEN cDNA 9430059D04 gene (9430059D04Rik), mRNA. /PROD=UBE-1C2 protein /FL=gb:NM_023431.2 gb:BC0	melanoma associated antigen (mutated) 1	Mum1	chr10 C1	Mm.273418	68114			ENSMUSG00000020156					IPR002198 // Short-chain dehydrogenase/reductase SDR
1424133_at	6530411B15Rik	2.45536	0.407272	GenBank	Mm.27682	gb:BC011208.1 /DB_XREF=gi:15029951 /FEA=FLmRNA /CNT=108 /TID=Mm.27682.1 /TIER=FL+Stack /STK=51 /UG=Mm.27682 /LL=103743 /UG_GENE=6530411B15Rik /DEF=Mus musculus, clone MGC:19304 IMAGE:4163101, mRNA, complete cds. /PROD=Unknown (protein for MGC:19304) /FL=g	RIKEN cDNA 6530411B15 gene	6530411B15Rik	chr11 B5	Mm.27682	103743			ENSMUSG00000035413		5615 // extracellular space // traceable author statement
1416444_at	Elovl2	2.44076	0.409708	GenBank	Mm.2567	gb:NM_019423.1 /DB_XREF=gi:9507146 /GEN=Elovl2 /FEA=FLmRNA /CNT=140 /TID=Mm.2567.1 /TIER=FL+Stack /STK=89 /UG=Mm.2567 /LL=54326 /DEF=Mus musculus elongation of very long chain fatty acids (FEN1Elo2, SUR4Elo3, yeast)-like 2 (Elovl2), mRNA. /PROD=sequence s	elongation of very long chain fatty acids (FEN1/Elo2, SUR4/Elo3, yeast)-like 2	Elovl2	chr13 A4	Mm.2567	54326			ENSMUSG00000021364	38 // very-long-chain fatty acid metabolism // inferred from direct assay /// 6633 // fatty acid biosynthesis // inferred from electronic annotation /// 8610 // lipid biosynthesis // inferred from electronic annotation	5783 // endoplasmic reticulum // inferred from electronic annotation /// 5792 // microsome // inferred from direct assay /// 16021 // integral to membrane // traceable author statement	16747 // transferase activity, transferring groups other than amino-acyl groups // inferred from direct assay		IPR002076 // GNS1/SUR4 membrane protein
1418736_at	B3galt3	2.40144	0.416417	GenBank	Mm.153710	gb:BC003835.1 /DB_XREF=gi:13277932 /FEA=FLmRNA /CNT=41 /TID=Mm.153710.1 /TIER=FL+Stack /STK=19 /UG=Mm.153710 /LL=26879 /UG_GENE=B3galt3 /DEF=Mus musculus, UDP-Gal:betaGlcNAc beta 1,3-galactosyltransferase, polypeptide 3, clone MGC:6335 IMAGE:3486016, mRNA	UDP-Gal:betaGlcNAc beta 1,3-galactosyltransferase, polypeptide 3	B3galt3	chr3 E1	Mm.153710	26879			ENSMUSG00000043300	6486 // protein amino acid glycosylation // inferred from sequence or structural similarity /// 9312 // oligosaccharide biosynthesis // inferred from direct assay	5615 // extracellular space // traceable author statement /// 16020 // membrane // inferred from sequence or structural similarity /// 16021 // integral to membrane // traceable author statement	8378 // galactosyltransferase activity // inferred from sequence or structural similarity /// 8499 // UDP-galactose beta-N-acetylglucosamine beta-1,3-galactosyltransferase activity // inferred from direct assay /// 16740 // transferase activity // inferre		IPR002659 // Glycosyl transferase, family 31
1422445_at	Itga6	2.3956	0.417432	GenBank	Mm.25232	gb:BM935811 /DB_XREF=gi:19394963 /DB_XREF=UI-M-CG0p-bdj-a-01-0-UI.r1 /CLONE=UI-M-CG0p-bdj-a-01-0-UI /FEA=FLmRNA /CNT=336 /TID=Mm.25232.1 /TIER=Stack /STK=51 /UG=Mm.25232 /LL=16403 /UG_GENE=Itga6 /UG_TITLE=integrin alpha 6 /FL=gb:NM_008397.1	integrin alpha 6	Itga6	chr2 C3|2 38.0 cM	Mm.225096	16403			ENSMUSG00000027111	7155 // cell adhesion // inferred from electronic annotation /// 7160 // cell-matrix adhesion // inferred from electronic annotation /// 7229 // integrin-mediated signaling pathway // inferred from electronic annotation	5886 // plasma membrane // inferred from direct assay /// 8305 // integrin complex // inferred from direct assay /// 16021 // integral to membrane // traceable author statement /// 16323 // basolateral plasma membrane // inferred from direct assay	4872 // receptor activity // inferred from electronic annotation /// 5515 // protein binding // inferred from electronic annotation	Integrin-mediated_cell_adhesion_KEGG // GenMAPP	IPR000413 // Integrins alpha chain	scop // a.4.5.Helicase DNA-binding domain // All alpha proteins; DNA/RNA-binding 3-helical bundle; Winged helix DNA-binding domain; Helicase DNA-binding domain // 2.1
1450928_at	Id4	2.39129	0.418185	GenBank	Mm.28223	gb:BB121406 /DB_XREF=gi:15408160 /DB_XREF=BB121406 /CLONE=9530081P03 /FEA=FLmRNA /CNT=120 /TID=Mm.28223.1 /TIER=Stack /STK=35 /UG=Mm.28223 /LL=15904 /UG_GENE=Idb4 /UG_TITLE=inhibitor of DNA binding 4 /FL=gb:NM_031166.1	inhibitor of DNA binding 4	Id4	chr13 B|13 31.0 cM	Mm.283273	15904			ENSMUSG00000021379		5634 // nucleus // inferred from electronic annotation			IPR001092 // Basic helix-loop-helix dimerization domain bHLH
1427287_s_at	Itpr2	2.38704	0.418929	GenBank	Mm.7800	gb:BB216794 /DB_XREF=gi:16353135 /DB_XREF=BB216794 /CLONE=A530039D21 /FEA=mRNA /CNT=31 /TID=Mm.7800.1 /TIER=Stack /STK=14 /UG=Mm.7800 /LL=16442 /UG_GENE=Itpr5 /UG_TITLE=inositol 1,4,5-triphosphate receptor 5	inositol 1,4,5-triphosphate receptor 2	Itpr2	chr6 G3|6 73.0 cM	Mm.7800	16439			ENSMUSG00000030287	6811 // ion transport // inferred from sequence or structural similarity /// 6812 // cation transport // inferred from sequence or structural similarity /// 6816 // calcium ion transport // inferred from sequence or structural similarity	5783 // endoplasmic reticulum // inferred from sequence or structural similarity /// 16020 // membrane // inferred from sequence or structural similarity /// 16021 // integral to membrane // inferred from sequence or structural similarity	4872 // receptor activity // inferred from electronic annotation /// 4872 // receptor activity // inferred from sequence or structural similarity /// 5216 // ion channel activity // inferred from sequence or structural similarity /// 5220 // inositol 1,4,	Calcium_regulation_in_cardiac_cells // GenMAPP /// Smooth_muscle_contraction // GenMAPP	IPR005821 // Ion transport protein /// IPR003608 // MIR domain /// IPR000699 // Intracellular calcium-release channel
1426572_at	Me2	2.3847	0.419341	GenBank	Mm.36817	gb:BF730769 /DB_XREF=gi:12048633 /DB_XREF=mab69c03.x1 /CLONE=IMAGE:3975533 /FEA=FLmRNA /CNT=111 /TID=Mm.36817.1 /TIER=Stack /STK=14 /UG=Mm.36817 /UG_TITLE=Mus musculus, clone MGC:6377 IMAGE:3499365, mRNA, complete cds /FL=gb:BC004709.1	malic enzyme 2, NAD(+)-dependent, mitochondrial	Me2	chr18 E2	Mm.36817	107029			ENSMUSG00000024556	6090 // pyruvate metabolism // inferred from sequence or structural similarity /// 6108 // malate metabolism // inferred from sequence or structural similarity	5739 // mitochondrion // inferred from sequence or structural similarity	4470 // malic enzyme activity // inferred from sequence or structural similarity /// 4471 // malate dehydrogenase (decarboxylating) activity // inferred from sequence or structural similarity /// 5489 // electron transporter activity // inferred from sequ		IPR001891 // Malic oxidoreductase
1450803_at	Ntf3	2.38012	0.420148	GenBank	Mm.216303	gb:NM_008742.1 /DB_XREF=gi:6679143 /GEN=Ntf3 /FEA=FLmRNA /CNT=5 /TID=Mm.216303.1 /TIER=FL /STK=2 /UG=Mm.216303 /LL=18205 /DEF=Mus musculus neurotrophin 3 (Ntf3), mRNA. /PROD=neurotrophin 3 /FL=gb:NM_008742.1	neurotrophin 3	Ntf3	chr6 F3|6 61.0 cM	Mm.267570	18205			ENSMUSG00000049107	7274 // neuromuscular synaptic transmission // inferred from direct assay /// 7403 // glial cell fate determination // inferred from mutant phenotype /// 7420 // brain development // inferred from mutant phenotype /// 7422 // peripheral nervous system dev	5576 // extracellular region // traceable author statement /// 5615 // extracellular space // traceable author statement /// 16023 // cytoplasmic vesicle // inferred from direct assay	5166 // neurotrophin p75 receptor binding // traceable author statement /// 5515 // protein binding // inferred from physical interaction /// 8083 // growth factor activity // inferred from electronic annotation		IPR002072 // Nerve growth factor
1416529_at	Emp1	2.378	0.420522	GenBank	Mm.30024	gb:U25633.1 /DB_XREF=gi:1628496 /GEN=TMP /FEA=FLmRNA /CNT=216 /TID=Mm.30024.1 /TIER=FL+Stack /STK=83 /UG=Mm.30024 /LL=13730 /DEF=Mus musculus tumor-associated membrane protein (TMP) mRNA, complete cds. /PROD=tumor-associated membrane protein /FL=gb:U25633	epithelial membrane protein 1	Emp1	chr6 G1|6 65.0 cM	Mm.182785	13730			ENSMUSG00000030208	16049 // cell growth // inferred from sequence or structural similarity	5615 // extracellular space // traceable author statement /// 16020 // membrane // inferred from electronic annotation /// 16021 // integral to membrane // traceable author statement			IPR004031 // PMP-22/EMP/MP20 and claudin family
1453004_at	3110004L20Rik	2.36428	0.422962	GenBank	Mm.23932	gb:BM234253 /DB_XREF=gi:17869523 /DB_XREF=K0347E03-3 /CLONE=K0347E03 /FEA=mRNA /CNT=49 /TID=Mm.23932.1 /TIER=Stack /STK=13 /UG=Mm.23932 /LL=73102 /UG_GENE=3110004L20Rik /UG_TITLE=RIKEN cDNA 3110004L20 gene	RIKEN cDNA 3110004L20 gene	3110004L20Rik	chr13 A3.3	Mm.23932	73102								IPR005828 // General substrate transporter
1426708_at	Antxr2	2.36053	0.423634	GenBank	Mm.24842	gb:BC003908.1 /DB_XREF=gi:13278123 /FEA=mRNA /CNT=127 /TID=Mm.24842.1 /TIER=Stack /STK=101 /UG=Mm.24842 /LL=71914 /UG_GENE=2310046B19Rik /DEF=Mus musculus, clone IMAGE:3484366, mRNA, partial cds. /PROD=Unknown (protein for IMAGE:3484366)	anthrax toxin receptor 2	Antxr2	chr5 E3	Mm.24842	71914						4872 // receptor activity // inferred from electronic annotation		IPR002035 // von Willebrand factor, type A /// IPR008400 // Anthrax receptor extracellular /// IPR008399 // Anthrax receptor, C-terminal
1419392_at	Pclo	2.35402	0.424805	GenBank	Mm.40996	gb:NM_011995.2 /DB_XREF=gi:15277339 /GEN=Pclo /FEA=FLmRNA /CNT=35 /TID=Mm.40996.1 /TIER=FL+Stack /STK=10 /UG=Mm.40996 /LL=26875 /DEF=Mus musculus piccolo (presynaptic cytomatrix protein) (Pclo), mRNA. /PROD=piccolo (presynaptic cytomatrix protein) /FL=gb:	piccolo (presynaptic cytomatrix protein)	Pclo		Mm.332219	26875			ENSMUSG00000061601	7010 // cytoskeleton organization and biogenesis // inferred from direct assay /// 17157 // regulation of exocytosis // inferred from direct assay /// 19933 // cAMP-mediated signaling // inferred from direct assay /// 30073 // insulin secretion // inferre	45202 // synapse // inferred from electronic annotation	5509 // calcium ion binding // inferred from electronic annotation /// 5515 // protein binding // inferred from physical interaction /// 5522 // profilin binding // inferred from direct assay /// 5544 // calcium-dependent phospholipid binding // inferred		IPR008899 // Piccolo Zn-finger /// IPR001478 // PDZ/DHR/GLGF domain /// IPR000008 // C2 domain
1451038_at	Apln	2.34911	0.425693	GenBank	Mm.29262	gb:BB819942 /DB_XREF=gi:16992571 /DB_XREF=BB819942 /CLONE=G830003B15 /FEA=FLmRNA /CNT=131 /TID=Mm.29262.1 /TIER=Stack /STK=9 /UG=Mm.29262 /LL=30878 /UG_GENE=Apel-pending /UG_TITLE=apelin /FL=gb:NM_013912.1 gb:BC020015.1 gb:AB023494.1	apelin	Apln	chrX A3.2	Mm.29262	30878			ENSMUSG00000037010	7186 // G-protein coupled receptor protein signaling pathway // inferred from sequence or structural similarity	5615 // extracellular space // traceable author statement	5102 // receptor binding // inferred from sequence or structural similarity /// 5179 // hormone activity // inferred from electronic annotation
1418519_at	Aadat	2.34738	0.426007	GenBank	Mm.35020	gb:BC012637.1 /DB_XREF=gi:15215023 /FEA=FLmRNA /CNT=81 /TID=Mm.35020.1 /TIER=FL+Stack /STK=22 /UG=Mm.35020 /LL=23923 /UG_GENE=Kat2 /DEF=Mus musculus, Similar to kynurenine aminotransferase II, clone MGC:13720 IMAGE:4160508, mRNA, complete cds. /PROD=Simil	aminoadipate aminotransferase	Aadat	chr8 B3.1|8 31.5 cM	Mm.35020	23923			ENSMUSG00000057228		5739 // mitochondrion // inferred from direct assay	3824 // catalytic activity // inferred from electronic annotation /// 8483 // transaminase activity // inferred from electronic annotation /// 16740 // transferase activity // inferred from electronic annotation
1416985_at	Sirpa	2.34053	0.427253	GenBank		gb:D87968.1 /DB_XREF=gi:1864014 /FEA=FLmRNA /CNT=135 /TID=Mm.1682.1 /TIER=FL+Stack /STK=61 /UG=Mm.1682 /LL=19261 /UG_GENE=Ptpns1 /DEF=Mouse mRNA for SHPS-1, complete cds. /PROD=SHPS-1 /FL=gb:NM_007547.1 gb:D87968.1 gb:D87967.1 gb:AF072543.1 gb:D85785.1 gb													IPR007110 // Immunoglobulin-like
1448688_at	Podxl	2.31657	0.431672	GenBank	Mm.89918	gb:AF290209.1 /DB_XREF=gi:9937466 /GEN=Podxl /FEA=FLmRNA /CNT=112 /TID=Mm.89918.1 /TIER=FL+Stack /STK=46 /UG=Mm.89918 /LL=27205 /DEF=Mus musculus podocalyxin (Podxl) mRNA, complete cds. /PROD=podocalyxin /FL=gb:AB028048.1 gb:AF290209.1 gb:NM_013723.1	podocalyxin-like	Podxl	chr6 A3.3|6 10.0 cM	Mm.89918	27205			ENSMUSG00000025608		5615 // extracellular space // traceable author statement /// 5886 // plasma membrane // inferred from direct assay /// 16021 // integral to membrane // traceable author statement			IPR008782 // Podocalyxin
1419309_at	Gp38	2.29721	0.435312	GenBank	Mm.2976	gb:NM_010329.1 /DB_XREF=gi:6754041 /GEN=Gp38 /FEA=FLmRNA /CNT=34 /TID=Mm.2976.1 /TIER=FL+Stack /STK=11 /UG=Mm.2976 /LL=14726 /DEF=Mus musculus glycoprotein 38 (Gp38), mRNA. /PROD=glycoprotein 38 /FL=gb:BC026551.1 gb:M96645.1 gb:M73748.1 gb:NM_010329.1	glycoprotein 38	Gp38	chr4 E1	Mm.2976	14726			ENSMUSG00000028583	1946 // lymphangiogenesis // inferred from mutant phenotype /// 6833 // water transport // inferred from direct assay /// 7155 // cell adhesion // inferred from sequence or structural similarity /// 30324 // lung development // inferred from mutant phenot	5615 // extracellular space // traceable author statement /// 5886 // plasma membrane // inferred from direct assay /// 16021 // integral to membrane // traceable author statement	5372 // water transporter activity // inferred from direct assay /// 15250 // water channel activity // inferred from direct assay		IPR008783 // Podoplanin
1435896_at	Sfxn2	2.27476	0.439607	GenBank	Mm.24078	gb:BG066686 /DB_XREF=gi:12549178 /DB_XREF=H3044H08-3 /CLONE=H3044H08 /FEA=EST /CNT=18 /TID=Mm.24078.1 /TIER=Stack /STK=12 /UG=Mm.24078 /LL=98151 /UG_GENE=C79732 /UG_TITLE=expressed sequence C79732	sideroflexin 2	Sfxn2	chr19 D1	Mm.296837	94279			ENSMUSG00000025036	6810 // transport // inferred from electronic annotation /// 6812 // cation transport // inferred from electronic annotation /// 6826 // iron ion transport // inferred from electronic annotation	5739 // mitochondrion // inferred from sequence or structural similarity /// 16020 // membrane // inferred from electronic annotation /// 16021 // integral to membrane // inferred from electronic annotation	8324 // cation transporter activity // inferred from electronic annotation
1424351_at	Wfdc2	2.26585	0.441335	GenBank	Mm.27289	gb:AF334269.1 /DB_XREF=gi:18478507 /GEN=He4 /FEA=FLmRNA /CNT=59 /TID=Mm.27289.1 /TIER=FL+Stack /STK=36 /UG=Mm.27289 /LL=67701 /DEF=Mus musculus WAP domain protein HE4 (He4) mRNA, complete cds. /PROD=WAP domain protein HE4 /FL=gb:AF334269.1	WAP four-disulfide core domain 2	Wfdc2	chr2 H3	Mm.27289	67701			ENSMUSG00000017723		5615 // extracellular space // traceable author statement	4866 // endopeptidase inhibitor activity // inferred from electronic annotation /// 4867 // serine-type endopeptidase inhibitor activity // inferred from electronic annotation		IPR008197 // Whey acidic protein, core region
1419300_at	Flt1	2.22636	0.449164	GenBank	Mm.3464	gb:NM_010228.1 /DB_XREF=gi:6753885 /GEN=Flt1 /FEA=FLmRNA /CNT=44 /TID=Mm.3464.1 /TIER=FL+Stack /STK=11 /UG=Mm.3464 /LL=14254 /DEF=Mus musculus FMS-like tyrosine kinase 1 (Flt1), mRNA. /PROD=FMS-like tyrosine kinase 1 /FL=gb:NM_010228.1 gb:D88689.1 gb:L072	FMS-like tyrosine kinase 1	Flt1	chr5 G|5 82.0 cM	Mm.3464	14254			ENSMUSG00000029648	1525 // angiogenesis // inferred from mutant phenotype /// 1569 // patterning of blood vessels // inferred from mutant phenotype /// 6468 // protein amino acid phosphorylation // inferred from electronic annotation /// 7169 // transmembrane receptor prote	5615 // extracellular space // traceable author statement /// 16020 // membrane // inferred from electronic annotation /// 16021 // integral to membrane // inferred from electronic annotation	4672 // protein kinase activity // inferred from electronic annotation /// 4674 // protein serine/threonine kinase activity // inferred from sequence or structural similarity /// 4713 // protein-tyrosine kinase activity // inferred from electronic annotat		IPR000719 // Protein kinase /// IPR007110 // Immunoglobulin-like
1456700_x_at	Marcks	2.22087	0.450273	GenBank	Mm.30059	gb:BB100920 /DB_XREF=gi:8753488 /DB_XREF=BB100920 /CLONE=9430074M04 /FEA=EST /CNT=9 /TID=Mm.30059.7 /TIER=Stack /STK=8 /UG=Mm.30059 /LL=17118 /UG_GENE=Macs /UG_TITLE=myristoylated alanine rich protein kinase C substrate	Myristoylated alanine rich protein kinase C substrate	Marcks		Mm.30059	17118					16020 // membrane // inferred from direct assay	3779 // actin binding // inferred from electronic annotation /// 5516 // calmodulin binding // inferred from electronic annotation
1425179_at	Shmt1	2.21987	0.450476	GenBank	Mm.3379	gb:AF237702.1 /DB_XREF=gi:13183075 /FEA=FLmRNA /CNT=113 /TID=Mm.3379.2 /TIER=FL+Stack /STK=52 /UG=Mm.3379 /LL=20425 /UG_GENE=Shmt1 /DEF=Mus musculus serine hydroxymethyltransferase mRNA, complete cds. /PROD=serine hydroxymethyltransferase /FL=gb:AF237702.	serine hydroxymethyl transferase 1 (soluble)	Shmt1	chr11 B2	Mm.57726	20425			ENSMUSG00000020534	6544 // glycine metabolism // inferred from electronic annotation /// 6563 // L-serine metabolism // inferred from electronic annotation /// 6730 // one-carbon compound metabolism // inferred from electronic annotation	5739 // mitochondrion // inferred from direct assay	4372 // glycine hydroxymethyltransferase activity // inferred from electronic annotation /// 16740 // transferase activity // inferred from electronic annotation		IPR001085 // Glycine hydroxymethyltransferase
1419706_a_at	Akap12	2.21099	0.452286	GenBank	Mm.27481	gb:NM_031185.1 /DB_XREF=gi:13626039 /GEN=Akap12 /FEA=FLmRNA /CNT=18 /TID=Mm.27481.1 /TIER=FL /STK=7 /UG=Mm.27481 /LL=83397 /DEF=Mus musculus A kinase (PRKA) anchor protein (gravin) 12 (Akap12), mRNA. /PROD=A kinase (PRKA) anchor protein (gravin) 12 /FL=gb	A kinase (PRKA) anchor protein (gravin) 12	Akap12	chr10 A1|10 5.5 cM	Mm.27481	83397			ENSMUSG00000038587	6605 // protein targeting // inferred from sequence or structural similarity /// 7165 // signal transduction // traceable author statement		8565 // protein transporter activity // inferred from sequence or structural similarity /// 16301 // kinase activity // inferred from electronic annotation /// 30159 // receptor signaling complex scaffold activity // traceable author statement	G_Protein_Signaling // GenMAPP	IPR001573 // Protein kinase A anchoring domain
1428667_at	Maoa	2.20889	0.452716	GenBank	Mm.21108	gb:AW986246 /DB_XREF=gi:8180841 /DB_XREF=uf75f12.x1 /CLONE=IMAGE:1527983 /FEA=mRNA /CNT=108 /TID=Mm.21108.1 /TIER=Stack /STK=26 /UG=Mm.21108 /LL=68831 /UG_GENE=1110061B18Rik /UG_TITLE=RIKEN cDNA 1110061B18 gene	monoamine oxidase A	Maoa	chrX A2|X 5.2 cM	Mm.21108	17161			ENSMUSG00000025037	6118 // electron transport // inferred from sequence or structural similarity /// 6584 // catecholamine metabolism // inferred from electronic annotation /// 42135 // neurotransmitter catabolism // inferred from electronic annotation /// 42420 // dopamine	5739 // mitochondrion // inferred from direct assay /// 5739 // mitochondrion // traceable author statement /// 16021 // integral to membrane // inferred from electronic annotation	8131 // amine oxidase activity // inferred from electronic annotation /// 16491 // oxidoreductase activity // inferred from electronic annotation	Biogenic_Amine_Synthesis // GenMAPP	IPR002937 // Amine oxidase
1418654_at	Hao3	2.20887	0.452721	GenBank	Mm.20413	gb:NM_019545.1 /DB_XREF=gi:9506768 /GEN=Hao3 /FEA=FLmRNA /CNT=70 /TID=Mm.20413.1 /TIER=FL+Stack /STK=20 /UG=Mm.20413 /LL=56185 /DEF=Mus musculus hydroxyacid oxidase (glycolate oxidase) 3 (Hao3), mRNA. /PROD=hydroxyacid oxidase (glycolate oxidase) 3 /FL=gb	hydroxyacid oxidase (glycolate oxidase) 3	Hao3	chr3 F2.2	Mm.281874	56185			ENSMUSG00000027870	6118 // electron transport // inferred from electronic annotation /// 6605 // protein targeting // inferred from sequence or structural similarity	5777 // peroxisome // inferred from electronic annotation	16491 // oxidoreductase activity // inferred from electronic annotation		IPR000262 // FMN-dependent alpha-hydroxy acid dehydrogenase
1450277_at	Avpr2	2.19998	0.454549	GenBank	Mm.220351	gb:NM_019404.1 /DB_XREF=gi:9506412 /GEN=Avpr2 /FEA=FLmRNA /CNT=4 /TID=Mm.220351.1 /TIER=FL /STK=2 /UG=Mm.220351 /LL=12000 /DEF=Mus musculus arginine vasopressin receptor 2 (Avpr2), mRNA. /PROD=arginine vasopressin receptor 2 /FL=gb:NM_019404.1	arginine vasopressin receptor 2	Avpr2	chrX A7.2|X 29.52 cM	Mm.358576	12000			ENSMUSG00000031390	7186 // G-protein coupled receptor protein signaling pathway // inferred from sequence or structural similarity	16020 // membrane // inferred from sequence or structural similarity /// 16021 // integral to membrane // traceable author statement	1584 // rhodopsin-like receptor activity // inferred from sequence or structural similarity /// 4930 // G-protein coupled receptor activity // inferred from sequence or structural similarity /// 5000 // vasopressin receptor activity // inferred from seque	Peptide_GPCRs // GenMAPP	IPR000276 // Rhodopsin-like GPCR superfamily
1460330_at	Anxa3	2.19072	0.456472	GenBank	Mm.7214	gb:AW702161 /DB_XREF=gi:7586311 /DB_XREF=uq98g04.x1 /CLONE=IMAGE:2939190 /FEA=FLmRNA /CNT=76 /TID=Mm.7214.1 /TIER=Stack /STK=21 /UG=Mm.7214 /LL=11745 /UG_GENE=Anxa3 /UG_TITLE=annexin A3 /FL=gb:NM_013470.1	annexin A3	Anxa3	chr5 E3|5 54.0 cM	Mm.7214	11745			ENSMUSG00000029484			4859 // phospholipase inhibitor activity // inferred from sequence or structural similarity /// 5509 // calcium ion binding // inferred from electronic annotation /// 5544 // calcium-dependent phospholipid binding // inferred from electronic annotation //	Prostaglandin_synthesis_regulation // GenMAPP	IPR001464 // Annexin
1418884_x_at	Tuba1	2.16377	0.462156	GenBank	Mm.196396	gb:NM_011653.1 /DB_XREF=gi:6755900 /GEN=Tuba1 /FEA=FLmRNA /CNT=165 /TID=Mm.196396.1 /TIER=FL+Stack /STK=16 /UG=Mm.196396 /LL=22142 /DEF=Mus musculus tubulin, alpha 1 (Tuba1), mRNA. /PROD=tubulin, alpha 1 /FL=gb:M13445.1 gb:NM_011653.1	tubulin, alpha 1	Tuba1	chr15 F1|15 60.4 cM	Mm.371591	22142			ENSMUSG00000023004	7017 // microtubule-based process // inferred from electronic annotation /// 7018 // microtubule-based movement // inferred from sequence or structural similarity /// 51258 // protein polymerization // inferred from electronic annotation	5874 // microtubule // inferred from electronic annotation /// 43234 // protein complex // inferred from electronic annotation	3924 // GTPase activity // inferred from electronic annotation /// 5198 // structural molecule activity // inferred from sequence or structural similarity /// 5200 // structural constituent of cytoskeleton // inferred from electronic annotation /// 5525 /		IPR008280 // Tubulin/FtsZ, C-terminal /// IPR003008 // Tubulin/FtsZ, GTPase
1437165_a_at	Pcolce	2.15777	0.463441	GenBank	Mm.18808	gb:BB250811 /DB_XREF=gi:8943557 /DB_XREF=BB250811 /CLONE=A730043A14 /FEA=EST /CNT=25 /TID=Mm.18808.3 /TIER=Stack /STK=24 /UG=Mm.18808 /LL=18542 /UG_GENE=Pcolce /UG_TITLE=procollagen C-proteinase enhancer protein	procollagen C-proteinase enhancer protein	Pcolce	chr5 G2|5 78.0 cM	Mm.262345	18542			ENSMUSG00000029718	6508 // proteolysis and peptidolysis // inferred from direct assay	5615 // extracellular space // traceable author statement	3676 // nucleic acid binding // inferred from sequence or structural similarity	mRNA_processing_binding_Reactome // GenMAPP	IPR000859 // CUB
1436970_a_at	Pdgfrb	2.1557	0.463886	GenBank	Mm.4146	gb:AA499047 /DB_XREF=gi:2234101 /DB_XREF=vi84a04.r1 /CLONE=IMAGE:918894 /FEA=EST /CNT=34 /TID=Mm.4146.2 /TIER=Stack /STK=32 /UG=Mm.4146 /LL=18596 /UG_GENE=Pdgfrb /UG_TITLE=platelet derived growth factor receptor, beta polypeptide	platelet derived growth factor receptor, beta polypeptide	Pdgfrb	chr18 E1|18 30.0 cM	Mm.4146	18596			ENSMUSG00000024620	6468 // protein amino acid phosphorylation // inferred from electronic annotation /// 7165 // signal transduction // inferred from direct assay /// 7169 // transmembrane receptor protein tyrosine kinase signaling pathway // inferred from electronic annota	5615 // extracellular space // traceable author statement /// 16020 // membrane // inferred from electronic annotation /// 16021 // integral to membrane // traceable author statement	4672 // protein kinase activity // inferred from electronic annotation /// 4674 // protein serine/threonine kinase activity // inferred from sequence or structural similarity /// 4713 // protein-tyrosine kinase activity // inferred from electronic annotat		IPR007110 // Immunoglobulin-like /// IPR000719 // Protein kinase
1416452_at	Oat	2.15269	0.464535	GenBank	Mm.13694	gb:BC008119.1 /DB_XREF=gi:14198115 /FEA=FLmRNA /CNT=373 /TID=Mm.13694.1 /TIER=FL+Stack /STK=88 /UG=Mm.13694 /LL=18242 /UG_GENE=Oat /DEF=Mus musculus, ornithine aminotransferase, clone MGC:6239 IMAGE:3498240, mRNA, complete cds. /PROD=ornithine aminotransf	ornithine aminotransferase	Oat	chr7 F3|7 63.0 cM	Mm.13694	18242			ENSMUSG00000030934		5739 // mitochondrion // inferred from direct assay	4587 // ornithine-oxo-acid transaminase activity // inferred from electronic annotation /// 8483 // transaminase activity // inferred from electronic annotation /// 16740 // transferase activity // inferred from electronic annotation /// 30170 // pyridoxa		IPR005814 // Aminotransferase class-III
1419294_at	1700011H14Rik	2.13376	0.468655	GenBank	Mm.87439	gb:NM_025956.1 /DB_XREF=gi:13385445 /GEN=1700011H14Rik /FEA=FLmRNA /CNT=29 /TID=Mm.87439.1 /TIER=FL+Stack /STK=11 /UG=Mm.87439 /LL=67082 /DEF=Mus musculus RIKEN cDNA 1700011H14 gene (1700011H14Rik), mRNA. /PROD=RIKEN cDNA 1700011H14 /FL=gb:BC026534.1 gb:N	RIKEN cDNA 1700011H14 gene	1700011H14Rik	chr14 C1	Mm.87439	67082			ENSMUSG00000021850
1420630_at	8430419L09Rik	2.12055	0.471575	GenBank	Mm.34182	gb:BM118990 /DB_XREF=gi:17087016 /DB_XREF=L0919A11-3 /CLONE=L0919A11 /FEA=FLmRNA /CNT=81 /TID=Mm.34182.1 /TIER=Stack /STK=18 /UG=Mm.34182 /LL=74525 /UG_GENE=8430419L09Rik /UG_TITLE=RIKEN cDNA 8430419L09 gene /FL=gb:NM_028982.1	RIKEN cDNA 8430419L09 gene	8430419L09Rik	chr6 G1	Mm.34182	74525			ENSMUSG00000030207		16021 // integral to membrane // traceable author statement			IPR000413 // Integrins alpha chain
1426208_x_at	Plagl1	2.11976	0.471752	GenBank	Mm.220978	gb:AF147785.1 /DB_XREF=gi:6978025 /GEN=Zac1 /FEA=FLmRNA /CNT=92 /TID=Mm.220978.3 /TIER=FL+Stack /STK=75 /UG=Mm.220978 /LL=22634 /DEF=Mus musculus zinc finger protein ZAC1 (Zac1) mRNA, complete cds, alternatively spliced. /PROD=zinc finger protein ZAC1 /FL	Pleiomorphic adenoma gene-like 1	Plagl1		Mm.287857	22634			ENSMUSG00000019817	74 // regulation of cell cycle // inferred from electronic annotation /// 6915 // apoptosis // inferred from electronic annotation		3676 // nucleic acid binding // inferred from electronic annotation
1426045_at	Kng1	2.11715	0.472334	GenBank		gb:D84435.1 /DB_XREF=gi:1945620 /FEA=FLmRNA /CNT=1 /TID=MmAffx.1.15 /TIER=FL /STK=1 /NOTE=sequence(s) not in UniGene /DEF=Mus sp. mRNA for HMW prekininogen, complete cds. /PROD=HMW prekininogen /FL=gb:D84435.1	kininogen 1	Kng1	chr16 B1	Mm.2160	16644			ENSMUSG00000022875	6954 // inflammatory response // inferred from electronic annotation /// 7596 // blood coagulation // inferred from electronic annotation /// 8217 // regulation of blood pressure // inferred from electronic annotation	5615 // extracellular space // traceable author statement	4866 // endopeptidase inhibitor activity // inferred from electronic annotation /// 4869 // cysteine protease inhibitor activity // inferred from electronic annotation	ACE-Inhibitor_pathway_PharmGKB // GenMAPP	IPR000010 // Cysteine protease inhibitor
1454086_a_at	Lmo2	2.11437	0.472954	GenBank	Mm.29266	gb:AK013416.1 /DB_XREF=gi:12850762 /GEN=Lmo2 /FEA=mRNA /CNT=1 /TID=Mm.29266.2 /TIER=ConsEnd /STK=0 /UG=Mm.29266 /LL=16909 /UG_TITLE=LIM only 2 /DEF=Mus musculus 10, 11 days embryo whole body cDNA, RIKEN full-length enriched library, clone:2810478G04:LIM o	LIM domain only 2	Lmo2	chr2 E2|2 60.0 cM	Mm.29266	16909			ENSMUSG00000032698		5634 // nucleus // inferred from electronic annotation	8270 // zinc ion binding // inferred from electronic annotation		IPR001781 // Zn-binding protein, LIM
1416666_at	Serpine2	2.09579	0.477148	GenBank	Mm.3093	gb:NM_009255.1 /DB_XREF=gi:6678098 /GEN=Serpine2 /FEA=FLmRNA /CNT=173 /TID=Mm.3093.1 /TIER=FL+Stack /STK=75 /UG=Mm.3093 /LL=20720 /DEF=Mus musculus serine (or cysteine) proteinase inhibitor, clade E (nexin, plasminogen activator inhibitor type 1), member	serine (or cysteine) proteinase inhibitor, clade E, member 2	Serpine2	chr1 C5|1 48.6 cM	Mm.3093	20720			ENSMUSG00000026249	7399 // neurogenesis // inferred from electronic annotation /// 30154 // cell differentiation // inferred from electronic annotation	5615 // extracellular space // traceable author statement	4866 // endopeptidase inhibitor activity // inferred from electronic annotation /// 4867 // serine-type endopeptidase inhibitor activity // inferred from electronic annotation /// 8201 // heparin binding // inferred from electronic annotation		IPR000215 // Serpin
1418744_s_at	MGI:1930803	2.09163	0.478096	GenBank	Mm.26378	gb:NM_021344.1 /DB_XREF=gi:10946661 /GEN=Tesc-pending /FEA=FLmRNA /CNT=31 /TID=Mm.26378.1 /TIER=FL+Stack /STK=19 /UG=Mm.26378 /LL=57816 /DEF=Mus musculus tescalcin (Tesc-pending), mRNA. /PROD=tescalcin /FL=gb:BC019492.1 gb:NM_021344.1 gb:AF234783.1	tescalcin	MGI:1930803	chr5 F|5 64.0 cM	Mm.273285	57816			ENSMUSG00000029359	6883 // sodium ion homeostasis // inferred from sequence or structural similarity	5737 // cytoplasm // inferred from sequence or structural similarity /// 30027 // lamellipodium // inferred from sequence or structural similarity	5509 // calcium ion binding // inferred from sequence or structural similarity /// 5515 // protein binding // inferred from sequence or structural similarity		IPR002048 // Calcium-binding EF-hand
1448738_at	Calb1	2.09028	0.478404	GenBank		gb:BB246032 /DB_XREF=gi:16355442 /DB_XREF=BB246032 /CLONE=A730012N04 /FEA=FLmRNA /CNT=121 /TID=Mm.354.1 /TIER=ConsEnd /STK=3 /UG=Mm.354 /LL=12307 /UG_GENE=Calb1 /UG_TITLE=calbindin-28K /FL=gb:NM_009788.1 gb:M21531.1 gb:BC016421.1													IPR002048 // Calcium-binding EF-hand
1422601_at	Serpinb9	2.07909	0.48098	GenBank	Mm.3368	gb:NM_009256.1 /DB_XREF=gi:6678100 /GEN=Spi6 /FEA=FLmRNA /CNT=65 /TID=Mm.3368.1 /TIER=FL+Stack /STK=29 /UG=Mm.3368 /LL=20723 /DEF=Mus musculus serine protease inhibitor 6 (Spi6), mRNA. /PROD=serine protease inhibitor 6 /FL=gb:NM_009256.1 gb:U96700.1	serine (or cysteine) proteinase inhibitor, clade B, member 9	Serpinb9	chr13 A3.3|13 12.4 cM	Mm.272569	20723			ENSMUSG00000045827			4866 // endopeptidase inhibitor activity // inferred from electronic annotation /// 4867 // serine-type endopeptidase inhibitor activity // inferred from electronic annotation /// 8233 // peptidase activity // inferred from electronic annotation		IPR000215 // Serpin
1428372_at	St5	2.07303	0.482385	GenBank	Mm.1075	gb:AK008100.1 /DB_XREF=gi:12842073 /FEA=mRNA /CNT=83 /TID=Mm.1075.1 /TIER=Stack /STK=47 /UG=Mm.1075 /LL=76954 /UG_GENE=2010004M01Rik /UG_TITLE=RIKEN cDNA 2010004M01 gene /DEF=Mus musculus adult male small intestine cDNA, RIKEN full-length enriched library	suppression of tumorigenicity 5	St5	chr7 E3	Mm.252009	76954			ENSMUSG00000031024					IPR005113 // uDENN domain /// IPR001194 // DENN (AEX-3) domain /// IPR005112 // dDENN domain
1456312_x_at	Gsn	2.0682	0.483513	GenBank	Mm.21109	gb:AV224521 /DB_XREF=gi:6173899 /DB_XREF=AV224521 /CLONE=3830421D13 /FEA=EST /CNT=12 /TID=Mm.21109.4 /TIER=Stack /STK=12 /UG=Mm.21109 /LL=14851 /UG_GENE=Gsn /UG_TITLE=gelsolin	gelsolin	Gsn	chr2 B|2 24.5 cM	Mm.21109	227753			ENSMUSG00000026879	16192 // vesicle-mediated transport // inferred from mutant phenotype /// 51014 // actin filament severing // inferred from sequence or structural similarity /// 51016 // barbed-end actin filament capping // inferred from sequence or structural similarity	5615 // extracellular space // traceable author statement /// 5737 // cytoplasm // inferred from sequence or structural similarity /// 5856 // cytoskeleton // inferred from electronic annotation /// 15629 // actin cytoskeleton // inferred from sequence or	3779 // actin binding // inferred from electronic annotation /// 5198 // structural molecule activity // inferred from sequence or structural similarity /// 5509 // calcium ion binding // inferred from sequence or structural similarity		IPR007123 // Gelsolin region
1451419_at	MGI:2183445	2.06766	0.483639	GenBank	Mm.33268	gb:BC023083.1 /DB_XREF=gi:18605887 /FEA=FLmRNA /CNT=44 /TID=Mm.33268.1 /TIER=FL+Stack /STK=22 /UG=Mm.33268 /DEF=Mus musculus, clone MGC:37159 IMAGE:4953500, mRNA, complete cds. /PROD=Unknown (protein for MGC:37159) /FL=gb:BC023083.1 gb:AF403039.1	SPRY domain-containing SOCS box 4	MGI:2183445	chr9 E3.3	Mm.335370	211949			ENSMUSG00000046997					IPR003877 // SPla/RYanodine receptor SPRY
1450637_a_at	Aebp1	2.0592	0.485626	GenBank	Mm.4665	gb:NM_009636.1 /DB_XREF=gi:6752997 /GEN=Aebp1 /FEA=FLmRNA /CNT=120 /TID=Mm.4665.1 /TIER=FL+Stack /STK=57 /UG=Mm.4665 /LL=11568 /DEF=Mus musculus AE binding protein 1 (Aebp1), mRNA. /PROD=AE binding protein 1 /FL=gb:AF053943.1 gb:NM_009636.1	AE binding protein 1	Aebp1	chr11 A1	Mm.4665	11568			ENSMUSG00000020473	6355 // regulation of transcription, DNA-dependent // inferred from direct assay /// 6508 // proteolysis and peptidolysis // inferred from sequence or structural similarity /// 7155 // cell adhesion // inferred from sequence or structural similarity	5615 // extracellular space // traceable author statement /// 5634 // nucleus // inferred from sequence or structural similarity	3677 // DNA binding // inferred from sequence or structural similarity /// 3714 // transcription corepressor activity // inferred from direct assay /// 4180 // carboxypeptidase activity // inferred from direct assay /// 4182 // carboxypeptidase A activity		IPR000421 // Coagulation factor 5/8 type C domain (FA58C) /// IPR000834 // Peptidase M14, carboxypeptidase A /// IPR008575 // Peptidase M14B
1455961_at	Mme	2.05898	0.485677	GenBank	Mm.13052	gb:AV174022 /DB_XREF=gi:15404698 /DB_XREF=AV174022 /CLONE=5730407O20 /FEA=EST /CNT=32 /TID=Mm.13052.2 /TIER=Stack /STK=22 /UG=Mm.13052 /LL=16483 /UG_GENE=Kap /UG_TITLE=kidney androgen regulated protein	Membrane metallo endopeptidase	Mme		Mm.296022	17380			ENSMUSG00000027820	6508 // proteolysis and peptidolysis // inferred from electronic annotation	16020 // membrane // inferred from electronic annotation /// 16021 // integral to membrane // traceable author statement	4245 // neprilysin activity // inferred from electronic annotation /// 8233 // peptidase activity // inferred from electronic annotation /// 8237 // metallopeptidase activity // inferred from electronic annotation /// 8270 // zinc ion binding // inferred
1448696_at	Heph	2.05436	0.486769	GenBank	Mm.27494	gb:NM_010417.1 /DB_XREF=gi:6754179 /GEN=Heph /FEA=FLmRNA /CNT=58 /TID=Mm.27494.1 /TIER=FL+Stack /STK=46 /UG=Mm.27494 /LL=15203 /DEF=Mus musculus hephaestin (Heph), mRNA. /PROD=hephaestin /FL=gb:AF082567.1 gb:NM_010417.1	hephaestin	Heph	chrX C3|X 36.4 cM	Mm.277092	15203			ENSMUSG00000031209	6810 // transport // inferred from electronic annotation /// 6811 // ion transport // inferred from electronic annotation /// 6825 // copper ion transport // inferred from electronic annotation /// 6826 // iron ion transport // traceable author statement	16021 // integral to membrane // inferred from electronic annotation	5375 // copper ion transporter activity // inferred from electronic annotation /// 5507 // copper ion binding // inferred from electronic annotation /// 16491 // oxidoreductase activity // inferred from electronic annotation
1429240_at	Stard4	2.04418	0.489194	GenBank	Mm.31508	gb:AK014587.1 /DB_XREF=gi:12852534 /FEA=mRNA /CNT=73 /TID=Mm.31508.2 /TIER=Stack /STK=33 /UG=Mm.31508 /LL=77050 /UG_GENE=4632419C16Rik /UG_TITLE=RIKEN cDNA 4632419C16 gene /DEF=Mus musculus 0 day neonate skin cDNA, RIKEN full-length enriched library, clon	StAR-related lipid transfer (START) domain containing 4	Stard4	chr18 B1	Mm.127058	170459			ENSMUSG00000024378	6694 // steroid biosynthesis // inferred from electronic annotation /// 6810 // transport // inferred from electronic annotation /// 6869 // lipid transport // inferred from electronic annotation	5739 // mitochondrion // traceable author statement	8289 // lipid binding // inferred from electronic annotation /// 15485 // cholesterol binding // inferred from sequence or structural similarity /// 17127 // cholesterol transporter activity // inferred from electronic annotation		IPR002913 // Lipid-binding START
1432099_a_at	Prodh2	2.04024	0.490137	GenBank	Mm.182309	gb:AK011039.1 /DB_XREF=gi:12846896 /FEA=mRNA /CNT=1 /TID=Mm.182309.2 /TIER=ConsEnd /STK=0 /UG=Mm.182309 /LL=56189 /UG_GENE=Prodh2 /UG_TITLE=proline dehydrogenase (oxidase) 2 /DEF=Mus musculus 13 days embryo liver cDNA, RIKEN full-length enriched library,	proline dehydrogenase (oxidase) 2	Prodh2	chr7 A3	Mm.270525	56189			ENSMUSG00000036892	6537 // glutamate biosynthesis // inferred from sequence or structural similarity /// 6562 // proline catabolism // inferred from sequence or structural similarity		4657 // proline dehydrogenase activity // inferred from sequence or structural similarity /// 16491 // oxidoreductase activity // inferred from electronic annotation		IPR002872 // Proline dehydrogenase
1420928_at	St6gal1	2.0346	0.491498	GenBank	Mm.149029	gb:BG075800 /DB_XREF=gi:12558369 /DB_XREF=H3152A02-3 /CLONE=H3152A02 /FEA=FLmRNA /CNT=96 /TID=Mm.149029.1 /TIER=Stack /STK=42 /UG=Mm.149029 /LL=20440 /UG_GENE=Siat1 /UG_TITLE=sialyltransferase 1 (beta-galactoside alpha-2,6-sialyltransferase) /FL=gb:NM_009	beta galactoside alpha 2,6 sialyltransferase 1	St6gal1	chr16 B1|16 15.5 cM	Mm.149029	20440	EC:2.4.99.1		ENSMUSG00000022885	6486 // protein amino acid glycosylation // inferred from electronic annotation	5794 // Golgi apparatus // inferred from electronic annotation /// 16020 // membrane // inferred from electronic annotation /// 16021 // integral to membrane // traceable author statement	3835 // beta-galactoside alpha-2,6-sialyltransferase activity // inferred from electronic annotation /// 8373 // sialyltransferase activity // inferred from direct assay /// 16740 // transferase activity // inferred from electronic annotation /// 16757 //	N-Glycan biosynthesis // KEGG	IPR001675 // Glycosyl transferase, family 29
1426934_at	Nhsl1	2.02867	0.492933	GenBank		gb:BC013565.1 /DB_XREF=gi:15488868 /FEA=mRNA /CNT=75 /TID=Mm.5296.1 /TIER=Stack /STK=37 /UG=Mm.5296 /DEF=Mus musculus, clone IMAGE:3591967, mRNA, partial cds. /PROD=Unknown (protein for IMAGE:3591967)
1416411_at	Gstm2	2.02674	0.493404	GenBank	Mm.14601	gb:NM_008183.1 /DB_XREF=gi:6680120 /GEN=Gstm2 /FEA=FLmRNA /CNT=135 /TID=Mm.14601.1 /TIER=FL+Stack /STK=91 /UG=Mm.14601 /LL=14863 /DEF=Mus musculus glutathione S-transferase, mu 2 (Gstm2), mRNA. /PROD=glutathione-S-transferase, mu 2 /FL=gb:J04696.1 gb:NM_0	glutathione S-transferase, mu 2	Gstm2	chr3 F3	Mm.272792	14863			ENSMUSG00000027891	8152 // metabolism // inferred from electronic annotation		4364 // glutathione transferase activity // inferred from electronic annotation /// 16740 // transferase activity // inferred from electronic annotation		IPR004045 // Glutathione S-transferase, N-terminal /// IPR004046 // Glutathione S-transferase, C-terminal
1428209_at	LOC406217	2.01819	0.495495	GenBank	Mm.14768	gb:AK010400.1 /DB_XREF=gi:12845816 /GEN=Rex3 /FEA=mRNA /CNT=92 /TID=Mm.14768.2 /TIER=Stack /STK=71 /UG=Mm.14768 /LL=19716 /UG_TITLE=reduced expression 3 /DEF=Mus musculus ES cells cDNA, RIKEN full-length enriched library, clone:2410004M13:reduced expressi	RIKEN cDNA 2410004M13 gene	LOC406217	chrXE3	Mm.336245	406217			ENSMUSG00000047844					IPR007623 // Brain expressed X-linked like protein
1426246_at	Pros1	2.0174	0.495688	GenBank	Mm.24611	gb:Z25469.1 /DB_XREF=gi:396426 /FEA=FLmRNA /CNT=97 /TID=Mm.24611.1 /TIER=FL+Stack /STK=26 /UG=Mm.24611 /LL=19128 /UG_GENE=Pros1 /DEF=M.musculus of protein S gene, complete CDS. /PROD=protein S /FL=gb:Z25469.1	protein S (alpha)	Pros1	chr16 C1.3	Mm.127156	19128			ENSMUSG00000022912	7596 // blood coagulation // inferred from electronic annotation	5576 // extracellular region // inferred from electronic annotation /// 5615 // extracellular space // traceable author statement	5509 // calcium ion binding // inferred from electronic annotation		IPR000294 // Vitamin K-dependent carboxylation/gamma-carboxyglutamic region /// IPR006209 // EGF-like domain /// IPR001791 // Laminin G
1425914_a_at	Armcx1	2.01454	0.496392	GenBank	Mm.38167	gb:BC021410.1 /DB_XREF=gi:18204023 /FEA=FLmRNA /CNT=2 /TID=Mm.38167.2 /TIER=FL /STK=1 /UG=Mm.38167 /LL=78248 /UG_GENE=3010033I09Rik /DEF=Mus musculus, RIKEN cDNA 3010033I09 gene, clone MGC:29310 IMAGE:5007058, mRNA, complete cds. /PROD=RIKEN cDNA 3010033I	armadillo repeat containing, X-linked 1	Armcx1	chrX E3	Mm.289674	78248			ENSMUSG00000033460		16021 // integral to membrane // traceable author statement			IPR006911 // Protein of unknown function DUF634
1418373_at	Pgam2	2.01217	0.496975	GenBank	Mm.219627	gb:NM_018870.1 /DB_XREF=gi:9256623 /GEN=Pgam2 /FEA=FLmRNA /CNT=74 /TID=Mm.219627.1 /TIER=FL+Stack /STK=24 /UG=Mm.219627 /LL=56012 /DEF=Mus musculus phosphoglycerate mutase 2 (Pgam2), mRNA. /PROD=phosphoglycerate mutase 2 /FL=gb:NM_018870.1 gb:AF029843.1 g	phosphoglycerate mutase 2	Pgam2	chr11 A1|11 1.6 cM	Mm.219627	56012			ENSMUSG00000020475	6096 // glycolysis // inferred from electronic annotation /// 8152 // metabolism // inferred from electronic annotation		3824 // catalytic activity // inferred from electronic annotation /// 16787 // hydrolase activity // inferred from electronic annotation /// 16853 // isomerase activity // inferred from electronic annotation /// 16868 // intramolecular transferase activit	Glycolysis_and_Gluconeogenesis // GenMAPP	IPR001345 // Phosphoglycerate/bisphosphoglycerate mutase
1460561_x_at	Sepw1	2.01069	0.497341	GenBank	Mm.42829	gb:BB464434 /DB_XREF=gi:9381623 /DB_XREF=BB464434 /CLONE=D130091O17 /FEA=EST /CNT=39 /TID=Mm.42829.2 /TIER=Stack /STK=38 /UG=Mm.42829 /LL=20364 /UG_GENE=Sepw1 /UG_TITLE=selenoprotein W, muscle 1	selenoprotein W, muscle 1	Sepw1	chr7 A2	Mm.42829	20364						8430 // selenium binding // inferred from sequence or structural similarity
1417129_a_at	Mrg1	2.00927	0.497693	GenBank	Mm.31436	gb:U68384.1 /DB_XREF=gi:1679671 /GEN=Mrg1b /FEA=FLmRNA /CNT=105 /TID=Mm.31436.1 /TIER=FL+Stack /STK=55 /UG=Mm.31436 /LL=17536 /DEF=Mus musculus Meis1-related protein 1b (Mrg1b) mRNA, complete cds. /PROD=Meis1-related protein 1b /FL=gb:NM_010825.1 gb:BC017	myeloid ecotropic viral integration site-related gene 1	Mrg1	chr2 E5|2 64.0 cM	Mm.247566	17536			ENSMUSG00000027210	1654 // eye morphogenesis // inferred from genetic interaction /// 6355 // regulation of transcription, DNA-dependent // inferred from electronic annotation	5634 // nucleus // inferred from direct assay	3677 // DNA binding // inferred from direct assay /// 3700 // transcription factor activity // inferred from electronic annotation		IPR001356 // Homeobox	scop // a.4.1.Homeodomain // All alpha proteins; DNA/RNA-binding 3-helical bundle; Homeodomain-like; Homeodomain // 3.0E-25 /// scop // a.4.1.Homeodomain // All alpha proteins; DNA/RNA-binding 3-helical bundle; Homeodomain-like; Homeodomain // 8.0E-26
1426725_s_at	Ets1	2.00822	0.497953	GenBank	Mm.14115	gb:BB151715 /DB_XREF=gi:16267958 /DB_XREF=BB151715 /CLONE=A130001G21 /FEA=mRNA /CNT=158 /TID=Mm.14115.2 /TIER=Stack /STK=90 /UG=Mm.14115 /LL=23871 /UG_GENE=Ets1 /UG_TITLE=E26 avian leukemia oncogene 1, 5 domain	E26 avian leukemia oncogene 1, 5' domain	Ets1	chr9 A4|9 15.0 cM	Mm.292415	23871			ENSMUSG00000032035					IPR003118 // Sterile alpha motif (SAM)/Pointed domain /// IPR000418 // Ets-domain
1416464_at	Slc4a1	2.00669	0.498334	GenBank	Mm.7248	gb:NM_011403.1 /DB_XREF=gi:6755559 /GEN=Slc4a1 /FEA=FLmRNA /CNT=265 /TID=Mm.7248.1 /TIER=FL+Stack /STK=87 /UG=Mm.7248 /LL=20533 /DEF=Mus musculus solute carrier family 4 (anion exchanger), member 1 (Slc4a1), mRNA. /PROD=solute carrier family 4 (anion exch	solute carrier family 4 (anion exchanger), member 1	Slc4a1	chr11 D|11 62.0 cM	Mm.7248	20533			ENSMUSG00000006574	6810 // transport // inferred from electronic annotation /// 6811 // ion transport // inferred from electronic annotation /// 6820 // anion transport // inferred from electronic annotation	5887 // integral to plasma membrane // inferred from electronic annotation /// 16020 // membrane // inferred from electronic annotation /// 16021 // integral to membrane // traceable author statement	5386 // carrier activity // inferred from electronic annotation /// 5452 // inorganic anion exchanger activity // inferred from electronic annotation /// 15380 // anion exchanger activity // inferred from electronic annotation		IPR003020 // HCO3- transporter
1424885_at	A630065K24Rik	2.00521	0.498702	GenBank	Mm.39723	gb:BC011135.1 /DB_XREF=gi:15029823 /FEA=FLmRNA /CNT=41 /TID=Mm.39723.1 /TIER=FL+Stack /STK=12 /UG=Mm.39723 /DEF=Mus musculus, Similar to hypothetical protein FLJ10748, clone MGC:19056 IMAGE:4191503, mRNA, complete cds. /PROD=Similar to hypothetical protei	RIKEN cDNA A630065K24 gene	A630065K24Rik	chr1 E4	Mm.39723	213417			ENSMUSG00000042115					IPR006652 // Kelch repeat
1418704_at	S100a13	2.00362	0.499097	GenBank	Mm.6523	gb:NM_009113.1 /DB_XREF=gi:6677834 /GEN=S100a13 /FEA=FLmRNA /CNT=47 /TID=Mm.6523.1 /TIER=FL+Stack /STK=19 /UG=Mm.6523 /LL=20196 /DEF=Mus musculus S100 calcium binding protein A13 (S100a13), mRNA. /PROD=S100 calcium binding protein A13 /FL=gb:BC005687.1 gb	S100 calcium binding protein A13	S100a13	chr3 F1-F2|3 43.6 cM	Mm.6523	20196			ENSMUSG00000042312			5509 // calcium ion binding // inferred from electronic annotation		IPR001751 // Calcium-binding protein, S-100/ICaBP type
1418634_at	Notch1	2.0033	0.499177	GenBank	Mm.31255	gb:BE952133 /DB_XREF=gi:10592191 /DB_XREF=UI-M-CD0-ayj-b-05-0-UI.s1 /CLONE=UI-M-CD0-ayj-b-05-0-UI /FEA=FLmRNA /CNT=178 /TID=Mm.31255.1 /TIER=Stack /STK=14 /UG=Mm.31255 /LL=18128 /UG_GENE=Notch1 /UG_TITLE=Notch gene homolog 1, (Drosophila) /FL=gb:NM_008714	Notch gene homolog 1 (Drosophila)	Notch1	chr2 A3|2 15.0 cM	Mm.290610	18128			ENSMUSG00000026923	1708 // cell fate specification // inferred from mutant phenotype /// 1763 // branching morphogenesis // inferred from mutant phenotype /// 1837 // epithelial to mesenchymal transition // inferred from mutant phenotype /// 6350 // transcription // inferre	5615 // extracellular space // traceable author statement /// 16020 // membrane // inferred from electronic annotation /// 16021 // integral to membrane // inferred from electronic annotation	3677 // DNA binding // inferred from sequence or structural similarity /// 3700 // transcription factor activity // inferred from sequence or structural similarity /// 4872 // receptor activity // inferred from electronic annotation /// 5509 // calcium io		IPR006209 // EGF-like domain /// IPR000800 // Notch (DSL) domain /// IPR010660 // NOTCH /// IPR002110 // Ankyrin
1426261_s_at	Ugt1a2 /// Ugt1a6 /// Ugt1a13 /// Ugt1a10 /// Ugt1a5 /// Ugt1a12 /// Ugt1a9 /// Ugt1a1	2.00094	0.499764	GenBank	Mm.42472	gb:D87867.1 /DB_XREF=gi:1660991 /GEN=UGP1a1 /FEA=FLmRNA /CNT=20 /TID=Mm.42472.3 /TIER=FL+Stack /STK=19 /UG=Mm.42472 /LL=22236 /DEF=Mus musculus mRNA for phenol UDP-glucuronosyltransferase, complete cds. /PROD=phenol UDP-glucuronosyltransferase /FL=gb:D878	UDP-glucuronosyltransferase 1 family, member 2 /// UDP glycosyltransferase 1 family, polypeptide A6 /// UDP glycosyltransferase 1 family polypeptide A13 /// UDP glycosyltransferase 1 family, polypeptide A10 /// UDP glycosyltransferase 1 family, polypeptid	Ugt1a2 /// Ugt1a6 /// Ugt1a13 /// Ugt1a10 /// Ugt1a5 /// Ugt1a12 /// Ugt1a9 /// Ugt1a1	chr1 D|1 51.7 cM /// chr1 D	Mm.300095	22236 /// 394430	EC:2.4.1.17		ENSMUSG00000054545	19585 // glucuronate metabolism // inferred from direct assay /// 19585 // glucuronate metabolism // inferred from sequence or structural similarity /// 8152 // metabolism // inferred from electronic annotation	5792 // microsome // inferred from electronic annotation /// 16021 // integral to membrane // inferred from electronic annotation /// 5887 // integral to plasma membrane // inferred from direct assay	15020 // glucuronosyltransferase activity // inferred from direct assay /// 15020 // glucuronosyltransferase activity // inferred from sequence or structural similarity /// 16740 // transferase activity // inferred from electronic annotation /// 16757 //	Irinotecan_pathway_PharmGKB // GenMAPP /// Pentose and glucuronate interconversions // KEGG /// Androgen and estrogen metabolism // KEGG /// Starch and sucrose metabolism // KEGG /// Porphyrin and chlorophyll metabolism // KEGG	IPR002213 // UDP-glucoronosyl/UDP-glucosyl transferase
1434773_a_at	Slc2a1	1.99956	0.50011	GenBank	Mm.21002	gb:BM207588 /DB_XREF=gi:17763488 /DB_XREF=C0614H08-3 /CLONE=C0614H08 /FEA=EST /CNT=30 /TID=Mm.21002.2 /TIER=Stack /STK=25 /UG=Mm.21002 /LL=20525 /UG_GENE=Slc2a1 /UG_TITLE=solute carrier family 2 (facilitated glucose transporter), member 1	solute carrier family 2 (facilitated glucose transporter), member 1	Slc2a1	chr4 D2.1|4 52.0 cM	Mm.21002	20525			ENSMUSG00000028645	6810 // transport // inferred from electronic annotation /// 8643 // carbohydrate transport // inferred from electronic annotation	5622 // intracellular // inferred from direct assay /// 5886 // plasma membrane // inferred from direct assay /// 16020 // membrane // inferred from electronic annotation /// 16021 // integral to membrane // traceable author statement	5215 // transporter activity // inferred from electronic annotation /// 5351 // sugar porter activity // inferred from electronic annotation /// 5355 // glucose transporter activity // inferred from sequence or structural similarity		IPR005828 // General substrate transporter
1436137_at	Slc6a17	1.99876	0.50031	GenBank	Mm.2050	gb:AV340147 /DB_XREF=gi:15406523 /DB_XREF=AV340147 /CLONE=6430513F05 /FEA=EST /CNT=11 /TID=Mm.2050.5 /TIER=Stack /STK=11 /UG=Mm.2050 /LL=66480 /UG_GENE=2510008H07Rik /UG_TITLE=RIKEN cDNA 2510008H07 gene	solute carrier family 6 (neurotransmitter transporter), member 17	Slc6a17	chr3 F2.3	Mm.212867	229706			ENSMUSG00000027894	6810 // transport // inferred from sequence or structural similarity /// 6836 // neurotransmitter transport // inferred from sequence or structural similarity	5887 // integral to plasma membrane // inferred from sequence or structural similarity /// 16020 // membrane // inferred from sequence or structural similarity /// 16021 // integral to membrane // inferred from sequence or structural similarity	5328 // neurotransmitter:sodium symporter activity // inferred from sequence or structural similarity /// 15293 // symporter activity // inferred from electronic annotation		IPR000175 // Sodium:neurotransmitter symporter
1448786_at	1100001H23Rik	1.99818	0.500455	GenBank	Mm.3311	gb:NM_025806.1 /DB_XREF=gi:13385273 /GEN=1100001H23Rik /FEA=FLmRNA /CNT=70 /TID=Mm.3311.1 /TIER=FL+Stack /STK=40 /UG=Mm.3311 /LL=66857 /DEF=Mus musculus RIKEN cDNA 1100001H23 gene (1100001H23Rik), mRNA. /PROD=RIKEN cDNA 1100001H23 /FL=gb:BC019793.1 gb:NM_	RIKEN cDNA 1100001H23 gene	1100001H23Rik	chr6 G1	Mm.3311	66857			ENSMUSG00000030214		5615 // extracellular space // traceable author statement			IPR007000 // Laminin A
1433670_at	Emp2	1.99544	0.501142	GenBank	Mm.4908	gb:BE571790 /DB_XREF=gi:9815510 /DB_XREF=601333779F1 /CLONE=IMAGE:3711186 /FEA=EST /CNT=99 /TID=Mm.4908.2 /TIER=Stack /STK=74 /UG=Mm.4908 /LL=12993 /UG_GENE=Csng /UG_TITLE=casein gamma	epithelial membrane protein 2	Emp2	chr16 A1|16 2.4 cM	Mm.246009	13731			ENSMUSG00000022505		16020 // membrane // inferred from electronic annotation /// 16021 // integral to membrane // traceable author statement			IPR004031 // PMP-22/EMP/MP20 and claudin family
1419584_at	AI428795	1.98719	0.503223	GenBank	Mm.102093	gb:NM_024477.1 /DB_XREF=gi:13277391 /GEN=BC002262 /FEA=FLmRNA /CNT=39 /TID=Mm.102093.1 /TIER=FL+Stack /STK=8 /UG=Mm.102093 /LL=79562 /DEF=Mus musculus hypothetical protein, MGC:7623 (BC002262), mRNA. /PROD=hypothetical protein, MGC:7623 /FL=gb:NM_024477.1	expressed sequence AI428795	AI428795	chr5 F	Mm.295660	209683			ENSMUSG00000033209
1450784_at	Reck	1.97815	0.505523	GenBank		gb:NM_016678.1 /DB_XREF=gi:7710063 /GEN=Reck /FEA=FLmRNA /CNT=42 /TID=Mm.20862.1 /TIER=FL+Stack /STK=9 /UG=Mm.20862 /LL=53614 /DEF=Mus musculus reversion-inducing-cysteine-rich protein with kazal motifs (Reck), mRNA. /PROD=suppression of tumorigenicity 15
1434561_at	Asxl1	1.96947	0.50775	GenBank	Mm.28424	gb:BI648411 /DB_XREF=gi:15562647 /DB_XREF=603278373F1 /CLONE=IMAGE:5318322 /FEA=EST /CNT=64 /TID=Mm.28424.1 /TIER=Stack /STK=29 /UG=Mm.28424 /UG_TITLE=ESTs, Moderately similar to T17285 hypothetical protein DKFZp434N0535.1 (H.sapiens)	additional sex combs like 1 (Drosophila)	Asxl1	chr2 H1	Mm.330677	228790				6350 // transcription // inferred from electronic annotation /// 6355 // regulation of transcription, DNA-dependent // inferred from electronic annotation	5634 // nucleus // inferred from electronic annotation	3677 // DNA binding // inferred from electronic annotation
1420913_at	Slco2a1	1.96909	0.507849	GenBank	Mm.23996	gb:AK004616.1 /DB_XREF=gi:12835907 /FEA=FLmRNA /CNT=106 /TID=Mm.23996.1 /TIER=Stack /STK=35 /UG=Mm.23996 /LL=24059 /UG_GENE=Slc21a2 /UG_TITLE=solute carrier family 21 (prostaglandin transporter), member 2 /DEF=Mus musculus adult male lung cDNA, RIKEN full	solute carrier organic anion transporter family, member 2a1	Slco2a1	chr9 F1|9 51.0 cM	Mm.207106	24059			ENSMUSG00000032548	6810 // transport // inferred from sequence or structural similarity /// 15732 // prostaglandin transport // inferred from direct assay	5887 // integral to plasma membrane // inferred from sequence or structural similarity /// 16020 // membrane // inferred from sequence or structural similarity /// 16021 // integral to membrane // traceable author statement	5215 // transporter activity // inferred from sequence or structural similarity /// 15132 // prostaglandin transporter activity // inferred from direct assay		IPR004157 // Organic anion transporter polypeptide (OATP), C-terminal
1450344_a_at	Ptger3	1.96733	0.508302	GenBank	Mm.30424	gb:NM_011196.1 /DB_XREF=gi:6755217 /GEN=Ptger3 /FEA=FLmRNA /CNT=2 /TID=Mm.30424.1 /TIER=FL /STK=2 /UG=Mm.30424 /LL=19218 /DEF=Mus musculus prostaglandin E receptor 3 (subtype EP3) (Ptger3), mRNA. /PROD=prostaglandin E receptor EP3 subtype /FL=gb:D13321.1	prostaglandin E receptor 3 (subtype EP3)	Ptger3	chr3 H4|3 82.0 cM	Mm.30424	19218			ENSMUSG00000040016	1660 // fever // inferred from direct assay /// 1660 // fever // inferred from mutant phenotype /// 7165 // signal transduction // inferred from electronic annotation /// 7186 // G-protein coupled receptor protein signaling pathway // inferred from electr	5886 // plasma membrane // inferred from direct assay /// 16021 // integral to membrane // traceable author statement	1584 // rhodopsin-like receptor activity // inferred from electronic annotation /// 4871 // signal transducer activity // inferred from electronic annotation /// 4872 // receptor activity // inferred from electronic annotation /// 4930 // G-protein couple	Prostaglandin_synthesis_regulation // GenMAPP /// GPCRDB_Class_A_Rhodopsin-like // GenMAPP /// Small_ligand_GPCRs // GenMAPP	IPR000276 // Rhodopsin-like GPCR superfamily
1422545_at	Tbx2	1.95892	0.510484	GenBank	Mm.4605	gb:NM_009324.1 /DB_XREF=gi:6678230 /GEN=Tbx2 /FEA=FLmRNA /CNT=132 /TID=Mm.4605.1 /TIER=FL+Stack /STK=40 /UG=Mm.4605 /LL=21385 /DEF=Mus musculus T-box 2 (Tbx2), mRNA. /PROD=T-box 2 /FL=gb:U15566.1 gb:NM_009324.1	T-box 2	Tbx2	chr11 C|11 49.0 cM	Mm.287052	21385			ENSMUSG00000000093	122 // negative regulation of transcription from RNA polymerase II promoter // inferred from direct assay /// 6350 // transcription // inferred from electronic annotation /// 6355 // regulation of transcription, DNA-dependent // inferred from electronic a	5634 // nucleus // inferred from direct assay /// 5667 // transcription factor complex // inferred from direct assay	3677 // DNA binding // inferred from electronic annotation /// 3700 // transcription factor activity // inferred from electronic annotation /// 5515 // protein binding // inferred from physical interaction /// 16564 // transcriptional repressor activity /		IPR001699 // Transcription factor, T-box
1448529_at	Thbd	1.95881	0.510514	GenBank	Mm.24096	gb:NM_009378.1 /DB_XREF=gi:6678338 /GEN=Thbd /FEA=FLmRNA /CNT=93 /TID=Mm.24096.1 /TIER=FL+Stack /STK=63 /UG=Mm.24096 /LL=21824 /DEF=Mus musculus thrombomodulin (Thbd), mRNA. /PROD=thrombomodulin /FL=gb:NM_009378.1 gb:BC019154.1	thrombomodulin	Thbd	chr2 G3|2 84.0 cM	Mm.24096	21824				7565 // pregnancy // inferred from mutant phenotype /// 7596 // blood coagulation // traceable author statement /// 9790 // embryonic development // inferred from mutant phenotype /// 50819 // negative regulation of coagulation // traceable author stateme	5615 // extracellular space // traceable author statement /// 5886 // plasma membrane // traceable author statement /// 16020 // membrane // inferred from electronic annotation /// 16021 // integral to membrane // traceable author statement	4872 // receptor activity // inferred from electronic annotation /// 4888 // transmembrane receptor activity // inferred from electronic annotation /// 5509 // calcium ion binding // inferred from electronic annotation /// 5529 // sugar binding // inferre		IPR006209 // EGF-like domain
1456292_a_at	Vim	1.95768	0.510808	GenBank	Mm.7	gb:AV147875 /DB_XREF=gi:5352008 /DB_XREF=AV147875 /CLONE=2810468P17 /FEA=EST /CNT=13 /TID=Mm.7.4 /TIER=Stack /STK=12 /UG=Mm.7 /LL=22352 /UG_GENE=Vim /UG_TITLE=vimentin	vimentin	Vim	chr2 A2|2 7.0 cM	Mm.268000	22352			ENSMUSG00000026728	45103 // intermediate filament-based process // inferred from mutant phenotype	5882 // intermediate filament // inferred from electronic annotation /// 45098 // type III intermediate filament // traceable author statement	5198 // structural molecule activity // inferred from mutant phenotype	Striated_muscle_contraction // GenMAPP	IPR006821 // Intermediate filament, DNA-binding region /// IPR001664 // Intermediate filament protein
1451415_at	1810011O10Rik	1.95352	0.511896	GenBank	Mm.25775	gb:BC016562.1 /DB_XREF=gi:16741494 /FEA=FLmRNA /CNT=68 /TID=Mm.25775.1 /TIER=FL+Stack /STK=22 /UG=Mm.25775 /LL=69068 /UG_GENE=1810011O10Rik /DEF=Mus musculus, RIKEN cDNA 1810011O10 gene, clone MGC:29008 IMAGE:3154083, mRNA, complete cds. /PROD=RIKEN cDNA	RIKEN cDNA 1810011O10 gene	1810011O10Rik	chr8 A2	Mm.25775	69068			ENSMUSG00000056313
1429246_a_at	Anxa6	1.95335	0.51194	GenBank	Mm.22619	gb:AK013026.1 /DB_XREF=gi:12850134 /GEN=Anxa6 /FEA=mRNA /CNT=36 /TID=Mm.22619.2 /TIER=Stack /STK=8 /UG=Mm.22619 /LL=11749 /UG_TITLE=annexin A6 /DEF=Mus musculus 10, 11 days embryo whole body cDNA, RIKEN full-length enriched library, clone:2810407D22:annex	annexin A6	Anxa6	chr11 B1.3|11 29.5 cM	Mm.265347	11749			ENSMUSG00000018340	6816 // calcium ion transport // inferred from mutant phenotype /// 6937 // regulation of muscle contraction // inferred from mutant phenotype	48471 // perinuclear region // inferred from direct assay	5509 // calcium ion binding // inferred from electronic annotation /// 5544 // calcium-dependent phospholipid binding // inferred from electronic annotation	Prostaglandin_synthesis_regulation // GenMAPP	IPR001464 // Annexin
1418788_at	Tek	1.94817	0.513303	GenBank	Mm.14313	gb:NM_013690.1 /DB_XREF=gi:8567411 /GEN=Tek /FEA=FLmRNA /CNT=36 /TID=Mm.14313.1 /TIER=FL+Stack /STK=18 /UG=Mm.14313 /LL=21687 /DEF=Mus musculus endothelial-specific receptor tyrosine kinase (Tek), mRNA. /PROD=endothelial-specific receptor tyrosine kinase	endothelial-specific receptor tyrosine kinase	Tek	chr4 C5|4 43.6 cM	Mm.14313	21687			ENSMUSG00000006386	6468 // protein amino acid phosphorylation // inferred from electronic annotation /// 7160 // cell-matrix adhesion // inferred from mutant phenotype /// 16337 // cell-cell adhesion // inferred from mutant phenotype /// 30334 // regulation of cell migratio	5615 // extracellular space // traceable author statement /// 16021 // integral to membrane // traceable author statement	4672 // protein kinase activity // inferred from electronic annotation /// 4674 // protein serine/threonine kinase activity // inferred from sequence or structural similarity /// 4713 // protein-tyrosine kinase activity // inferred from electronic annotat		IPR006209 // EGF-like domain /// IPR003961 // Fibronectin, type III /// IPR000719 // Protein kinase
1451167_at	1700023O11Rik	1.94605	0.513861	GenBank	Mm.24002	gb:BC026784.1 /DB_XREF=gi:20072405 /FEA=FLmRNA /CNT=99 /TID=Mm.24002.1 /TIER=FL+Stack /STK=80 /UG=Mm.24002 /LL=75565 /UG_GENE=1700023O11Rik /DEF=Mus musculus, RIKEN cDNA 1700023O11 gene, clone MGC:25622 IMAGE:4206090, mRNA, complete cds. /PROD=RIKEN cDNA	RIKEN cDNA 1700023O11 gene	1700023O11Rik	chr7 F4	Mm.45686	75565			ENSMUSG00000030714					IPR010750 // Protein of unknown function DUF1325
1435454_a_at	BC006779	1.94076	0.515261
1417558_at	Fyn	1.93867	0.515817	GenBank	Mm.4848	gb:AW909391 /DB_XREF=gi:8074715 /DB_XREF=ur75g02.x1 /CLONE=IMAGE:3156146 /FEA=FLmRNA /CNT=174 /TID=Mm.4848.1 /TIER=Stack /STK=19 /UG=Mm.4848 /LL=14360 /UG_GENE=Fyn /UG_TITLE=Fyn proto-oncogene /FL=gb:M27266.1 gb:NM_008054.1 gb:U70324.1	Fyn proto-oncogene	Fyn	chr10 B1|10 25.0 cM	Mm.4848	14360			ENSMUSG00000019843	6468 // protein amino acid phosphorylation // inferred from electronic annotation /// 7242 // intracellular signaling cascade // inferred from electronic annotation /// 8360 // regulation of cell shape // inferred from direct assay /// 18108 // peptidyl-t		4672 // protein kinase activity // inferred from direct assay /// 4713 // protein-tyrosine kinase activity // inferred from direct assay /// 4713 // protein-tyrosine kinase activity // inferred from electronic annotation /// 5515 // protein binding // inf	Integrin-mediated_cell_adhesion_KEGG // GenMAPP	IPR001452 // SH3 /// IPR000980 // SH2 motif /// IPR000719 // Protein kinase
1448393_at	Cldn7	1.93062	0.517968	GenBank	Mm.42189	gb:BC008104.1 /DB_XREF=gi:14198076 /FEA=FLmRNA /CNT=183 /TID=Mm.42189.1 /TIER=FL+Stack /STK=79 /UG=Mm.42189 /LL=53624 /UG_GENE=Cldn7 /DEF=Mus musculus, claudin 7, clone MGC:7108 IMAGE:3157774, mRNA, complete cds. /PROD=claudin 7 /FL=gb:BC008104.1 gb:NM_01	claudin 7	Cldn7	chr11 B4	Mm.281896	53624			ENSMUSG00000018569		5615 // extracellular space // traceable author statement /// 5923 // tight junction // inferred from electronic annotation /// 16020 // membrane // inferred from electronic annotation /// 16021 // integral to membrane // traceable author statement	5198 // structural molecule activity // inferred from electronic annotation		IPR004031 // PMP-22/EMP/MP20 and claudin family
1451681_at	CRAD-L	1.93056	0.517985	GenBank	Mm.214923	gb:BC018263.1 /DB_XREF=gi:17390614 /FEA=FLmRNA /CNT=24 /TID=Mm.214923.1 /TIER=FL /STK=2 /UG=Mm.214923 /DEF=Mus musculus, Similar to retinol dehydrogenase type 6, clone MGC:25965 IMAGE:4239862, mRNA, complete cds. /PROD=Similar to retinol dehydrogenase typ	cis-retinol/3alpha hydroxysterol short-chain dehydrogenase-like	CRAD-L	chr10 D3	Mm.214923	216454			ENSMUSG00000025399					IPR002198 // Short-chain dehydrogenase/reductase SDR
1460042_at	Slc23a3	1.9277	0.518753	GenBank	Mm.68157	gb:AV293965 /DB_XREF=gi:16392569 /DB_XREF=AV293965 /CLONE=5530401D16 /FEA=EST /CNT=6 /TID=Mm.68157.1 /TIER=ConsEnd /STK=5 /UG=Mm.68157 /UG_TITLE=ESTs, Weakly similar to JC7182 Na+-dependent vitamin C (H.sapiens)	solute carrier family 23 (nucleobase transporters), member 3	Slc23a3	chr1 C3	Mm.68157	22626			ENSMUSG00000026205					IPR006043 // Xanthine/uracil/vitamin C permease family
1418709_at	Cox7a1	1.92592	0.519233	GenBank	Mm.12907	gb:AF037370.1 /DB_XREF=gi:3213235 /GEN=Cox7ah /FEA=FLmRNA /CNT=35 /TID=Mm.12907.1 /TIER=FL+Stack /STK=19 /UG=Mm.12907 /LL=12865 /DEF=Mus musculus cytochrome c oxidase subunit VIIa-H precursor (Cox7ah) mRNA, nuclear gene encoding mitochondrial protein, com	cytochrome c oxidase, subunit VIIa 1	Cox7a1	chr7 A3|7 8.0 cM	Mm.12907	12865			ENSMUSG00000032330	6118 // electron transport // inferred from electronic annotation	5739 // mitochondrion // inferred from direct assay /// 5751 // respiratory chain complex IV (sensu Eukaryota) // inferred from electronic annotation /// 16020 // membrane // inferred from electronic annotation /// 16021 // integral to membrane // inferre	4129 // cytochrome-c oxidase activity // inferred from electronic annotation /// 5489 // electron transporter activity // inferred from electronic annotation /// 16491 // oxidoreductase activity // inferred from electronic annotation	Electron_Transport_Chain // GenMAPP	IPR003177 // Cytochrome c oxidase, subunit VIIa
1416968_a_at	Hsd3b7	1.92066	0.520654	GenBank	Mm.157103	gb:NM_133943.1 /DB_XREF=gi:19527163 /GEN=AI195443 /FEA=FLmRNA /CNT=76 /TID=Mm.157103.1 /TIER=FL+Stack /STK=62 /UG=Mm.157103 /LL=101502 /DEF=Mus musculus expressed sequence AI195443 (AI195443), mRNA. /PROD=expressed sequence AI195443 /FL=gb:NM_133943.1 gb:	hydroxy-delta-5-steroid dehydrogenase, 3 beta- and steroid delta-isomerase 7	Hsd3b7	chr7 F3	Mm.157103	101502			ENSMUSG00000042289	6694 // steroid biosynthesis // inferred from electronic annotation /// 6700 // C21-steroid hormone biosynthesis // inferred from electronic annotation	5783 // endoplasmic reticulum // inferred from electronic annotation /// 16021 // integral to membrane // inferred from electronic annotation	3854 // 3-beta-hydroxy-delta5-steroid dehydrogenase activity // inferred from electronic annotation /// 16491 // oxidoreductase activity // inferred from electronic annotation /// 16853 // isomerase activity // inferred from electronic annotation		IPR002225 // 3-beta hydroxysteroid dehydrogenase/isomerase
1435943_at	Dpep1	1.91776	0.521443	GenBank	Mm.200576	gb:AI647687 /DB_XREF=gi:4726365 /DB_XREF=uk37h07.x1 /CLONE=IMAGE:1971229 /FEA=EST /CNT=15 /TID=Mm.200576.1 /TIER=Stack /STK=12 /UG=Mm.200576 /LL=102046 /UG_GENE=AI327012 /UG_TITLE=expressed sequence AI327012	Dipeptidase 1 (renal)	Dpep1		Mm.20388	13479			ENSMUSG00000019278	6508 // proteolysis and peptidolysis // inferred from electronic annotation	5615 // extracellular space // traceable author statement /// 5792 // microsome // inferred from electronic annotation	4237 // membrane dipeptidase activity // inferred from electronic annotation /// 8233 // peptidase activity // inferred from electronic annotation /// 8237 // metallopeptidase activity // inferred from electronic annotation /// 8239 // dipeptidyl-peptidas	Eicosanoid_Synthesis // GenMAPP
1416617_at	Acas2l	1.91571	0.522	GenBank	Mm.7044	gb:NM_080575.1 /DB_XREF=gi:18034772 /GEN=Acas2 /FEA=FLmRNA /CNT=125 /TID=Mm.7044.1 /TIER=FL+Stack /STK=78 /UG=Mm.7044 /LL=68738 /DEF=Mus musculus acetyl-Coenzyme A synthetase 2 (Acas2), mRNA. /PROD=acetyl-Coenzyme A synthetase 2 /FL=gb:NM_080575.1 gb:AB04	acetyl-Coenzyme A synthetase 2 (AMP forming)-like	Acas2l	chr2 G3	Mm.7044	68738			ENSMUSG00000027452	6085 // acetyl-CoA biosynthesis // inferred from direct assay /// 8152 // metabolism // inferred from sequence or structural similarity	5739 // mitochondrion // inferred from electronic annotation /// 5759 // mitochondrial matrix // inferred from direct assay	3824 // catalytic activity // inferred from sequence or structural similarity /// 3987 // acetate-CoA ligase activity // inferred from direct assay /// 16874 // ligase activity // inferred from electronic annotation		IPR000873 // AMP-dependent synthetase and ligase
1417460_at	Ifitm2	1.90916	0.52379	GenBank	Mm.14747	gb:NM_030694.1 /DB_XREF=gi:13507625 /GEN=Ifitm3l /FEA=FLmRNA /CNT=102 /TID=Mm.14747.1 /TIER=FL+Stack /STK=44 /UG=Mm.14747 /LL=80876 /DEF=Mus musculus interferon induced transmembrane protein 3-like (Ifitm3l), mRNA. /PROD=interferon induced transmembrane p	interferon induced transmembrane protein 2	Ifitm2	chr7 F5	Mm.199381	80876			ENSMUSG00000060591		16021 // integral to membrane // traceable author statement			IPR007593 // Interferon-induced transmembrane protein
1437671_x_at	2310046G15Rik	1.90878	0.523896	GenBank	Mm.22345	gb:BB378796 /DB_XREF=gi:9091674 /DB_XREF=BB378796 /CLONE=C130095M22 /FEA=EST /CNT=17 /TID=Mm.22345.5 /TIER=Stack /STK=15 /UG=Mm.22345 /LL=76453 /UG_GENE=2310046G15Rik /UG_TITLE=RIKEN cDNA 2310046G15 gene	RIKEN cDNA 2310046G15 gene	2310046G15Rik	chr7 D3	Mm.250438	76453			ENSMUSG00000039405	6508 // proteolysis and peptidolysis // inferred from electronic annotation	5615 // extracellular space // traceable author statement	4252 // serine-type endopeptidase activity // inferred from electronic annotation /// 4263 // chymotrypsin activity // inferred from electronic annotation /// 4295 // trypsin activity // inferred from electronic annotation /// 8233 // peptidase activity /		IPR001254 // Peptidase S1, chymotrypsin
1425163_at	AI661453 /// LOC224833	1.9038	0.525264	GenBank	Mm.100154	gb:BC006605.1 /DB_XREF=gi:16753238 /FEA=FLmRNA /CNT=10 /TID=Mm.100154.1 /TIER=FL /STK=5 /UG=Mm.100154 /DEF=Mus musculus, clone MGC:7083 IMAGE:3157220, mRNA, complete cds. /PROD=Unknown (protein for MGC:7083) /FL=gb:BC006605.1	expressed sequence AI661453 /// hypothetical protein BC006605	AI661453 /// LOC224833	chr17 C	Mm.218444	106635 /// 22483			ENSMUSG00000034382
1434705_at	Ctbp2	1.89576	0.527494	GenBank	Mm.5388	gb:BG072903 /DB_XREF=gi:12555472 /DB_XREF=H3116D02-3 /CLONE=H3116D02 /FEA=EST /CNT=43 /TID=Mm.5388.1 /TIER=Stack /STK=26 /UG=Mm.5388 /UG_TITLE=ESTs	C-terminal binding protein 2	Ctbp2	chr7 F3|7 66.0 cM	Mm.246240	13017				6564 // L-serine biosynthesis // inferred from electronic annotation	5634 // nucleus // inferred from direct assay	3714 // transcription corepressor activity // inferred from direct assay /// 5515 // protein binding // inferred from direct assay /// 5515 // protein binding // inferred from physical interaction /// 16491 // oxidoreductase activity // inferred from elec		IPR006139 // D-isomer specific 2-hydroxyacid dehydrogenase, catalytic domain /// IPR006140 // D-isomer specific 2-hydroxyacid dehydrogenase, NAD binding domain
1423104_at	Irs1	1.88306	0.531049	GenBank	Mm.4952	gb:BB345784 /DB_XREF=gi:16404985 /DB_XREF=BB345784 /CLONE=B930058J01 /FEA=FLmRNA /CNT=121 /TID=Mm.4952.1 /TIER=Stack /STK=54 /UG=Mm.4952 /LL=16367 /UG_GENE=Irs1 /UG_TITLE=insulin receptor substrate 1 /FL=gb:L24563.1 gb:NM_010570.1	insulin receptor substrate 1	Irs1	chr1 C5	Mm.4952	16367			ENSMUSG00000055980	7165 // signal transduction // inferred from electronic annotation	5634 // nucleus // inferred from direct assay /// 5737 // cytoplasm // inferred from direct assay /// 5792 // microsome // inferred from direct assay	4871 // signal transducer activity // inferred from electronic annotation /// 5158 // insulin receptor binding // inferred from electronic annotation /// 19901 // protein kinase binding // inferred from direct assay		IPR001849 // Pleckstrin-like /// IPR002404 // Insulin receptor substrate-1, PTB
1448562_at	Upp1	1.87973	0.531992	GenBank	Mm.4610	gb:NM_009477.1 /DB_XREF=gi:6678514 /GEN=Upp /FEA=FLmRNA /CNT=72 /TID=Mm.4610.1 /TIER=FL+Stack /STK=59 /UG=Mm.4610 /LL=22271 /DEF=Mus musculus uridine phosphorylase (Upp), mRNA. /PROD=uridine phosphorylase /FL=gb:NM_009477.1 gb:D44464.1	uridine phosphorylase 1	Upp1	chr11 A1-2	Mm.4610	22271			ENSMUSG00000020407	9116 // nucleoside metabolism // inferred from electronic annotation /// 9166 // nucleotide catabolism // inferred from electronic annotation	5737 // cytoplasm // inferred from electronic annotation	3824 // catalytic activity // inferred from electronic annotation /// 4850 // uridine phosphorylase activity // inferred from electronic annotation /// 16740 // transferase activity // inferred from electronic annotation /// 16757 // transferase activity,
1416498_at	Ppic	1.87898	0.532204	GenBank	Mm.4587	gb:NM_008908.1 /DB_XREF=gi:6679440 /GEN=Ppic /FEA=FLmRNA /CNT=140 /TID=Mm.4587.1 /TIER=FL+Stack /STK=85 /UG=Mm.4587 /LL=19038 /DEF=Mus musculus peptidylprolyl isomerase C (Ppic), mRNA. /PROD=peptidylprolyl isomerase C /FL=gb:BC025861.1 gb:M74227.1 gb:NM_0	peptidylprolyl isomerase C	Ppic	chr18 D1	Mm.4587	19038			ENSMUSG00000024538	6457 // protein folding // inferred from electronic annotation	5615 // extracellular space // traceable author statement	3755 // peptidyl-prolyl cis-trans isomerase activity // inferred from electronic annotation /// 16853 // isomerase activity // inferred from electronic annotation		IPR002130 // Peptidyl-prolyl cis-trans isomerase, cyclophilin type
1420872_at	Gucy1b3	1.87891	0.532224	GenBank	Mm.9445	gb:BF472806 /DB_XREF=gi:11541989 /DB_XREF=UI-M-BZ0-axh-f-08-0-UI.r1 /CLONE=UI-M-BZ0-axh-f-08-0-UI /FEA=FLmRNA /CNT=102 /TID=Mm.9445.1 /TIER=Stack /STK=49 /UG=Mm.9445 /LL=54195 /UG_GENE=Gucy1b3 /UG_TITLE=guanylate cyclase 1, soluble, beta 3 /FL=gb:NM_01746	guanylate cyclase 1, soluble, beta 3	Gucy1b3	chr3 E3	Mm.9445	54195			ENSMUSG00000028005	6182 // cGMP biosynthesis // inferred from sequence or structural similarity /// 7242 // intracellular signaling cascade // inferred from sequence or structural similarity /// 7263 // nitric oxide mediated signal transduction // inferred from sequence or	5737 // cytoplasm // inferred from sequence or structural similarity /// 8074 // guanylate cyclase complex, soluble // inferred from sequence or structural similarity	4383 // guanylate cyclase activity // inferred from sequence or structural similarity /// 4872 // receptor activity // inferred from sequence or structural similarity /// 16829 // lyase activity // inferred from electronic annotation		IPR001054 // Guanylate cyclase
1443695_at	Habp2	1.8771	0.532735	GenBank	Mm.202667	gb:AI035669 /DB_XREF=gi:3259360 /DB_XREF=ud60b09.x1 /CLONE=IMAGE:1450265 /FEA=EST /CNT=3 /TID=Mm.202667.1 /TIER=ConsEnd /STK=3 /UG=Mm.202667 /LL=107115 /UG_GENE=AI035669 /UG_TITLE=expressed sequence AI035669	hyaluronic acid binding protein 2	Habp2	chr19 D2	Mm.25791	226243			ENSMUSG00000025075	6508 // proteolysis and peptidolysis // inferred from sequence or structural similarity		8233 // peptidase activity // inferred from sequence or structural similarity		IPR006209 // EGF-like domain /// IPR000001 // Kringle /// IPR001254 // Peptidase S1, chymotrypsin
1419373_at	Atp6v1b1	1.87412	0.533584	GenBank	Mm.25784	gb:NM_134157.1 /DB_XREF=gi:19527063 /GEN=Atp6v1b1 /FEA=FLmRNA /CNT=78 /TID=Mm.25784.1 /TIER=FL+Stack /STK=10 /UG=Mm.25784 /LL=110935 /DEF=Mus musculus ATPase, H+ transporting, lysosomal 5658kDa, V1 subunit B, isoform 1 (Atp6v1b1), mRNA. /PROD=ATPase, H+ t	ATPase, H+ transporting, V1 subunit B, isoform 1	Atp6v1b1	chr6 C3|6 32.9 cM	Mm.220823	110935			ENSMUSG00000006269	6754 // ATP biosynthesis // inferred from electronic annotation /// 6810 // transport // inferred from electronic annotation /// 6811 // ion transport // inferred from electronic annotation /// 6885 // regulation of pH // inferred from sequence or structu	5624 // membrane fraction // inferred from direct assay /// 5739 // mitochondrion // inferred from electronic annotation /// 16323 // basolateral plasma membrane // inferred from direct assay /// 16324 // apical plasma membrane // inferred from direct ass	15078 // hydrogen ion transporter activity // inferred from electronic annotation /// 16787 // hydrolase activity // inferred from electronic annotation		IPR004100 // H+-transporting two-sector ATPase, alpha/beta subunit, N-terminal /// IPR000194 // H+-transporting two-sector ATPase, alpha/beta subunit, central region /// IPR000793 // H+-transporting two-sector ATPase, alpha/beta subunit, C-terminal
1435106_at	Limch1	1.87349	0.533763	GenBank	Mm.24441	gb:AV024662 /DB_XREF=gi:15431416 /DB_XREF=AV024662 /CLONE=1200006A12 /FEA=EST /CNT=25 /TID=Mm.24441.1 /TIER=Stack /STK=20 /UG=Mm.24441 /UG_TITLE=ESTs	Transcribed locus			Mm.360837
1417786_a_at	Rgs19	1.87251	0.534042	GenBank	Mm.20156	gb:BC003838.1 /DB_XREF=gi:13277941 /FEA=FLmRNA /CNT=69 /TID=Mm.20156.1 /TIER=FL+Stack /STK=36 /UG=Mm.20156 /LL=56470 /UG_GENE=Rgs19 /DEF=Mus musculus, RIKEN cDNA 2610042F04 gene, clone MGC:6350 IMAGE:3490927, mRNA, complete cds. /PROD=RIKEN cDNA 2610042F0	regulator of G-protein signaling 19	Rgs19	chr2 H4|2 45.0 cM	Mm.274366	56470			ENSMUSG00000002458	6605 // protein targeting // inferred from sequence or structural similarity /// 7165 // signal transduction // inferred from electronic annotation /// 7186 // G-protein coupled receptor protein signaling pathway // traceable author statement	5829 // cytosol // inferred from direct assay /// 16020 // membrane // inferred from direct assay /// 16020 // membrane // inferred from electronic annotation	4871 // signal transducer activity // inferred from electronic annotation /// 5096 // GTPase activator activity // traceable author statement /// 5515 // protein binding // inferred from physical interaction	Calcium_regulation_in_cardiac_cells // GenMAPP /// Smooth_muscle_contraction // GenMAPP	IPR000342 // Regulator of G protein
1448669_at	Dkk3	1.86789	0.535363	GenBank	Mm.55143	gb:AK004853.1 /DB_XREF=gi:12836349 /GEN=Dkk3 /FEA=FLmRNA /CNT=202 /TID=Mm.55143.1 /TIER=Stack /STK=83 /UG=Mm.55143 /LL=50781 /UG_TITLE=dickkopf homolog 3 (Xenopus laevis) /DEF=Mus musculus adult male liver cDNA, RIKEN full-length enriched library, clone:1	dickkopf homolog 3 (Xenopus laevis)	Dkk3	chr7 E3	Mm.55143	50781			ENSMUSG00000030772	7275 // development // inferred from electronic annotation /// 16055 // Wnt receptor signaling pathway // inferred from electronic annotation /// 30178 // negative regulation of Wnt receptor signaling pathway // inferred from electronic annotation	5576 // extracellular region // inferred from sequence or structural similarity /// 5615 // extracellular space // inferred from sequence or structural similarity /// 5615 // extracellular space // traceable author statement			IPR006796 // Dickkopf, N-terminal cysteine-rich
1419134_at	Rhbg	1.86578	0.53597	GenBank	Mm.103777	gb:NM_021375.1 /DB_XREF=gi:10946709 /GEN=Rhbg /FEA=FLmRNA /CNT=27 /TID=Mm.103777.1 /TIER=FL+Stack /STK=13 /UG=Mm.103777 /LL=58176 /DEF=Mus musculus Rhesus blood group-associated B glycoprotein (Rhbg), mRNA. /PROD=Rhesus blood group-associated B glycoprote	Rhesus blood group-associated B glycoprotein	Rhbg	chr3 F1|3 42.0 cM	Mm.103777	58176			ENSMUSG00000001417	6810 // transport // inferred from sequence or structural similarity	5615 // extracellular space // traceable author statement /// 5887 // integral to plasma membrane // inferred from sequence or structural similarity /// 16020 // membrane // inferred from sequence or structural similarity /// 16021 // integral to membrane	8519 // ammonium transporter activity // inferred from sequence or structural similarity		IPR010256 // Rh-like protein/ammonium transporter
1452327_at	Iqsec1	1.86568	0.535997	GenBank	Mm.40574	gb:BF164393 /DB_XREF=gi:11044705 /DB_XREF=601772722F1 /CLONE=IMAGE:3991828 /FEA=mRNA /CNT=45 /TID=Mm.40574.1 /TIER=Stack /STK=13 /UG=Mm.40574 /UG_TITLE=Mus musculus, Similar to KIAA0763 gene product, clone IMAGE:4503056, mRNA, partial cds	IQ motif and Sec7 domain 1	Iqsec1	chr6 D1|6 38.0 cM	Mm.196943	232227								IPR000904 // SEC7-like domain
1455991_at	Ccbl2	1.86526	0.536117	GenBank	Mm.18654	gb:BG094881 /DB_XREF=gi:12577444 /DB_XREF=uu81e05.x1 /CLONE=IMAGE:3383120 /FEA=EST /CNT=66 /TID=Mm.18654.1 /TIER=Stack /STK=20 /UG=Mm.18654 /UG_TITLE=ESTs, Weakly similar to S48737 kynurenine aminotransferase - rat (R.norvegicus)	cysteine conjugate-beta lyase 2	Ccbl2	chr3 H1	Mm.289643	229905			ENSMUSG00000040213			3824 // catalytic activity // inferred from electronic annotation /// 8483 // transaminase activity // inferred from electronic annotation /// 16740 // transferase activity // inferred from electronic annotation /// 16829 // lyase activity // inferred fro		IPR004839 // Aminotransferase, class I and II
1450414_at	Pdgfb	1.85972	0.537715	GenBank	Mm.144089	gb:BC023427.1 /DB_XREF=gi:19484038 /FEA=FLmRNA /CNT=39 /TID=Mm.144089.1 /TIER=Stack /STK=22 /UG=Mm.144089 /LL=18591 /UG_GENE=Pdgfb /DEF=Mus musculus, Similar to platelet derived growth factor, B polypeptide, clone IMAGE:5010396, mRNA, partial cds. /PROD=S	platelet derived growth factor, B polypeptide	Pdgfb	chr15 E|15 46.8 cM	Mm.144089	18591			ENSMUSG00000000489	74 // regulation of cell cycle // inferred from electronic annotation /// 6929 // substrate-bound cell migration // inferred from direct assay /// 8283 // cell proliferation // inferred from electronic annotation /// 30031 // cell projection biogenesis //	5615 // extracellular space // traceable author statement /// 16020 // membrane // inferred from electronic annotation	8083 // growth factor activity // inferred from electronic annotation		IPR006782 // Platelet-derived growth factor, N-terminal /// IPR000072 // Platelet-derived growth factor (PDGF)
1418916_a_at	Spp2	1.85793	0.538233	GenBank	Mm.28247	gb:NM_029269.1 /DB_XREF=gi:15082217 /GEN=0610038O04Rik /FEA=FLmRNA /CNT=27 /TID=Mm.28247.1 /TIER=FL+Stack /STK=16 /UG=Mm.28247 /LL=75396 /DEF=Mus musculus RIKEN cDNA 0610038O04 gene (0610038O04Rik), mRNA. /PROD=putative pp-24 precursor /FL=gb:NM_029269.1	secreted phosphoprotein 2	Spp2	chr1 C5	Mm.173058	75396			ENSMUSG00000026295	17148 // negative regulation of protein biosynthesis // inferred from electronic annotation /// 46849 // bone remodeling // inferred from electronic annotation	5576 // extracellular region // inferred from electronic annotation /// 5615 // extracellular space // traceable author statement	30598 // rRNA N-glycosylase activity // inferred from electronic annotation		IPR010892 // Secreted phosphoprotein 24
1455825_s_at	Lnx1	1.85431	0.539284	GenBank	Mm.24084	gb:BB131619 /DB_XREF=gi:8786009 /DB_XREF=BB131619 /CLONE=9630054F19 /FEA=EST /CNT=46 /TID=Mm.24084.4 /TIER=Stack /STK=43 /UG=Mm.24084 /LL=66899 /UG_GENE=1300019H17Rik /UG_TITLE=RIKEN cDNA 1300019H17 gene	ligand of numb-protein X 1	Lnx1	chr5 D	Mm.370189	16924				6511 // ubiquitin-dependent protein catabolism // inferred from direct assay /// 6512 // ubiquitin cycle // inferred from electronic annotation /// 7242 // intracellular signaling cascade // inferred from sequence or structural similarity /// 16567 // pro	151 // ubiquitin ligase complex // inferred from electronic annotation /// 5615 // extracellular space // traceable author statement /// 5737 // cytoplasm // inferred from direct assay	4842 // ubiquitin-protein ligase activity // inferred from direct assay /// 5515 // protein binding // inferred from physical interaction /// 8270 // zinc ion binding // inferred from electronic annotation /// 16874 // ligase activity // inferred from ele		IPR001841 // Zn-finger, RING /// IPR001478 // PDZ/DHR/GLGF domain
1448395_at	Sfrp1	1.85424	0.539304	GenBank	Mm.3171	gb:NM_013834.1 /DB_XREF=gi:7305480 /GEN=Sfrp1 /FEA=FLmRNA /CNT=135 /TID=Mm.3171.1 /TIER=FL+Stack /STK=79 /UG=Mm.3171 /LL=20377 /DEF=Mus musculus secreted frizzled-related sequence protein 1 (Sfrp1), mRNA. /PROD=secreted frizzled-related sequence protein 1	secreted frizzled-related sequence protein 1	Sfrp1	chr8 A2|8 9.5 cM	Mm.281691	20377			ENSMUSG00000031548	7275 // development // inferred from sequence or structural similarity /// 16055 // Wnt receptor signaling pathway // inferred from electronic annotation /// 30154 // cell differentiation // inferred from electronic annotation	5615 // extracellular space // traceable author statement /// 16020 // membrane // inferred from sequence or structural similarity	4888 // transmembrane receptor activity // inferred from sequence or structural similarity		IPR000024 // Frizzled CRD region /// IPR001134 // Netrin, C-terminal
1420008_s_at	BC037006	1.84638	0.5416	GenBank	Mm.203700	gb:AU017197 /DB_XREF=gi:3372310 /DB_XREF=AU017197 /CLONE=J0735G03 /FEA=EST /CNT=1 /TID=Mm.203700.1 /TIER=ConsEnd /STK=1 /UG=Mm.203700 /LL=104476 /UG_GENE=AU017197 /UG_TITLE=expressed sequence AU017197	cDNA sequence BC037006	BC037006	chr11 A4	Mm.31267	211652								IPR001202 // WW/Rsp5/WWP domain
1435321_at	3732412D22Rik	1.84496	0.542016	GenBank	Mm.18830	gb:BM117827 /DB_XREF=gi:17080845 /DB_XREF=L0856H05-3 /CLONE=L0856H05 /FEA=EST /CNT=58 /TID=Mm.18830.1 /TIER=Stack /STK=17 /UG=Mm.18830 /UG_TITLE=ESTs, Weakly similar to LIM domain only 7 isoform a (Homo sapiens) (H.sapiens)	RIKEN cDNA 3732412D22 gene	3732412D22Rik	chr5 C3.1	Mm.18830	77569								IPR001781 // Zn-binding protein, LIM /// IPR001715 // Calponin-like actin-binding
1437211_x_at	Elovl5	1.84441	0.54218	GenBank	Mm.19130	gb:BB254141 /DB_XREF=gi:8946887 /DB_XREF=BB254141 /CLONE=A730060K17 /FEA=EST /CNT=26 /TID=Mm.19130.3 /TIER=Stack /STK=22 /UG=Mm.19130 /LL=68801 /UG_GENE=1110059L23Rik /UG_TITLE=RIKEN cDNA 1110059L23 gene	ELOVL family member 5, elongation of long chain fatty acids (yeast)	Elovl5	chr9 E1	Mm.19130	68801			ENSMUSG00000032349		16021 // integral to membrane // traceable author statement			IPR002076 // GNS1/SUR4 membrane protein
1421385_a_at	Myo7a	1.8418	0.542946	GenBank	Mm.1403	gb:NM_008663.1 /DB_XREF=gi:6678993 /GEN=Myo7a /FEA=FLmRNA /CNT=11 /TID=Mm.1403.1 /TIER=FL /STK=2 /UG=Mm.1403 /LL=17921 /DEF=Mus musculus myosin VIIa (Myo7a), mRNA. /PROD=myosin VIIa /FL=gb:NM_008663.1 gb:U81453.1	myosin VIIa	Myo7a	chr7 E1|7 48.1 cM	Mm.1403	17921			ENSMUSG00000030761	7010 // cytoskeleton organization and biogenesis // inferred from electronic annotation /// 7165 // signal transduction // inferred from electronic annotation /// 7605 // perception of sound // inferred from electronic annotation	5856 // cytoskeleton // inferred from electronic annotation /// 16459 // myosin // inferred from electronic annotation	3774 // motor activity // inferred from electronic annotation /// 3779 // actin binding // inferred from electronic annotation /// 5488 // binding // inferred from electronic annotation /// 5515 // protein binding // inferred from physical interaction ///		IPR001609 // Myosin head (motor domain) /// IPR000048 // IQ calmodulin-binding region /// IPR000857 // Core domain in kinesin and myosin motor /// IPR000159 // RA domain	scop // a.2.7.Valyl-tRNA synthetase (ValRS) C-terminal domain // All alpha proteins; Long alpha-hairpin; tRNA-binding arm; Valyl-tRNA synthetase (ValRS) C-terminal domain // 0.0040
1448502_at	Slc16a7	1.8359	0.544691	GenBank	Mm.29161	gb:NM_011391.1 /DB_XREF=gi:6755535 /GEN=Slc16a7 /FEA=FLmRNA /CNT=78 /TID=Mm.29161.1 /TIER=FL+Stack /STK=66 /UG=Mm.29161 /LL=20503 /DEF=Mus musculus solute carrier family 16 (monocarboxylic acid transporters), member 7 (Slc16a7), mRNA. /PROD=solute carrier	solute carrier family 16 (monocarboxylic acid transporters), member 7	Slc16a7	chr10 D3	Mm.29161	20503			ENSMUSG00000020102	6810 // transport // inferred from electronic annotation /// 15711 // organic anion transport // inferred from electronic annotation	5887 // integral to plasma membrane // inferred from electronic annotation /// 16021 // integral to membrane // inferred from electronic annotation	5215 // transporter activity // inferred from electronic annotation /// 5386 // carrier activity // inferred from electronic annotation /// 15293 // symporter activity // inferred from electronic annotation /// 15355 // monocarboxylate porter activity //
1454849_x_at	Clu	1.82809	0.547018	GenBank	Mm.196344	gb:BB433678 /DB_XREF=gi:9273405 /DB_XREF=BB433678 /CLONE=C820003B16 /FEA=EST /CNT=49 /TID=Mm.196344.4 /TIER=Stack /STK=41 /UG=Mm.196344 /LL=12759 /UG_GENE=Clu /UG_TITLE=clusterin	clusterin	Clu	chr14 D1|14 28.0 cM	Mm.200608	12759			ENSMUSG00000022037	8219 // cell death // inferred from electronic annotation	5615 // extracellular space // traceable author statement			IPR000753 // Clusterin
1418925_at	Celsr1	1.82447	0.548103	GenBank	Mm.22680	gb:NM_009886.1 /DB_XREF=gi:6753407 /GEN=Celsr1 /FEA=FLmRNA /CNT=31 /TID=Mm.22680.1 /TIER=FL+Stack /STK=16 /UG=Mm.22680 /LL=12614 /DEF=Mus musculus cadherin EGF LAG seven-pass G-type receptor 1 (Celsr1), mRNA. /PROD=cadherin EGF LAG seven-pass G-type recep	cadherin EGF LAG seven-pass G-type receptor 1	Celsr1	chr15 E2|15 49.0 cM	Mm.22680	12614			ENSMUSG00000016028	7155 // cell adhesion // inferred from electronic annotation /// 7156 // homophilic cell adhesion // inferred from electronic annotation /// 7165 // signal transduction // inferred from electronic annotation /// 7186 // G-protein coupled receptor protein	5615 // extracellular space // traceable author statement /// 16020 // membrane // inferred from electronic annotation /// 16021 // integral to membrane // traceable author statement	4871 // signal transducer activity // inferred from electronic annotation /// 4872 // receptor activity // inferred from electronic annotation /// 4930 // G-protein coupled receptor activity // inferred from electronic annotation /// 5198 // structural mo	GPCRDB_Other // GenMAPP	IPR002126 // Cadherin /// IPR006209 // EGF-like domain /// IPR001791 // Laminin G /// IPR001879 // Hormone receptor, extracellular /// IPR000203 // GPS domain /// IPR000832 // G-protein coupled receptor family 2 (secretin-like)
1452159_at	2310001A20Rik	1.82169	0.548941	GenBank	Mm.26599	gb:AJ310638.1 /DB_XREF=gi:18073662 /GEN=APMAP /FEA=mRNA /CNT=146 /TID=Mm.26599.1 /TIER=Stack /STK=93 /UG=Mm.26599 /LL=71881 /DEF=Mus musculus mRNA for integral plasma membrane protein. /PROD=integral plasma membrane protein	RIKEN cDNA 2310001A20 gene	2310001A20Rik	chr2 G3	Mm.26599	71881			ENSMUSG00000033096	9058 // biosynthesis // inferred from electronic annotation	16021 // integral to membrane // inferred from electronic annotation	16844 // strictosidine synthase activity // inferred from electronic annotation		IPR004141 // Strictosidine synthase
1427440_a_at	Afm	1.81955	0.549587	GenBank	Mm.29117	gb:AJ011080.1 /DB_XREF=gi:3646360 /GEN=alpha-albumin /FEA=mRNA /CNT=34 /TID=Mm.29117.1 /TIER=ConsEnd /STK=0 /UG=Mm.29117 /DEF=Mus musculus mRNA for alpha-albumin protein. /PROD=alpha-albumin protein	afamin	Afm	chr5 E1	Mm.348786	280662			ENSMUSG00000029369	6810 // transport // inferred from electronic annotation	5615 // extracellular space // inferred from electronic annotation	5386 // carrier activity // inferred from electronic annotation		IPR000264 // Serum albumin
1448213_at	Anxa1	1.81311	0.551537	GenBank	Mm.14860	gb:NM_010730.1 /DB_XREF=gi:6754569 /GEN=Anxa1 /FEA=FLmRNA /CNT=354 /TID=Mm.14860.1 /TIER=FL+Stack /STK=129 /UG=Mm.14860 /LL=16952 /DEF=Mus musculus annexin A1 (Anxa1), mRNA. /PROD=lipocortin 1 /FL=gb:BC004594.1 gb:BC002289.1 gb:NM_010730.1	annexin A1	Anxa1	chr19 B|19 18.0 cM	Mm.248360	16952			ENSMUSG00000024659	7049 // cell cycle // inferred from mutant phenotype /// 7165 // signal transduction // inferred from mutant phenotype /// 42127 // regulation of cell proliferation // inferred from mutant phenotype /// 50482 // arachidonic acid secretion // inferred from	42383 // sarcolemma // inferred from direct assay	4859 // phospholipase inhibitor activity // inferred from electronic annotation /// 5509 // calcium ion binding // inferred from electronic annotation /// 5515 // protein binding // inferred from physical interaction /// 5544 // calcium-dependent phosphol	Prostaglandin_synthesis_regulation // GenMAPP	IPR001464 // Annexin
1419039_at	Cyp2d22	1.81297	0.551582	GenBank	Mm.157435	gb:NM_019823.1 /DB_XREF=gi:9789922 /GEN=Cyp2d22 /FEA=FLmRNA /CNT=97 /TID=Mm.157435.1 /TIER=FL+Stack /STK=14 /UG=Mm.157435 /LL=56448 /DEF=Mus musculus cytochrome P450, 2d22 (Cyp2d22), mRNA. /PROD=cytochrome P450, 2d22 /FL=gb:BC016256.1 gb:NM_019823.1 gb:AF	cytochrome P450, family 2, subfamily d, polypeptide 22	Cyp2d22		Mm.157435	56448			ENSMUSG00000061740	6118 // electron transport // inferred from sequence or structural similarity	5737 // cytoplasm // inferred from direct assay /// 5783 // endoplasmic reticulum // inferred from sequence or structural similarity /// 5792 // microsome // inferred from sequence or structural similarity /// 16020 // membrane // inferred from sequence o	4497 // monooxygenase activity // inferred from electronic annotation /// 16491 // oxidoreductase activity // inferred from electronic annotation		IPR001128 // Cytochrome P450
1428103_at	Adam10	1.80972	0.552571	GenBank		gb:AV327574 /DB_XREF=gi:16395670 /DB_XREF=AV327574 /CLONE=6330419N17 /FEA=mRNA /CNT=151 /TID=Mm.3037.1 /TIER=Stack /STK=114 /UG=Mm.3037 /LL=67314 /UG_GENE=1700031C13Rik /UG_TITLE=RIKEN cDNA 1700031C13 gene
1460694_s_at	Svil	1.8031	0.5546	GenBank	Mm.22588	gb:BM203457 /DB_XREF=gi:17758021 /DB_XREF=C0254G05-3 /CLONE=C0254G05 /FEA=mRNA /CNT=95 /TID=Mm.22588.1 /TIER=Stack /STK=16 /UG=Mm.22588 /UG_TITLE=Mus musculus, Similar to supervillin, clone IMAGE:3589533, mRNA, partial cds	supervillin	Svil	chr18 A1	Mm.136791	225115			ENSMUSG00000024236	7010 // cytoskeleton organization and biogenesis // inferred from sequence or structural similarity	5856 // cytoskeleton // inferred from electronic annotation /// 16020 // membrane // inferred from electronic annotation	3779 // actin binding // inferred from sequence or structural similarity		IPR007123 // Gelsolin region /// IPR003128 // Villin headpiece
1417653_at	Pvalb	1.80006	0.555538	GenBank	Mm.2766	gb:NM_013645.1 /DB_XREF=gi:7949118 /GEN=Pva /FEA=FLmRNA /CNT=87 /TID=Mm.2766.1 /TIER=FL+Stack /STK=39 /UG=Mm.2766 /LL=19293 /DEF=Mus musculus parvalbumin (Pva), mRNA. /PROD=parvalbumin /FL=gb:NM_013645.1 gb:BC027424.1	parvalbumin	Pvalb	chr15 E|15 45.7 cM	Mm.2766	19293			ENSMUSG00000005716	7517 // muscle development // inferred from electronic annotation	5737 // cytoplasm // inferred from direct assay /// 30424 // axon // inferred from direct assay	5509 // calcium ion binding // inferred from electronic annotation		IPR002048 // Calcium-binding EF-hand
1448265_x_at	Eva1	1.79792	0.556197	GenBank	Mm.33240	gb:BC015076.1 /DB_XREF=gi:15929264 /FEA=FLmRNA /CNT=154 /TID=Mm.33240.1 /TIER=FL+Stack /STK=109 /UG=Mm.33240 /LL=14012 /UG_GENE=Eva /DEF=Mus musculus, epithelial V-like antigen, clone MGC:13828 IMAGE:4188907, mRNA, complete cds. /PROD=epithelial V-like an	epithelial V-like antigen 1	Eva1	chr9 A5.2|9 26.0 cM	Mm.33240	14012			ENSMUSG00000032092	7155 // cell adhesion // inferred from electronic annotation	5615 // extracellular space // traceable author statement /// 16020 // membrane // inferred from electronic annotation /// 16021 // integral to membrane // traceable author statement	5515 // protein binding // inferred from electronic annotation		IPR007110 // Immunoglobulin-like
1426440_at	Dhrs7	1.79547	0.556957	GenBank	Mm.2804	gb:AK009385.1 /DB_XREF=gi:12844151 /FEA=FLmRNA /CNT=76 /TID=Mm.2804.1 /TIER=Stack /STK=19 /UG=Mm.2804 /LL=66375 /UG_GENE=2310016E22Rik /UG_TITLE=RIKEN cDNA 2310016E22 gene /DEF=Mus musculus adult male tongue cDNA, RIKEN full-length enriched library, clone	dehydrogenase/reductase (SDR family) member 7	Dhrs7	chr12 C2	Mm.289653	66375			ENSMUSG00000021094	8152 // metabolism // inferred from electronic annotation		16491 // oxidoreductase activity // inferred from electronic annotation		IPR002198 // Short-chain dehydrogenase/reductase SDR
1417568_at	Ncald	1.79518	0.557048	GenBank	Mm.135621	gb:NM_134094.1 /DB_XREF=gi:19527323 /GEN=AI848120 /FEA=FLmRNA /CNT=133 /TID=Mm.135621.1 /TIER=FL+Stack /STK=41 /UG=Mm.135621 /LL=105910 /DEF=Mus musculus expressed sequence AI848120 (AI848120), mRNA. /PROD=expressed sequence AI848120 /FL=gb:BC011162.1 gb:	neurocalcin delta	Ncald	chr15 B3.1|15 11.0 cM	Mm.283370	52589			ENSMUSG00000051359			5509 // calcium ion binding // inferred from sequence or structural similarity		IPR002048 // Calcium-binding EF-hand
1428752_at	Slc5a11	1.78642	0.559778	GenBank	Mm.5936	gb:AK008219.1 /DB_XREF=gi:12842272 /FEA=mRNA /CNT=28 /TID=Mm.5936.1 /TIER=Stack /STK=23 /UG=Mm.5936 /LL=72066 /UG_GENE=2010013B02Rik /UG_TITLE=RIKEN cDNA 2010013B02 gene /DEF=Mus musculus adult male small intestine cDNA, RIKEN full-length enriched library	solute carrier family 5 (sodium/glucose cotransporter), member 11	Slc5a11	chr7 F2	Mm.211838	233836			ENSMUSG00000030769	6810 // transport // inferred from sequence or structural similarity	16020 // membrane // inferred from sequence or structural similarity /// 16021 // integral to membrane // inferred from electronic annotation	5215 // transporter activity // inferred from sequence or structural similarity		IPR001734 // Na+/solute symporter
1423694_at	Kctd10	1.78619	0.55985	GenBank	Mm.138199	gb:BC006935.1 /DB_XREF=gi:13905271 /FEA=FLmRNA /CNT=282 /TID=Mm.138199.2 /TIER=FL+Stack /STK=150 /UG=Mm.138199 /LL=67424 /UG_GENE=4631401O15Rik /DEF=Mus musculus, Similar to tumor necrosis factor, alpha-induced protein 1 (endothelial), clone MGC:11654 IMA	potassium channel tetramerisation domain containing 10	Kctd10	chr5 F	Mm.268504	330171			ENSMUSG00000001098			5216 // ion channel activity // inferred from electronic annotation		IPR003131 // K+ channel tetramerisation
1416424_at	M6prbp1	1.7833	0.560757	GenBank	Mm.104975	gb:BC011116.1 /DB_XREF=gi:15029789 /FEA=FLmRNA /CNT=246 /TID=Mm.104975.1 /TIER=FL+Stack /STK=90 /UG=Mm.104975 /LL=66905 /UG_GENE=1300012C15Rik /DEF=Mus musculus, RIKEN cDNA 1300012C15 gene, clone MGC:19018 IMAGE:4023354, mRNA, complete cds. /PROD=RIKEN cD	mannose-6-phosphate receptor binding protein 1	M6prbp1	chr17 D	Mm.311696	66905			ENSMUSG00000024197			4872 // receptor activity // inferred from electronic annotation		IPR004279 // Perilipin
1417849_at	MGI:2180715	1.78276	0.56093	GenBank	Mm.25239	gb:AW413620 /DB_XREF=gi:6939661 /DB_XREF=uo37g06.x1 /CLONE=IMAGE:2631706 /FEA=FLmRNA /CNT=118 /TID=Mm.25239.1 /TIER=Stack /STK=9 /UG=Mm.25239 /LL=170753 /UG_GENE=Gig1 /UG_TITLE=glucocorticoid-induced gene 1 /FL=gb:AF292939.1 gb:NM_133218.1	glucocorticoid induced gene 1	MGI:2180715	chr3 A1	Mm.212908	170753			ENSMUSG00000040209
1417061_at	Slc40a1	1.78033	0.561693	GenBank	Mm.28756	gb:BC003438.1 /DB_XREF=gi:13097389 /FEA=FLmRNA /CNT=139 /TID=Mm.28756.1 /TIER=FL+Stack /STK=58 /UG=Mm.28756 /LL=53945 /UG_GENE=Slc39a1 /DEF=Mus musculus, solute carrier family 39 (iron-regulated transporter), member 1, clone MGC:6489 IMAGE:2647365, mRNA,	solute carrier family 40 (iron-regulated transporter), member 1	Slc40a1	chr1 B	Mm.28756	53945			ENSMUSG00000025993	6810 // transport // inferred from sequence or structural similarity /// 6826 // iron ion transport // inferred from direct assay	5743 // mitochondrial inner membrane // inferred from sequence or structural similarity /// 8021 // synaptic vesicle // inferred from direct assay /// 16021 // integral to membrane // traceable author statement	5381 // iron ion transporter activity // inferred from direct assay /// 5488 // binding // inferred from sequence or structural similarity		IPR009716 // Ferroportin1
1451989_a_at	Mapre2	1.77825	0.562349	GenBank	Mm.194045	gb:BB311034 /DB_XREF=gi:16402667 /DB_XREF=BB311034 /CLONE=B230321B18 /FEA=FLmRNA /CNT=290 /TID=Mm.194045.1 /TIER=Stack /STK=161 /UG=Mm.194045 /UG_TITLE=Mus musculus, clone MGC:36474 IMAGE:5361238, mRNA, complete cds /FL=gb:BC025804.1 gb:BC027056.1	microtubule-associated protein, RP/EB family, member 2	Mapre2	chr18 A2	Mm.132237	212307			ENSMUSG00000024277	910 // cytokinesis // inferred from electronic annotation /// 7049 // cell cycle // inferred from electronic annotation /// 7067 // mitosis // inferred from electronic annotation		5515 // protein binding // inferred from sequence or structural similarity /// 8017 // microtubule binding // inferred from electronic annotation		IPR001715 // Calponin-like actin-binding /// IPR004953 // EB1 protein
1433575_at	Sox4	1.77377	0.563772	GenBank	Mm.18789	gb:BG083485 /DB_XREF=gi:12566141 /DB_XREF=H3089F12-5 /CLONE=H3089F12 /FEA=EST /CNT=168 /TID=Mm.18789.2 /TIER=Stack /STK=88 /UG=Mm.18789 /LL=20677 /UG_GENE=Sox4 /UG_TITLE=SRY-box containing gene 4	SRY-box containing gene 4	Sox4		Mm.240627	20677				6350 // transcription // inferred from electronic annotation /// 6355 // regulation of transcription, DNA-dependent // inferred from electronic annotation	5634 // nucleus // inferred from direct assay /// 5667 // transcription factor complex // inferred from electronic annotation	3677 // DNA binding // inferred from electronic annotation /// 3700 // transcription factor activity // inferred from electronic annotation
1436838_x_at	Cotl1	1.77309	0.563988	GenBank	Mm.141741	gb:BB160417 /DB_XREF=gi:8816357 /DB_XREF=BB160417 /CLONE=A130053B20 /FEA=EST /CNT=46 /TID=Mm.141741.4 /TIER=Stack /STK=45 /UG=Mm.141741 /LL=72042 /UG_GENE=Clp-pending /UG_TITLE=coactosin-like protein	coactosin-like 1 (Dictyostelium)	Cotl1	chr8 E1	Mm.141741	72042			ENSMUSG00000031827		5622 // intracellular // inferred from electronic annotation /// 5856 // cytoskeleton // inferred from electronic annotation	3779 // actin binding // inferred from direct assay /// 5515 // protein binding // inferred from physical interaction		IPR002108 // Actin-binding, cofilin/tropomyosin type
1439389_s_at	Myadm	1.76969	0.565072	GenBank	Mm.29874	gb:BB500055 /DB_XREF=gi:9476853 /DB_XREF=BB500055 /CLONE=D630024J02 /FEA=EST /CNT=8 /TID=Mm.29874.2 /TIER=Stack /STK=8 /UG=Mm.29874 /LL=50918 /UG_GENE=Myadm /UG_TITLE=myeloid-associated differentiation marker	myeloid-associated differentiation marker	Myadm	chr7 A1|7 4.0 cM	Mm.29874	50918			ENSMUSG00000054807		16020 // membrane // inferred from electronic annotation /// 16021 // integral to membrane // traceable author statement			IPR008253 // Marvel
1417823_at	Gcat	1.76788	0.565651	GenBank	Mm.18618	gb:NM_013847.1 /DB_XREF=gi:7305082 /GEN=Gcat /FEA=FLmRNA /CNT=97 /TID=Mm.18618.1 /TIER=FL+Stack /STK=35 /UG=Mm.18618 /LL=26912 /DEF=Mus musculus glycine C-acetyltransferase (2-amino-3-ketobutyrate-coenzyme A ligase) (Gcat), mRNA. /PROD=glycine C-acetyltra	glycine C-acetyltransferase (2-amino-3-ketobutyrate-coenzyme A ligase)	Gcat	chr15 E1|15 46.6 cM	Mm.237085	26912			ENSMUSG00000006378	8152 // metabolism // inferred from electronic annotation /// 9058 // biosynthesis // inferred from electronic annotation	5739 // mitochondrion // inferred from direct assay	8415 // acyltransferase activity // inferred from electronic annotation /// 16740 // transferase activity // inferred from electronic annotation /// 16769 // transferase activity, transferring nitrogenous groups // inferred from electronic annotation ///		IPR004839 // Aminotransferase, class I and II
1450340_a_at	Clcnkb	1.76594	0.566272	GenBank	Mm.24882	gb:NM_019701.1 /DB_XREF=gi:9789908 /GEN=Clcnk1l-pending /FEA=FLmRNA /CNT=2 /TID=Mm.24882.1 /TIER=FL /STK=2 /UG=Mm.24882 /LL=56365 /DEF=Mus musculus chloride channel K1-like (Clcnk1l-pending), mRNA. /PROD=chloride channel K1-like /FL=gb:NM_019701.1 gb:AF12	chloride channel Kb	Clcnkb	chr4 E1	Mm.24882	56365			ENSMUSG00000006216	6810 // transport // inferred from electronic annotation /// 6811 // ion transport // inferred from electronic annotation /// 6821 // chloride transport // inferred from electronic annotation	16020 // membrane // inferred from electronic annotation /// 16021 // integral to membrane // inferred from electronic annotation	5216 // ion channel activity // inferred from electronic annotation /// 5244 // voltage-gated ion channel activity // inferred from electronic annotation /// 5247 // voltage-gated chloride channel activity // inferred from electronic annotation		IPR001807 // Cl- channel, voltage gated /// IPR000644 // CBS domain
1417089_a_at	Ckmt1	1.76498	0.56658	GenBank	Mm.970	gb:NM_009897.1 /DB_XREF=gi:6753427 /GEN=Ckmt1 /FEA=FLmRNA /CNT=113 /TID=Mm.970.1 /TIER=FL+Stack /STK=57 /UG=Mm.970 /LL=12716 /DEF=Mus musculus creatine kinase, mitochondrial 1, ubiquitous (Ckmt1), mRNA. /PROD=creatine kinase, mitochondrial 1, ubiquitous /	creatine kinase, mitochondrial 1, ubiquitous	Ckmt1	chr2 F1-F3|2 67.6 cM	Mm.252145	12716			ENSMUSG00000000308		5615 // extracellular space // traceable author statement /// 5739 // mitochondrion // inferred from direct assay /// 5739 // mitochondrion // inferred from electronic annotation	4111 // creatine kinase activity // inferred from electronic annotation /// 16301 // kinase activity // inferred from electronic annotation /// 16740 // transferase activity // inferred from electronic annotation /// 16772 // transferase activity, transfe		IPR000749 // ATP:guanido phosphotransferase
1417850_at	Rb1	1.76437	0.566775	GenBank	Mm.304	gb:NM_009029.1 /DB_XREF=gi:6677678 /GEN=Rb1 /FEA=FLmRNA /CNT=90 /TID=Mm.304.1 /TIER=FL+Stack /STK=35 /UG=Mm.304 /LL=19645 /DEF=Mus musculus retinoblastoma 1 (Rb1), mRNA. /PROD=retinoblastoma 1 /FL=gb:M26391.1 gb:NM_009029.1	retinoblastoma 1	Rb1	chr14 D3|14 41.0 cM	Mm.273862	19645			ENSMUSG00000022105	122 // negative regulation of transcription from RNA polymerase II promoter // inferred from direct assay /// 6350 // transcription // inferred from electronic annotation /// 6355 // regulation of transcription, DNA-dependent // inferred from electronic a	5634 // nucleus // inferred from direct assay /// 5667 // transcription factor complex // inferred from direct assay /// 5819 // spindle // inferred from direct assay	3677 // DNA binding // inferred from electronic annotation /// 5515 // protein binding // inferred from physical interaction	Cell_Cycle_KEGG // GenMAPP /// G1_to_S_cell_cycle_Reactome // GenMAPP	IPR002720 // Retinoblastoma-associated protein, A-box /// IPR002719 // Retinoblastoma-associated protein, B-box
1455058_at	Mtmr9	1.76409	0.566865	GenBank	Mm.6128	gb:BM118290 /DB_XREF=gi:17081308 /DB_XREF=L0863H05-3 /CLONE=L0863H05 /FEA=EST /CNT=71 /TID=Mm.6128.1 /TIER=Stack /STK=11 /UG=Mm.6128 /LL=105422 /UG_GENE=AA516943 /UG_TITLE=expressed sequence AA516943	myotubularin related protein 9	Mtmr9	chr14 C3	Mm.374857	210376			ENSMUSG00000035078	6470 // protein amino acid dephosphorylation // inferred from electronic annotation /// 46839 // phospholipid dephosphorylation // inferred from electronic annotation		4437 // inositol or phosphatidylinositol phosphatase activity // inferred from electronic annotation /// 4721 // phosphoprotein phosphatase activity // inferred from electronic annotation /// 5515 // protein binding // inferred from physical interaction /
1417252_at	Nt5c	1.76145	0.567716	GenBank	Mm.41722	gb:NM_015807.1 /DB_XREF=gi:7657030 /GEN=Nt5c /FEA=FLmRNA /CNT=72 /TID=Mm.41722.1 /TIER=FL+Stack /STK=51 /UG=Mm.41722 /LL=50773 /DEF=Mus musculus 5,3-nucleotidase, cytosolic (Nt5c), mRNA. /PROD=5,3-nucleotidase, cytosolic /FL=gb:NM_015807.1 gb:BC024368.1 g	5',3'-nucleotidase, cytosolic	Nt5c	chr11 E	Mm.307174	50773			ENSMUSG00000020736	9117 // nucleotide metabolism // inferred from electronic annotation /// 9264 // deoxyribonucleotide catabolism // inferred from direct assay		166 // nucleotide binding // inferred from electronic annotation /// 287 // magnesium ion binding // inferred from electronic annotation /// 8253 // 5'-nucleotidase activity // inferred from direct assay /// 16787 // hydrolase activity // inferred from el		IPR010708 // 5 nucleotidase, deoxy, cytosolic type C
1424919_at	Erbb2	1.76003	0.568172	GenBank	Mm.219660	gb:BC027080.1 /DB_XREF=gi:20071980 /FEA=FLmRNA /CNT=84 /TID=Mm.219660.1 /TIER=FL+Stack /STK=11 /UG=Mm.219660 /DEF=Mus musculus, clone MGC:38648 IMAGE:5356166, mRNA, complete cds. /PROD=Unknown (protein for MGC:38648) /FL=gb:BC027080.1	v-erb-b2 erythroblastic leukemia viral oncogene homolog 2, neuro/glioblastoma derived oncogene homolog (avian)	Erbb2	chr11 D|11 57.0 cM	Mm.290822	13866				74 // regulation of cell cycle // inferred from electronic annotation /// 6468 // protein amino acid phosphorylation // inferred from electronic annotation /// 7166 // cell surface receptor linked signal transduction // inferred from sequence or structura	5737 // cytoplasm // inferred from direct assay /// 16021 // integral to membrane // inferred from electronic annotation /// 16324 // apical plasma membrane // inferred from direct assay	4672 // protein kinase activity // inferred from electronic annotation /// 4674 // protein serine/threonine kinase activity // inferred from sequence or structural similarity /// 4713 // protein-tyrosine kinase activity // inferred from electronic annotat		IPR000494 // Epidermal growth-factor receptor (EGFR), L domain /// IPR006211 // Furin-like cysteine rich region /// IPR000719 // Protein kinase /// IPR004019 // YLP motif
1426044_a_at	Prkcq	1.75506	0.569781	GenBank	Mm.2921	gb:AB062122.1 /DB_XREF=gi:15787860 /GEN=PKCq /FEA=FLmRNA /CNT=1 /TID=Mm.2921.2 /TIER=FL /STK=1 /UG=Mm.2921 /LL=18761 /DEF=Mus musculus PKCq mRNA for protein kinase C thetaII, complete cds. /PROD=protein kinase C thetaII /FL=gb:AB062122.1	protein kinase C, theta	Prkcq	chr2 A1|2 2.0 cM	Mm.329993	18761			ENSMUSG00000026778	6468 // protein amino acid phosphorylation // inferred from direct assay /// 7242 // intracellular signaling cascade // inferred from mutant phenotype /// 42102 // positive regulation of T-cell proliferation // inferred from mutant phenotype /// 45086 //	1772 // immunological synapse // inferred from direct assay /// 5737 // cytoplasm // inferred from direct assay /// 5886 // plasma membrane // inferred from direct assay	4672 // protein kinase activity // inferred from electronic annotation /// 4674 // protein serine/threonine kinase activity // inferred from electronic annotation /// 4697 // protein kinase C activity // inferred from direct assay /// 5515 // protein bind	G_Protein_Signaling // GenMAPP /// Wnt_Signaling // GenMAPP /// Calcium_regulation_in_cardiac_cells // GenMAPP /// Smooth_muscle_contraction // GenMAPP	IPR002219 // Protein kinase C, phorbol ester/diacylglycerol binding /// IPR000719 // Protein kinase /// IPR000961 // Protein kinase C-terminal domain
1454979_at	Diap1	1.75355	0.570272	GenBank	Mm.195916	gb:BM120370 /DB_XREF=gi:17088396 /DB_XREF=L0939A03-3 /CLONE=L0939A03 /FEA=EST /CNT=59 /TID=Mm.195916.1 /TIER=Stack /STK=31 /UG=Mm.195916 /LL=28110 /UG_GENE=D18Wsu154e /UG_TITLE=DNA segment, Chr 18, Wayne State University 154, expressed	diaphanous homolog 1 (Drosophila)	Diap1	chr18 B3|18 16.0 cM	Mm.195916	13367			ENSMUSG00000024456	16043 // cell organization and biogenesis // inferred from electronic annotation /// 30036 // actin cytoskeleton organization and biogenesis // inferred from electronic annotation		3779 // actin binding // inferred from electronic annotation /// 5515 // protein binding // inferred from physical interaction /// 17048 // Rho GTPase binding // inferred from electronic annotation	G13_Signaling_Pathway // GenMAPP	IPR010473 // Diaphanous GTPase-binding /// IPR010472 // Diaphanous FH3 /// IPR009408 // Formin Homology 1 /// IPR003104 // Actin-binding FH2 /// IPR010465 // DRF autoregulatory	scop // a.2.8.Eukaryotic DNA topoisomerase I, dispensable insert domain // All alpha proteins; Long alpha-hairpin; Eukaryotic DNA topoisomerase I, dispensable insert domain; Eukaryotic DNA topoisomerase I, dispensable insert domain // 3.9
1451287_s_at	2810003C17Rik	1.75201	0.570773	GenBank	Mm.24838	gb:BC024599.1 /DB_XREF=gi:19354045 /FEA=FLmRNA /CNT=127 /TID=Mm.24838.1 /TIER=FL+Stack /STK=42 /UG=Mm.24838 /DEF=Mus musculus, clone MGC:30545 IMAGE:5044495, mRNA, complete cds. /PROD=Unknown (protein for MGC:30545) /FL=gb:BC024599.1 gb:AB035322.1	RIKEN cDNA 2810003C17 gene	2810003C17Rik	chr2 B	Mm.24838	108897			ENSMUSG00000001864			5509 // calcium ion binding // inferred from sequence or structural similarity
1421482_at	Bsnd	1.75191	0.570804	GenBank	Mm.135448	gb:NM_080458.1 /DB_XREF=gi:17978269 /GEN=Bsnd-pending /FEA=FLmRNA /CNT=5 /TID=Mm.135448.1 /TIER=FL /STK=2 /UG=Mm.135448 /LL=140475 /DEF=Mus musculus barttin (Bsnd-pending), mRNA. /PROD=barttin /FL=gb:AF391088.1 gb:NM_080458.1	Bartter syndrome, infantile, with sensorineural deafness (Barttin)	Bsnd	chr4 C7	Mm.135448	140475			ENSMUSG00000025418	6873 // cell ion homeostasis // inferred from sequence or structural similarity	16021 // integral to membrane // inferred from sequence or structural similarity /// 16021 // integral to membrane // traceable author statement
1421841_at	Fgfr3	1.75169	0.570878	GenBank	Mm.6904	gb:BB732903 /DB_XREF=gi:16116178 /DB_XREF=BB732903 /CLONE=E970032H17 /FEA=FLmRNA /CNT=82 /TID=Mm.6904.1 /TIER=Stack /STK=12 /UG=Mm.6904 /LL=14184 /UG_GENE=Fgfr3 /UG_TITLE=fibroblast growth factor receptor 3 /FL=gb:M81342.1 gb:NM_008010.1	fibroblast growth factor receptor 3	Fgfr3	chr5 B|5 20.0 cM	Mm.6904	14184			ENSMUSG00000054252	6468 // protein amino acid phosphorylation // inferred from electronic annotation /// 7165 // signal transduction // inferred from electronic annotation /// 45597 // positive regulation of cell differentiation // inferred from mutant phenotype	5615 // extracellular space // traceable author statement /// 16021 // integral to membrane // traceable author statement	4672 // protein kinase activity // inferred from electronic annotation /// 4674 // protein serine/threonine kinase activity // inferred from sequence or structural similarity /// 4713 // protein-tyrosine kinase activity // inferred from electronic annotat		IPR007110 // Immunoglobulin-like /// IPR000719 // Protein kinase
1435537_at	Ptprd	1.75165	0.570892	GenBank	Mm.41736	gb:BB075247 /DB_XREF=gi:15406865 /DB_XREF=BB075247 /CLONE=9330106B22 /FEA=EST /CNT=36 /TID=Mm.41736.2 /TIER=Stack /STK=15 /UG=Mm.41736 /LL=70222 /UG_GENE=3000002J10Rik /UG_TITLE=RIKEN cDNA 3000002J10 gene	Protein tyrosine phosphatase, receptor type, D	Ptprd		Mm.184021	19266				6470 // protein amino acid dephosphorylation // inferred from electronic annotation /// 7155 // cell adhesion // inferred from electronic annotation /// 7185 // transmembrane receptor protein tyrosine phosphatase signaling pathway // inferred from electro	5886 // plasma membrane // inferred from electronic annotation /// 16020 // membrane // inferred from electronic annotation /// 16021 // integral to membrane // inferred from electronic annotation	4721 // phosphoprotein phosphatase activity // inferred from electronic annotation /// 4725 // protein tyrosine phosphatase activity // inferred from electronic annotation /// 4872 // receptor activity // inferred from electronic annotation /// 5515 // pr		IPR007110 // Immunoglobulin-like /// IPR003961 // Fibronectin, type III /// IPR000242 // Tyrosine specific protein phosphatase
1419491_at	Defb1	1.74096	0.574395	GenBank		gb:BC024380.1 /DB_XREF=gi:19353427 /FEA=FLmRNA /CNT=32 /TID=Mm.5341.1 /TIER=FL+Stack /STK=9 /UG=Mm.5341 /LL=13214 /UG_GENE=Defb1 /DEF=Mus musculus, defensin beta 1, clone MGC:36107 IMAGE:4975536, mRNA, complete cds. /PROD=defensin beta 1 /FL=gb:BC024380.1
1456380_x_at	Cnn3	1.73656	0.575852	GenBank	Mm.22171	gb:BB490338 /DB_XREF=gi:9448965 /DB_XREF=BB490338 /CLONE=D530014L05 /FEA=EST /CNT=11 /TID=Mm.22171.8 /TIER=Stack /STK=11 /UG=Mm.22171 /LL=71994 /UG_GENE=Cnn3 /UG_TITLE=calponin 3, acidic	calponin 3, acidic	Cnn3	chr3 G1	Mm.275555	71994			ENSMUSG00000053931	6939 // smooth muscle contraction // inferred from sequence or structural similarity		3779 // actin binding // inferred from sequence or structural similarity /// 5516 // calmodulin binding // inferred from sequence or structural similarity		IPR001715 // Calponin-like actin-binding /// IPR000557 // Calponin repeat
1448259_at	Fstl1	1.73343	0.57689	GenBank	Mm.22763	gb:BI452727 /DB_XREF=gi:15243383 /DB_XREF=603169945F1 /CLONE=IMAGE:5249386 /FEA=FLmRNA /CNT=393 /TID=Mm.22763.1 /TIER=Stack /STK=69 /UG=Mm.22763 /LL=14314 /UG_GENE=Fstl /UG_TITLE=follistatin-like /FL=gb:M91380.1 gb:NM_008047.1	follistatin-like 1	Fstl1	chr16 B3|16 27.3 cM	Mm.182434	14314			ENSMUSG00000022816		5615 // extracellular space // traceable author statement	5509 // calcium ion binding // inferred from electronic annotation /// 8201 // heparin binding // inferred from electronic annotation		IPR002350 // Serine protease inhibitor, Kazal type /// IPR002048 // Calcium-binding EF-hand
1426808_at	Lgals3	1.73336	0.576913	GenBank	Mm.2970	gb:X16834.1 /DB_XREF=gi:52986 /FEA=mRNA /CNT=152 /TID=Mm.2970.1 /TIER=Stack /STK=61 /UG=Mm.2970 /LL=16854 /UG_GENE=Lgals3 /UG_TITLE=lectin, galactose binding, soluble 3 /DEF=Mouse mRNA for Mac-2 antigen.	lectin, galactose binding, soluble 3	Lgals3	chr14 C1	Mm.248615	16854			ENSMUSG00000050335		5634 // nucleus // inferred from direct assay /// 5634 // nucleus // inferred from sequence or structural similarity /// 5737 // cytoplasm // inferred from direct assay /// 5737 // cytoplasm // inferred from sequence or structural similarity	5515 // protein binding // inferred from physical interaction /// 5529 // sugar binding // inferred from electronic annotation /// 19863 // IgE binding // inferred from electronic annotation		IPR004687 // Golgi 4-transmembrane spanning transporter /// IPR001079 // Galectin, galactose-binding lectin
1451827_a_at	Nox4	1.72995	0.578052	GenBank	Mm.31748	gb:BC021378.1 /DB_XREF=gi:18204713 /FEA=FLmRNA /CNT=5 /TID=Mm.31748.2 /TIER=FL /STK=1 /UG=Mm.31748 /LL=50490 /UG_GENE=Nox4 /DEF=Mus musculus, clone MGC:29375 IMAGE:5044835, mRNA, complete cds. /PROD=Unknown (protein for MGC:29375) /FL=gb:BC021378.1	NADPH oxidase 4	Nox4	chr7 D3	Mm.31748	50490			ENSMUSG00000030562	6118 // electron transport // inferred from sequence or structural similarity /// 42554 // superoxide release // inferred from mutant phenotype /// 45453 // bone resorption // inferred from mutant phenotype	5615 // extracellular space // traceable author statement /// 16020 // membrane // inferred from sequence or structural similarity /// 16021 // integral to membrane // traceable author statement	9055 // electron carrier activity // inferred from sequence or structural similarity /// 16175 // superoxide-generating NADPH oxidase activity // inferred from mutant phenotype		IPR002916 // Ferric reductase-like transmembrane component
1424221_at	E430021N18Rik	1.7259	0.579407	GenBank	Mm.82624	gb:BC021842.1 /DB_XREF=gi:18256869 /FEA=FLmRNA /CNT=57 /TID=Mm.82624.1 /TIER=FL+Stack /STK=45 /UG=Mm.82624 /DEF=Mus musculus, clone MGC:30368 IMAGE:5135798, mRNA, complete cds. /PROD=Unknown (protein for MGC:30368) /FL=gb:BC021842.1	RIKEN cDNA E430021N18 gene	E430021N18Rik	chr1 H5	Mm.331052	96935			ENSMUSG00000038576		16021 // integral to membrane // traceable author statement			IPR000436 // Sushi domain/SCR domain/CCP module
1425784_a_at	Olfm1	1.72456	0.579858	GenBank	Mm.43278	gb:D78264.1 /DB_XREF=gi:3218527 /FEA=FLmRNA /CNT=5 /TID=Mm.43278.2 /TIER=FL /STK=1 /UG=Mm.43278 /LL=56177 /UG_GENE=Olfm1 /DEF=Mus musculus mRNA for pancortin-3, complete cds. /PROD=pancortin-3 /FL=gb:AF028740.1 gb:D78264.1	olfactomedin 1	Olfm1	chr2 A3	Mm.43278	56177			ENSMUSG00000026833	7275 // development // inferred from electronic annotation	5615 // extracellular space // traceable author statement /// 5783 // endoplasmic reticulum // inferred from electronic annotation			IPR003112 // Olfactomedin-like
1417600_at	Slc15a2	1.71751	0.58224	GenBank	Mm.63479	gb:NM_021301.1 /DB_XREF=gi:10946597 /GEN=Slc15a2 /FEA=FLmRNA /CNT=62 /TID=Mm.63479.1 /TIER=FL+Stack /STK=41 /UG=Mm.63479 /LL=57738 /DEF=Mus musculus solute carrier family 15 (H+peptide transporter), member 2 (Slc15a2), mRNA. /PROD=solute carrier family 15	solute carrier family 15 (H+/peptide transporter), member 2	Slc15a2	chr16 B3	Mm.281804	57738			ENSMUSG00000022899	6810 // transport // inferred from sequence or structural similarity /// 6857 // oligopeptide transport // inferred from direct assay	5624 // membrane fraction // inferred from direct assay /// 5887 // integral to plasma membrane // inferred from direct assay /// 16020 // membrane // inferred from sequence or structural similarity /// 16021 // integral to membrane // traceable author st	5215 // transporter activity // inferred from sequence or structural similarity /// 15198 // oligopeptide transporter activity // inferred from sequence or structural similarity /// 15334 // high affinity oligopeptide transporter activity // inferred from		IPR000109 // TGF-beta receptor, type I/II extracellular region
1451503_at	Nol3	1.71495	0.583108	GenBank	Mm.48232	gb:BC027290.1 /DB_XREF=gi:20070999 /FEA=FLmRNA /CNT=23 /TID=Mm.48232.1 /TIER=FL+Stack /STK=14 /UG=Mm.48232 /LL=78688 /UG_GENE=B430311C09Rik /DEF=Mus musculus, RIKEN cDNA B430311C09 gene, clone MGC:27734 IMAGE:2647023, mRNA, complete cds. /PROD=RIKEN cDNA	nucleolar protein 3 (apoptosis repressor with CARD domain)	Nol3	chr8 D1|8 51.0 cM	Mm.204876	78688			ENSMUSG00000014776	398 // nuclear mRNA splicing, via spliceosome // inferred from electronic annotation /// 6397 // mRNA processing // inferred from electronic annotation /// 42981 // regulation of apoptosis // inferred from electronic annotation	5622 // intracellular // inferred from electronic annotation /// 5634 // nucleus // inferred from electronic annotation /// 5739 // mitochondrion // inferred from direct assay /// 16528 // sarcoplasm // inferred from direct assay	5515 // protein binding // inferred from electronic annotation
1448390_a_at	Dhrs3	1.71476	0.583173	GenBank	Mm.14063	gb:NM_011303.1 /DB_XREF=gi:6755379 /GEN=Rsdr1-pending /FEA=FLmRNA /CNT=130 /TID=Mm.14063.1 /TIER=FL+Stack /STK=80 /UG=Mm.14063 /LL=20148 /DEF=Mus musculus retinal short-chain dehydrogenasereductase 1 (Rsdr1-pending), mRNA. /PROD=retinal short-chain dehydr	dehydrogenase/reductase (SDR family) member 3	Dhrs3	chr4 E1	Mm.14063	20148			ENSMUSG00000057297 /// ENSMUSG00000060211	8152 // metabolism // inferred from sequence or structural similarity	5615 // extracellular space // traceable author statement /// 16021 // integral to membrane // inferred from electronic annotation	16491 // oxidoreductase activity // inferred from electronic annotation		IPR002198 // Short-chain dehydrogenase/reductase SDR
1456036_x_at	Gsto1	1.71362	0.583558	GenBank	Mm.282	gb:AV003026 /DB_XREF=gi:4779876 /DB_XREF=AV003026 /CLONE=0610021N02 /FEA=EST /CNT=19 /TID=Mm.282.3 /TIER=Stack /STK=19 /UG=Mm.282 /LL=14873 /UG_GENE=Gsto1 /UG_TITLE=glutathione S-transferase omega 1	Glutathione S-transferase omega 1	Gsto1	chr19 D1	Mm.29457	14873			ENSMUSG00000025068	8152 // metabolism // inferred from electronic annotation	5737 // cytoplasm // inferred from sequence or structural similarity	4364 // glutathione transferase activity // inferred from sequence or structural similarity /// 16740 // transferase activity // inferred from electronic annotation	Smooth_muscle_contraction // GenMAPP	IPR004045 // Glutathione S-transferase, N-terminal /// IPR004046 // Glutathione S-transferase, C-terminal
1448130_at	Fdft1	1.71117	0.584395	GenBank	Mm.3204	gb:NM_010191.1 /DB_XREF=gi:6753837 /GEN=Fdft1 /FEA=FLmRNA /CNT=260 /TID=Mm.3204.1 /TIER=FL+Stack /STK=185 /UG=Mm.3204 /LL=14137 /DEF=Mus musculus farnesyl diphosphate farnesyl transferase 1 (Fdft1), mRNA. /PROD=farnesyl diphosphate farnesyl transferase 1	farnesyl diphosphate farnesyl transferase 1	Fdft1	chr14 C3|14 3.0 cM	Mm.371560	14137			ENSMUSG00000021273	6694 // steroid biosynthesis // inferred from electronic annotation /// 6695 // cholesterol biosynthesis // inferred from electronic annotation /// 8299 // isoprenoid biosynthesis // inferred from electronic annotation /// 8610 // lipid biosynthesis // in	5783 // endoplasmic reticulum // inferred from electronic annotation /// 8051 // farnesyl-diphosphate farnesyl transferase complex // inferred from electronic annotation /// 16021 // integral to membrane // inferred from electronic annotation	287 // magnesium ion binding // inferred from electronic annotation /// 3824 // catalytic activity // inferred from electronic annotation /// 4310 // farnesyl-diphosphate farnesyltransferase activity // inferred from electronic annotation /// 16491 // oxi	Cholesterol_Biosynthesis // GenMAPP	IPR002060 // Squalene/phytoene synthase
1425088_at	Scnn1a	1.71082	0.584514	GenBank	Mm.144114	gb:AF112185.1 /DB_XREF=gi:4469398 /FEA=FLmRNA /CNT=24 /TID=Mm.144114.1 /TIER=FL /STK=7 /UG=Mm.144114 /LL=20276 /UG_GENE=Scnn1a /DEF=Mus musculus epithelial sodium channel alpha subunit mRNA, complete cds. /PROD=epithelial sodium channel alpha subunit /FL=	sodium channel, nonvoltage-gated, type I, alpha	Scnn1a	chr6 F3|6 60.6 cM	Mm.144114	20276			ENSMUSG00000030340	6810 // transport // inferred from electronic annotation /// 6811 // ion transport // inferred from electronic annotation /// 6814 // sodium ion transport // inferred from direct assay /// 7600 // sensory perception // inferred from electronic annotation	16020 // membrane // inferred from electronic annotation /// 16021 // integral to membrane // inferred from direct assay /// 16021 // integral to membrane // traceable author statement	5216 // ion channel activity // inferred from electronic annotation /// 5272 // sodium channel activity // inferred from electronic annotation /// 15280 // amiloride-sensitive sodium channel activity // inferred from direct assay		IPR001873 // Na+ channel, amiloride-sensitive
1424291_at	Nup93	1.71001	0.584793	GenBank	Mm.36725	gb:BC023140.1 /DB_XREF=gi:18606330 /FEA=FLmRNA /CNT=82 /TID=Mm.36725.1 /TIER=FL+Stack /STK=40 /UG=Mm.36725 /LL=71805 /UG_GENE=2410008G02Rik /DEF=Mus musculus, Similar to KIAA0095 gene product, clone MGC:28230 IMAGE:3991335, mRNA, complete cds. /PROD=Simil	nucleoporin 93	Nup93	chr8 C5	Mm.244229	71805			ENSMUSG00000032939	6810 // transport // inferred from electronic annotation	5634 // nucleus // inferred from electronic annotation /// 5643 // nuclear pore // inferred from electronic annotation			IPR007231 // Nucleoporin interacting component
1451985_at	Lrrk1	1.70734	0.585706	GenBank	Mm.33284	gb:BC027199.1 /DB_XREF=gi:20073184 /FEA=FLmRNA /CNT=63 /TID=Mm.33284.1 /TIER=FL+Stack /STK=32 /UG=Mm.33284 /DEF=Mus musculus, Similar to hypothetical protein FLJ23119, clone MGC:28646 IMAGE:4224922, mRNA, complete cds. /PROD=Similar to hypothetical protei	leucine-rich repeat kinase 1	Lrrk1	chr7 C	Mm.33284	233328				6355 // regulation of transcription, DNA-dependent // inferred from sequence or structural similarity		3677 // DNA binding // inferred from sequence or structural similarity /// 3700 // transcription factor activity // inferred from sequence or structural similarity /// 16301 // kinase activity // inferred from electronic annotation /// 16740 // transferas		IPR002110 // Ankyrin /// IPR001611 // Leucine-rich repeat /// IPR000719 // Protein kinase
1415758_at	2510002A14Rik	1.70595	0.586184	GenBank	Mm.1921	gb:BM118442 /DB_XREF=gi:17086468 /DB_XREF=L0911A11-3 /CLONE=L0911A11 /FEA=mRNA /CNT=116 /TID=Mm.1921.1 /TIER=Stack /STK=9 /UG=Mm.1921 /LL=72313 /UG_GENE=2510002A14Rik /UG_TITLE=RIKEN cDNA 2510002A14 gene	RIKEN cDNA 2510002A14 gene	2510002A14Rik	chr5 C3.2	Mm.260594	72313			ENSMUSG00000029218
1417505_s_at	Il11ra1 /// Il11ra2	1.70398	0.586862	GenBank	Mm.15617	gb:BC004619.1 /DB_XREF=gi:14919383 /FEA=FLmRNA /CNT=109 /TID=Mm.15617.1 /TIER=FL+Stack /STK=43 /UG=Mm.15617 /LL=16157 /UG_GENE=Il11ra1 /DEF=Mus musculus, Similar to interleukin 11 receptor, alpha chain 1, clone MGC:6067 IMAGE:3585497, mRNA, complete cds.	interleukin 11 receptor, alpha chain 1 /// interleukin 11 receptor, alpha chain 2	Il11ra1 /// Il11ra2	chr4 A5|4 12.7 cM	Mm.193451	16157 /// 16158			ENSMUSG00000052505 /// ENSMUSG00000055392	1779 // natural killer cell differentiation // inferred from mutant phenotype /// 7166 // cell surface receptor linked signal transduction // inferred from electronic annotation	5887 // integral to plasma membrane // inferred from electronic annotation /// 16020 // membrane // inferred from electronic annotation /// 16021 // integral to membrane // inferred from electronic annotation	4872 // receptor activity // inferred from electronic annotation /// 4896 // hematopoietin/interferon-class (D200-domain) cytokine receptor activity // inferred from electronic annotation /// 4907 // interleukin receptor activity // inferred from electron		IPR007110 // Immunoglobulin-like
1432176_a_at	Eng	1.70005	0.588219	GenBank	Mm.4851	gb:AK018588.1 /DB_XREF=gi:12858371 /GEN=Eng /FEA=mRNA /CNT=1 /TID=Mm.4851.2 /TIER=ConsEnd /STK=0 /UG=Mm.4851 /LL=13805 /UG_TITLE=endoglin /DEF=Mus musculus adult male cecum cDNA, RIKEN full-length enriched library, clone:9130003M10:endoglin, full insert s	endoglin	Eng	chr2 B|2 21.4 cM	Mm.225297	13805			ENSMUSG00000026814	1525 // angiogenesis // inferred from mutant phenotype /// 7155 // cell adhesion // inferred from electronic annotation /// 7507 // heart development // inferred from mutant phenotype /// 17015 // regulation of transforming growth factor beta receptor sig	5615 // extracellular space // traceable author statement /// 16021 // integral to membrane // traceable author statement	5488 // binding // traceable author statement /// 5515 // protein binding // inferred from electronic annotation	TGF_Beta_Signaling_Pathway // GenMAPP	IPR001507 // Endoglin/CD105 antigen
1433514_at	Etnk1	1.69606	0.589601	GenBank	Mm.30163	gb:BQ175711 /DB_XREF=gi:20351203 /DB_XREF=UI-M-DJ2-bwe-o-02-0-UI.s1 /CLONE=UI-M-DJ2-bwe-o-02-0-UI /FEA=EST /CNT=250 /TID=Mm.30163.1 /TIER=Stack /STK=112 /UG=Mm.30163 /LL=30886 /UG_GENE=AI195356 /UG_TITLE=EST AI195356	ethanolamine kinase 1	Etnk1	chr6 G3|6 74.0 cM	Mm.272548	75320						16301 // kinase activity // inferred from electronic annotation /// 16740 // transferase activity // inferred from electronic annotation
1427672_a_at	Utx	1.69399	0.590322	GenBank	Mm.28750	gb:AJ002730.1 /DB_XREF=gi:3021456 /GEN=Utx /FEA=mRNA /CNT=1 /TID=Mm.28750.2 /TIER=ConsEnd /STK=0 /UG=Mm.28750 /LL=22289 /DEF=Mus musculus mRNA for ubiquitously transcribed TPR gene on the X chromosome (Utx). /PROD=UTX	ubiquitously transcribed tetratricopeptide repeat gene, X chromosome	Utx	chrX A1.2|X 5.5 cM	Mm.257498	22289			ENSMUSG00000037369		5634 // nucleus // inferred from electronic annotation			IPR001440 // TPR repeat /// IPR003347 // Transcription factor jumonji, jmjC
1450044_at	Fzd7	1.6927	0.590771	GenBank	Mm.4770	gb:AK010239.1 /DB_XREF=gi:12845535 /GEN=Fzd7 /FEA=FLmRNA /CNT=86 /TID=Mm.4770.1 /TIER=Stack /STK=44 /UG=Mm.4770 /LL=14369 /UG_TITLE=frizzled homolog 7 (Drosophila) /DEF=Mus musculus adult male tongue cDNA, RIKEN full-length enriched library, clone:2310081	frizzled homolog 7 (Drosophila)	Fzd7	chr1 C2|1 30.1 cM	Mm.297906	14369			ENSMUSG00000041075	7165 // signal transduction // inferred from electronic annotation /// 7166 // cell surface receptor linked signal transduction // inferred from electronic annotation /// 7186 // G-protein coupled receptor protein signaling pathway // inferred from electr	5615 // extracellular space // traceable author statement /// 16020 // membrane // inferred from electronic annotation /// 16021 // integral to membrane // traceable author statement	4871 // signal transducer activity // inferred from electronic annotation /// 4872 // receptor activity // inferred from electronic annotation /// 4888 // transmembrane receptor activity // inferred from electronic annotation /// 4926 // non-G-protein cou	Wnt_Signaling // GenMAPP /// GPCRDB_Other // GenMAPP	IPR000024 // Frizzled CRD region /// IPR000539 // Frizzled protein
1422645_at	Hfe	1.6873	0.592661	GenBank	Mm.2681	gb:NM_010424.1 /DB_XREF=gi:6754189 /GEN=Hfe /FEA=FLmRNA /CNT=44 /TID=Mm.2681.1 /TIER=FL+Stack /STK=22 /UG=Mm.2681 /LL=15216 /DEF=Mus musculus hemochromatosis (Hfe), mRNA. /PROD=hemochromatosis /FL=gb:U66849.1 gb:NM_010424.1	hemochromatosis	Hfe	chr13 A2-A4|13 15.0 cM	Mm.2681	15216			ENSMUSG00000006611	19882 // antigen presentation // inferred from electronic annotation /// 19883 // antigen presentation, endogenous antigen // inferred from electronic annotation /// 19885 // antigen processing, endogenous antigen via MHC class I // inferred from electron	5615 // extracellular space // traceable author statement /// 16021 // integral to membrane // traceable author statement /// 42612 // MHC class I protein complex // inferred from electronic annotation	30106 // MHC class I receptor activity // inferred from electronic annotation		IPR001039 // Major histocompatibility complex protein, class I /// IPR007110 // Immunoglobulin-like
1452469_a_at	Smtn	1.6845	0.593647	GenBank	Mm.36850	gb:BF578669 /DB_XREF=gi:11652290 /DB_XREF=602093137F1 /CLONE=IMAGE:4207569 /FEA=mRNA /CNT=6 /TID=Mm.36850.2 /TIER=ConsEnd /STK=0 /UG=Mm.36850 /LL=29856 /UG_GENE=Smtn /UG_TITLE=smoothelin	smoothelin	Smtn	chr11 A2-A3	Mm.188516	29856			ENSMUSG00000020439					IPR001715 // Calponin-like actin-binding
1421066_at	Jak2	1.67975	0.595325	GenBank	Mm.809	gb:AU023352 /DB_XREF=gi:3393699 /DB_XREF=AU023352 /CLONE=J0430E09 /FEA=FLmRNA /CNT=51 /TID=Mm.809.1 /TIER=ConsEnd /STK=2 /UG=Mm.809 /LL=16452 /UG_GENE=Jak2 /UG_TITLE=Janus kinase 2 /FL=gb:L16956.1 gb:NM_008413.1	Janus kinase 2	Jak2	chr19 C1|19 24.0 cM	Mm.275839	16452			ENSMUSG00000024789	6468 // protein amino acid phosphorylation // inferred from electronic annotation /// 6915 // apoptosis // inferred from direct assay /// 6915 // apoptosis // inferred from mutant phenotype /// 7242 // intracellular signaling cascade // inferred from elec	5737 // cytoplasm // traceable author statement /// 5856 // cytoskeleton // inferred from electronic annotation	4672 // protein kinase activity // inferred from electronic annotation /// 4674 // protein serine/threonine kinase activity // inferred from sequence or structural similarity /// 4713 // protein-tyrosine kinase activity // inferred from direct assay /// 4		IPR000719 // Protein kinase
1416855_at	Gas1	1.67856	0.595749	GenBank	Mm.22701	gb:NM_008086.1 /DB_XREF=gi:6679940 /GEN=Gas1 /FEA=FLmRNA /CNT=147 /TID=Mm.22701.1 /TIER=FL+Stack /STK=66 /UG=Mm.22701 /LL=14451 /DEF=Mus musculus growth arrest specific 1 (Gas1), mRNA. /PROD=growth arrest specific 1 /FL=gb:NM_008086.1	growth arrest specific 1	Gas1	chr13 B3-C2|13 37.0 cM	Mm.22701	14451			ENSMUSG00000052957	7049 // cell cycle // inferred from electronic annotation /// 7050 // cell cycle arrest // traceable author statement /// 12501 // programmed cell death // inferred from direct assay	16020 // membrane // inferred from direct assay	5515 // protein binding // inferred from physical interaction
1422631_at	Ahr	1.6785	0.595771	GenBank	Mm.4452	gb:NM_013464.1 /DB_XREF=gi:7304872 /GEN=Ahr /FEA=FLmRNA /CNT=82 /TID=Mm.4452.1 /TIER=FL+Stack /STK=24 /UG=Mm.4452 /LL=11622 /DEF=Mus musculus aryl-hydrocarbon receptor (Ahr), mRNA. /PROD=aryl-hydrocarbon receptor /FL=gb:D38417.1 gb:AF405570.1 gb:AF405568.	aryl-hydrocarbon receptor	Ahr	chr12 A3|12 18.0 cM	Mm.341377	11622			ENSMUSG00000019256	6350 // transcription // inferred from electronic annotation /// 6355 // regulation of transcription, DNA-dependent // inferred from direct assay /// 6355 // regulation of transcription, DNA-dependent // inferred from sequence or structural similarity ///	5634 // nucleus // inferred from direct assay /// 5667 // transcription factor complex // traceable author statement /// 5737 // cytoplasm // inferred from direct assay	3677 // DNA binding // inferred from electronic annotation /// 3700 // transcription factor activity // inferred from sequence or structural similarity /// 3700 // transcription factor activity // traceable author statement /// 4871 // signal transducer a		IPR001092 // Basic helix-loop-helix dimerization domain bHLH /// IPR000014 // PAS domain /// IPR001610 // PAC motif
1437543_at	Fubp1	1.67749	0.596129	GenBank	Mm.25703	gb:BI152524 /DB_XREF=gi:14612525 /DB_XREF=602915668F1 /CLONE=IMAGE:5066153 /FEA=EST /CNT=40 /TID=Mm.25703.4 /TIER=Stack /STK=16 /UG=Mm.25703 /LL=51886 /UG_GENE=D3Ertd330e /UG_TITLE=DNA segment, Chr 3, ERATO Doi 330, expressed	far upstream element (FUSE) binding protein 1	Fubp1	chr3 H3|3 70.5 cM	Mm.278922	51886			ENSMUSG00000028034	6350 // transcription // inferred from electronic annotation /// 6355 // regulation of transcription, DNA-dependent // inferred from electronic annotation /// 6817 // phosphate transport // inferred from electronic annotation	5634 // nucleus // inferred from electronic annotation /// 5737 // cytoplasm // inferred from electronic annotation	3676 // nucleic acid binding // inferred from electronic annotation /// 3677 // DNA binding // inferred from electronic annotation /// 3700 // transcription factor activity // inferred from electronic annotation
1438934_x_at	Sema4a	1.67679	0.596379	GenBank	Mm.22061	gb:BB114323 /DB_XREF=gi:8766891 /DB_XREF=BB114323 /CLONE=9530045J03 /FEA=EST /CNT=9 /TID=Mm.22061.3 /TIER=Stack /STK=9 /UG=Mm.22061 /LL=20351 /UG_GENE=Sema4a /UG_TITLE=sema domain, immunoglobulin domain (Ig), transmembrane domain (TM) and short cytoplasmi	sema domain, immunoglobulin domain (Ig), transmembrane domain (TM) and short cytoplasmic domain, (semaphorin) 4A	Sema4a	chr3 F1	Mm.22061	20351			ENSMUSG00000028064	7275 // development // inferred from electronic annotation /// 7399 // neurogenesis // inferred from electronic annotation /// 30154 // cell differentiation // inferred from electronic annotation	5615 // extracellular space // traceable author statement /// 16020 // membrane // inferred from electronic annotation /// 16021 // integral to membrane // traceable author statement	4872 // receptor activity // inferred from electronic annotation		IPR001627 // Semaphorin/CD100 antigen /// IPR002165 // Plexin
1449167_at	Epb4.1l4a	1.67521	0.596941	GenBank	Mm.3465	gb:NM_013512.1 /DB_XREF=gi:7305032 /GEN=Epb4.1l4a /FEA=FLmRNA /CNT=55 /TID=Mm.3465.1 /TIER=FL+Stack /STK=20 /UG=Mm.3465 /LL=13824 /DEF=Mus musculus erythrocyte protein band 4.1-like 4a (Epb4.1l4a), mRNA. /PROD=erythrocyte protein band 4.1-like 4a /FL=gb:N	erythrocyte protein band 4.1-like 4a	Epb4.1l4a	chr18 B1	Mm.3465	13824			ENSMUSG00000024376		5737 // cytoplasm // inferred from electronic annotation /// 5856 // cytoskeleton // inferred from electronic annotation /// 16020 // membrane // inferred from electronic annotation	5198 // structural molecule activity // inferred from electronic annotation /// 5488 // binding // inferred from electronic annotation /// 8092 // cytoskeletal protein binding // inferred from electronic annotation		IPR000299 // Band 4.1
1448862_at	Icam2	1.67202	0.59808	GenBank	Mm.394	gb:NM_010494.1 /DB_XREF=gi:6754273 /GEN=Icam2 /FEA=FLmRNA /CNT=51 /TID=Mm.394.1 /TIER=FL+Stack /STK=35 /UG=Mm.394 /LL=15896 /DEF=Mus musculus intercellular adhesion molecule 2 (Icam2), mRNA. /PROD=intercellular adhesion molecule 2 /FL=gb:NM_010494.1	intercellular adhesion molecule 2	Icam2	chr11 E1|11 63.0 cM	Mm.394	15896			ENSMUSG00000001029	7155 // cell adhesion // inferred from electronic annotation /// 16337 // cell-cell adhesion // inferred from electronic annotation	1931 // uropod // inferred from direct assay /// 5887 // integral to plasma membrane // inferred from direct assay /// 16020 // membrane // inferred from electronic annotation /// 16021 // integral to membrane // traceable author statement	5515 // protein binding // inferred from physical interaction		IPR003987 // Intercellular adhesion molecule/vascular cell adhesion molecule-1
1424596_s_at	Lmcd1	1.67125	0.598353	GenBank	Mm.200426	gb:BC019124.1 /DB_XREF=gi:17512304 /FEA=FLmRNA /CNT=52 /TID=Mm.200426.1 /TIER=FL+Stack /STK=23 /UG=Mm.200426 /DEF=Mus musculus, Similar to LIM and cysteine-rich domains 1, clone MGC:29184 IMAGE:5007525, mRNA, complete cds. /PROD=Similar to LIM and cystein	LIM and cysteine-rich domains 1	Lmcd1	chr6 E3	Mm.234441	30937			ENSMUSG00000057604			8270 // zinc ion binding // inferred from electronic annotation		IPR010442 // PET /// IPR001781 // Zn-binding protein, LIM
1428082_at	Acsl5	1.67057	0.598599	GenBank	Mm.30263	gb:AK006541.1 /DB_XREF=gi:12839697 /GEN=Facl5 /FEA=mRNA /CNT=183 /TID=Mm.30263.1 /TIER=Stack /STK=137 /UG=Mm.30263 /LL=71879 /UG_TITLE=fatty acid Coenzyme A ligase, long chain 5 /DEF=Mus musculus adult male testis cDNA, RIKEN full-length enriched library,	acyl-CoA synthetase long-chain family member 5	Acsl5	chr19 D2	Mm.292056	433256				6629 // lipid metabolism // inferred from electronic annotation /// 6631 // fatty acid metabolism // inferred from sequence or structural similarity /// 8152 // metabolism // inferred from sequence or structural similarity	5739 // mitochondrion // inferred from direct assay /// 16021 // integral to membrane // inferred from electronic annotation	287 // magnesium ion binding // inferred from sequence or structural similarity /// 3824 // catalytic activity // inferred from sequence or structural similarity /// 4467 // long-chain-fatty-acid-CoA ligase activity // inferred from sequence or structural	Fatty_Acid_Degradation // GenMAPP	IPR000873 // AMP-dependent synthetase and ligase
1419129_at	Slc22a13	1.66498	0.600606	GenBank	Mm.38775	gb:NM_133980.1 /DB_XREF=gi:19527199 /GEN=AI648912 /FEA=FLmRNA /CNT=29 /TID=Mm.38775.1 /TIER=FL+Stack /STK=13 /UG=Mm.38775 /LL=102570 /DEF=Mus musculus expressed sequence AI648912 (AI648912), mRNA. /PROD=expressed sequence AI648912 /FL=gb:NM_133980.1 gb:BC	solute carrier family 22 (organic cation transporter), member 13	Slc22a13	chr9 F3	Mm.38775	102570			ENSMUSG00000010644	6810 // transport // inferred from electronic annotation	16021 // integral to membrane // inferred from electronic annotation			IPR005828 // General substrate transporter
1424763_at	1700027N10Rik	1.66377	0.601046	GenBank	Mm.17993	gb:BC019423.1 /DB_XREF=gi:18044452 /FEA=FLmRNA /CNT=26 /TID=Mm.17993.1 /TIER=FL+Stack /STK=17 /UG=Mm.17993 /LL=75564 /UG_GENE=1700027N10Rik /DEF=Mus musculus, RIKEN cDNA 1700027N10 gene, clone MGC:30526 IMAGE:4922914, mRNA, complete cds. /PROD=RIKEN cDNA	RIKEN cDNA 1700027N10 gene	1700027N10Rik	chr17 C	Mm.17993	75564			ENSMUSG00000023966
1448600_s_at	Vav3	1.66178	0.601765	GenBank	Mm.103805	gb:BC027242.1 /DB_XREF=gi:20071017 /FEA=FLmRNA /CNT=71 /TID=Mm.103805.1 /TIER=FL+Stack /STK=56 /UG=Mm.103805 /LL=57257 /UG_GENE=Vav3 /DEF=Mus musculus, clone MGC:27838 IMAGE:3487995, mRNA, complete cds. /PROD=Unknown (protein for MGC:27838) /FL=gb:BC02724	vav 3 oncogene	Vav3	chr3 G1	Mm.282257	57257			ENSMUSG00000033721	7242 // intracellular signaling cascade // inferred from electronic annotation		5085 // guanyl-nucleotide exchange factor activity // inferred from electronic annotation /// 19992 // diacylglycerol binding // inferred from electronic annotation	Integrin-mediated_cell_adhesion_KEGG // GenMAPP	IPR001715 // Calponin-like actin-binding /// IPR000219 // DH domain /// IPR001849 // Pleckstrin-like /// IPR002219 // Protein kinase C, phorbol ester/diacylglycerol binding /// IPR000980 // SH2 motif /// IPR001452 // SH3
1428585_at	Actn1	1.66161	0.601826	GenBank	Mm.23961	gb:BE853286 /DB_XREF=gi:10311625 /DB_XREF=uw87d05.x1 /CLONE=IMAGE:3468969 /FEA=mRNA /CNT=104 /TID=Mm.23961.1 /TIER=Stack /STK=30 /UG=Mm.23961 /LL=73156 /UG_GENE=3110023F10Rik /UG_TITLE=RIKEN cDNA 3110023F10 gene	actinin, alpha 1	Actn1	chr12 C3|12 35.0 cM	Mm.253564	109711					5856 // cytoskeleton // inferred from electronic annotation /// 15629 // actin cytoskeleton // inferred from sequence or structural similarity	3779 // actin binding // inferred from sequence or structural similarity /// 5509 // calcium ion binding // inferred from sequence or structural similarity /// 5515 // protein binding // inferred from physical interaction /// 51015 // actin filament bindi	Integrin-mediated_cell_adhesion_KEGG // GenMAPP	IPR001715 // Calponin-like actin-binding /// IPR002017 // Spectrin repeat /// IPR002048 // Calcium-binding EF-hand
1449024_a_at	Hexa	1.66046	0.602242	GenBank	Mm.2284	gb:U07631.1 /DB_XREF=gi:497173 /GEN=Hexa /FEA=FLmRNA /CNT=88 /TID=Mm.2284.1 /TIER=FL+Stack /STK=26 /UG=Mm.2284 /LL=15211 /DEF=Mus musculus B6CBA beta-hexosaminidase (Hexa) mRNA, complete cds. /PROD=beta-hexosaminidase /FL=gb:U07631.1 gb:BC010755.1 gb:NM_0	hexosaminidase A	Hexa	chr9 B|9 29.0 cM	Mm.2284	15211			ENSMUSG00000025232	5975 // carbohydrate metabolism // inferred from electronic annotation	5764 // lysosome // inferred from direct assay /// 16020 // membrane // inferred from direct assay	4563 // beta-N-acetylhexosaminidase activity // inferred from direct assay /// 4563 // beta-N-acetylhexosaminidase activity // inferred from electronic annotation /// 16787 // hydrolase activity // inferred from electronic annotation /// 16798 // hydrolas		IPR001540 // Glycoside hydrolase, family 20
1448685_at	2900010M23Rik	1.65949	0.602594	GenBank	Mm.29700	gb:NM_026063.1 /DB_XREF=gi:13385559 /GEN=2900010M23Rik /FEA=FLmRNA /CNT=82 /TID=Mm.29700.1 /TIER=FL+Stack /STK=47 /UG=Mm.29700 /LL=67267 /DEF=Mus musculus RIKEN cDNA 2900010M23 gene (2900010M23Rik), mRNA. /PROD=RIKEN cDNA 2900010M23 /FL=gb:NM_026063.1	RIKEN cDNA 2900010M23 gene	2900010M23Rik	chr17 B1	Mm.272389	67267			ENSMUSG00000024208
1433504_at	Pygb	1.65689	0.603539	GenBank	Mm.30072	gb:AW547988 /DB_XREF=gi:7193407 /DB_XREF=L0029F06-3 /CLONE=L0029F06 /FEA=EST /CNT=178 /TID=Mm.30072.4 /TIER=Stack /STK=115 /UG=Mm.30072 /LL=20463 /UG_GENE=Cox7a2l /UG_TITLE=cytochrome c oxidase subunit VIIa polypeptide 2-like	brain glycogen phosphorylase	Pygb	chr2 G3|2 84.0 cM	Mm.222584	110078			ENSMUSG00000033059	5975 // carbohydrate metabolism // inferred from electronic annotation /// 5977 // glycogen metabolism // inferred from electronic annotation		3824 // catalytic activity // inferred from electronic annotation /// 4645 // phosphorylase activity // inferred from electronic annotation /// 16740 // transferase activity // inferred from electronic annotation /// 16757 // transferase activity, transfe		IPR000811 // Glycosyl transferase, family 35
1428283_at	Cyp2s1	1.65647	0.603695	GenBank	Mm.23710	gb:AK004699.1 /DB_XREF=gi:12836062 /FEA=mRNA /CNT=102 /TID=Mm.23710.1 /TIER=Stack /STK=61 /UG=Mm.23710 /LL=74134 /UG_GENE=1200011C15Rik /UG_TITLE=RIKEN cDNA 1200011C15 gene /DEF=Mus musculus adult male lung cDNA, RIKEN full-length enriched library, clone:	cytochrome P450, family 2, subfamily s, polypeptide 1	Cyp2s1	chr7 A2	Mm.275188	74134			ENSMUSG00000040703	6118 // electron transport // inferred from electronic annotation /// 6810 // transport // inferred from electronic annotation	5783 // endoplasmic reticulum // inferred from electronic annotation /// 5792 // microsome // inferred from electronic annotation /// 16020 // membrane // inferred from electronic annotation /// 16021 // integral to membrane // traceable author statement	4497 // monooxygenase activity // inferred from electronic annotation /// 16491 // oxidoreductase activity // inferred from electronic annotation		IPR003405 // Structural maintenance of chromosome protein SMC, C-terminal /// IPR001128 // Cytochrome P450
1418058_at	Eltd1	1.65403	0.604583	GenBank	Mm.27242	gb:NM_133222.1 /DB_XREF=gi:18875377 /GEN=ETL1 /FEA=FLmRNA /CNT=65 /TID=Mm.27242.1 /TIER=FL+Stack /STK=31 /UG=Mm.27242 /LL=170757 /DEF=Mus musculus ETL1 (ETL1), mRNA. /PROD=ETL1 /FL=gb:BC017134.1 gb:AF385682.1 gb:NM_133222.1	EGF, latrophilin seven transmembrane domain containing 1	Eltd1	chr3 H3-H4	Mm.317261	170757			ENSMUSG00000039167	7165 // signal transduction // inferred from electronic annotation /// 7186 // G-protein coupled receptor protein signaling pathway // inferred from electronic annotation /// 7218 // neuropeptide signaling pathway // inferred from electronic annotation	16020 // membrane // inferred from electronic annotation /// 16021 // integral to membrane // inferred from electronic annotation	4871 // signal transducer activity // inferred from electronic annotation /// 4872 // receptor activity // inferred from electronic annotation /// 4930 // G-protein coupled receptor activity // inferred from electronic annotation /// 5509 // calcium ion b		IPR000203 // GPS domain /// IPR000832 // G-protein coupled receptor family 2 (secretin-like)
1417953_at	D6Wsu176e	1.65272	0.605064	GenBank	Mm.27673	gb:NM_138587.1 /DB_XREF=gi:20070393 /GEN=D6Wsu176e /FEA=FLmRNA /CNT=112 /TID=Mm.27673.1 /TIER=FL+Stack /STK=32 /UG=Mm.27673 /LL=27999 /DEF=Mus musculus DNA segment, Chr 6, Wayne State University 176, expressed (D6Wsu176e), mRNA. /PROD=DNA segment, Chr 6,	DNA segment, Chr 6, Wayne State University 176, expressed	D6Wsu176e	chr6 A3.1|6 2.0 cM	Mm.258484	27999			ENSMUSG00000029672		5615 // extracellular space // traceable author statement
1420532_at	Acvrinp1	1.65271	0.605067	GenBank	Mm.193027	gb:NM_015823.1 /DB_XREF=gi:7656905 /GEN=Acvrip1-pending /FEA=FLmRNA /CNT=25 /TID=Mm.193027.1 /TIER=FL /STK=4 /UG=Mm.193027 /LL=50791 /DEF=Mus musculus activin receptor interacting protein 1 (Acvrip1-pending), mRNA. /PROD=activin receptor interacting prote	activin receptor interacting protein 1	Acvrinp1	chr5 A3	Mm.319107	50791			ENSMUSG00000040003	7165 // signal transduction // inferred from physical interaction /// 7242 // intracellular signaling cascade // inferred from sequence or structural similarity		4871 // signal transducer activity // inferred from physical interaction /// 5515 // protein binding // inferred from electronic annotation		IPR001202 // WW/Rsp5/WWP domain /// IPR001478 // PDZ/DHR/GLGF domain
1433883_at	Tpm4	1.65181	0.605396	GenBank	Mm.27685	gb:AV122663 /DB_XREF=gi:16382470 /DB_XREF=AV122663 /CLONE=2610528G24 /FEA=EST /CNT=170 /TID=Mm.27685.1 /TIER=Stack /STK=54 /UG=Mm.27685 /UG_TITLE=ESTs, Moderately similar to TROPOMYOSIN 5, CYTOSKELETAL TYPE (M.musculus)	tropomyosin 4	Tpm4	chr8 B3.3	Mm.295124	326618			ENSMUSG00000031799	7517 // muscle development // inferred from electronic annotation	5856 // cytoskeleton // inferred from electronic annotation	3779 // actin binding // inferred from electronic annotation	Striated_muscle_contraction // GenMAPP	IPR000533 // Tropomyosin
1449254_at	Spp1	1.65165	0.605454	GenBank	Mm.321	gb:NM_009263.1 /DB_XREF=gi:6678112 /GEN=Spp1 /FEA=FLmRNA /CNT=201 /TID=Mm.321.1 /TIER=FL+Stack /STK=16 /UG=Mm.321 /LL=20750 /DEF=Mus musculus secreted phosphoprotein 1 (Spp1), mRNA. /PROD=secreted phosphoprotein 1 /FL=gb:BC002113.1 gb:J04806.1 gb:NM_00926	secreted phosphoprotein 1	Spp1	chr5 E5|5 56.0 cM	Mm.288474	20750			ENSMUSG00000029304	1503 // ossification // inferred from electronic annotation /// 7155 // cell adhesion // inferred from electronic annotation	5615 // extracellular space // traceable author statement	5125 // cytokine activity // inferred from electronic annotation /// 5515 // protein binding // inferred from electronic annotation	TGF_Beta_Signaling_Pathway // GenMAPP	IPR002038 // Osteopontin
1427100_at	Metrn	1.64808	0.606765	GenBank	Mm.41925	gb:AK007688.1 /DB_XREF=gi:12841393 /FEA=mRNA /CNT=65 /TID=Mm.41925.1 /TIER=Stack /STK=17 /UG=Mm.41925 /LL=70083 /UG_GENE=1810034B16Rik /UG_TITLE=RIKEN cDNA 1810034B16 gene /DEF=Mus musculus 10 day old male pancreas cDNA, RIKEN full-length enriched library	meteorin, glial cell differentiation regulator	Metrn	chr17 A3.3	Mm.41925	70083				7399 // neurogenesis // inferred from electronic annotation /// 10001 // glial cell differentiation // inferred from direct assay /// 30154 // cell differentiation // inferred from electronic annotation /// 50772 // positive regulation of axonogenesis //	5615 // extracellular space // inferred from direct assay /// 5615 // extracellular space // traceable author statement
1427568_a_at	Wdr56	1.64599	0.607537	GenBank	Mm.35794	gb:BC013814.1 /DB_XREF=gi:15489455 /FEA=mRNA /CNT=4 /TID=Mm.35794.1 /TIER=ConsEnd /STK=0 /UG=Mm.35794 /LL=68259 /UG_GENE=4921524P20Rik /DEF=Mus musculus, clone IMAGE:3603535, mRNA, partial cds. /PROD=Unknown (protein for IMAGE:3603535)	WD repeat domain 56	Wdr56	chr3 E2	Mm.282614	68259			ENSMUSG00000027778					IPR001680 // G-protein beta WD-40 repeat
1434545_x_at	1110025L05Rik	1.64536	0.607769	GenBank	Mm.23925	gb:BE992311 /DB_XREF=gi:10673168 /DB_XREF=UI-M-BZ1-bef-f-11-0-UI.s1 /CLONE=UI-M-BZ1-bef-f-11-0-UI /FEA=EST /CNT=52 /TID=Mm.23925.4 /TIER=Stack /STK=29 /UG=Mm.23925 /LL=75764 /UG_GENE=4833422P03Rik /UG_TITLE=RIKEN cDNA 4833422P03 gene	RIKEN cDNA 1110025L05 gene	1110025L05Rik	chr7 F3	Mm.358692	66162			ENSMUSG00000047721			30528 // transcription regulator activity // inferred from electronic annotation		IPR002634 // BolA-like protein
1450627_at	Ank	1.64162	0.609153	GenBank	Mm.142714	gb:NM_020332.1 /DB_XREF=gi:9994166 /GEN=ank /FEA=FLmRNA /CNT=261 /TID=Mm.142714.1 /TIER=FL+Stack /STK=116 /UG=Mm.142714 /LL=11732 /DEF=Mus musculus progressive ankylosis (ank), mRNA. /PROD=ank protein /FL=gb:AF274752.1 gb:NM_020332.1	progressive ankylosis	Ank	chr15 B1|15 14.4 cM	Mm.265264	11732			ENSMUSG00000022265	6810 // transport // inferred from electronic annotation /// 6817 // phosphate transport // inferred from electronic annotation /// 30500 // regulation of bone mineralization // inferred from mutant phenotype	5887 // integral to plasma membrane // inferred from direct assay /// 16021 // integral to membrane // traceable author statement	15114 // phosphate transporter activity // inferred from electronic annotation		IPR009887 // Progressive ankylosis
1423508_at	Myst4	1.6389	0.610166	GenBank	Mm.30998	gb:BB527816 /DB_XREF=gi:16444540 /DB_XREF=BB527816 /CLONE=D930043E16 /FEA=FLmRNA /CNT=89 /TID=Mm.30998.1 /TIER=Stack /STK=14 /UG=Mm.30998 /LL=54169 /UG_GENE=Morf-pending /UG_TITLE=histone acetyltransferase /FL=gb:AF222800.1 gb:NM_017479.1	MYST histone acetyltransferase monocytic leukemia 4	Myst4	chr14 A2	Mm.248967	54169			ENSMUSG00000021767	16573 // histone acetylation // inferred from direct assay	5634 // nucleus // inferred from electronic annotation	3677 // DNA binding // inferred from electronic annotation /// 4406 // H3/H4 histone acetyltransferase activity // inferred from direct assay /// 16740 // transferase activity // inferred from electronic annotation		IPR001965 // Zn-finger-like, PHD finger /// IPR002717 // MOZ/SAS-like protein
1424239_at	2310066E14Rik	1.63415	0.61194	GenBank	Mm.41261	gb:BC006820.1 /DB_XREF=gi:13905071 /FEA=FLmRNA /CNT=69 /TID=Mm.41261.1 /TIER=FL+Stack /STK=43 /UG=Mm.41261 /LL=75687 /UG_GENE=2310066E14Rik /DEF=Mus musculus, RIKEN cDNA 2310066E14 gene, clone MGC:11838 IMAGE:3596826, mRNA, complete cds. /PROD=RIKEN cDNA	RIKEN cDNA 2310066E14 gene	2310066E14Rik	chr8 D3	Mm.41261	75687						3899 // DNA-directed RNA polymerase activity // inferred from electronic annotation
1433490_s_at	Epb4.1l2	1.63272	0.612475	GenBank	Mm.814	gb:BG075070 /DB_XREF=gi:12557639 /DB_XREF=H3142H09-3 /CLONE=H3142H09 /FEA=EST /CNT=264 /TID=Mm.814.1 /TIER=Stack /STK=129 /UG=Mm.814 /LL=52582 /UG_GENE=D10Ertd398e /UG_TITLE=DNA segment, Chr 10, ERATO Doi 398, expressed	erythrocyte protein band 4.1-like 2	Epb4.1l2	chr10 A4|10 18.0 cM	Mm.306026	13822			ENSMUSG00000019978	8360 // regulation of cell shape // inferred from sequence or structural similarity /// 30036 // actin cytoskeleton organization and biogenesis // inferred from sequence or structural similarity /// 30866 // cortical actin cytoskeleton organization and bi	5737 // cytoplasm // inferred from electronic annotation /// 5856 // cytoskeleton // inferred from electronic annotation /// 15629 // actin cytoskeleton // inferred from sequence or structural similarity /// 16020 // membrane // inferred from electronic a	3779 // actin binding // inferred from sequence or structural similarity /// 5198 // structural molecule activity // inferred from electronic annotation /// 5488 // binding // inferred from electronic annotation /// 8092 // cytoskeletal protein binding //		IPR000299 // Band 4.1 /// IPR008379 // 4.1, C-terminal /// IPR007477 // SAB
1426306_a_at	Maged2	1.63193	0.612771	GenBank	Mm.22575	gb:AF319976.1 /DB_XREF=gi:12659135 /FEA=FLmRNA /CNT=13 /TID=Mm.22575.2 /TIER=FL+Stack /STK=10 /UG=Mm.22575 /LL=80884 /UG_GENE=Maged2 /DEF=Mus musculus mage-d2 mRNA, complete cds. /PROD=mage-d2 /FL=gb:AF319976.1	melanoma antigen, family D, 2	Maged2	chrX F2	Mm.22575	80884			ENSMUSG00000025268					IPR002190 // MAGE protein
1425560_a_at	S100a16	1.6317	0.612856	GenBank	Mm.140330	gb:BC020031.1 /DB_XREF=gi:18043628 /FEA=FLmRNA /CNT=20 /TID=Mm.140330.1 /TIER=FL /STK=1 /UG=Mm.140330 /LL=67860 /UG_GENE=2300002L21Rik /DEF=Mus musculus, RIKEN cDNA 2300002L21 gene, clone MGC:28124 IMAGE:3980274, mRNA, complete cds. /PROD=RIKEN cDNA 23000	S100 calcium binding protein A16	S100a16	chr3 F1-F2	Mm.331185	67860						5509 // calcium ion binding // inferred from sequence or structural similarity		IPR002048 // Calcium-binding EF-hand
1418547_at	Tfpi2	1.62955	0.613666	GenBank	Mm.25612	gb:NM_009364.2 /DB_XREF=gi:20070368 /GEN=Tfpi2 /FEA=FLmRNA /CNT=28 /TID=Mm.25612.1 /TIER=FL+Stack /STK=22 /UG=Mm.25612 /LL=21789 /DEF=Mus musculus tissue factor pathway inhibitor 2 (Tfpi2), mRNA. /PROD=tissue factor pathway inhibitor 2 /FL=gb:NM_009364.2	tissue factor pathway inhibitor 2	Tfpi2	chr6 A2|6 1.0 cM	Mm.25612	21789			ENSMUSG00000029664	7596 // blood coagulation // inferred from electronic annotation	5576 // extracellular region // inferred from electronic annotation /// 5615 // extracellular space // traceable author statement	4866 // endopeptidase inhibitor activity // inferred from electronic annotation /// 4867 // serine-type endopeptidase inhibitor activity // inferred from electronic annotation /// 30414 // protease inhibitor activity // inferred from electronic annotation		IPR002223 // Pancreatic trypsin inhibitor (Kunitz)
1426955_at	Col18a1	1.62384	0.615823	GenBank	Mm.4352	gb:D17546.1 /DB_XREF=gi:2160436 /FEA=mRNA /CNT=92 /TID=Mm.4352.2 /TIER=Stack /STK=33 /UG=Mm.4352 /LL=12819 /UG_GENE=Col15a1 /DEF=Mouse mRNA for collagen, partial cds. /PROD=Collagen	procollagen, type XVIII, alpha 1	Col18a1	chr10 41.3 cM	Mm.4352	12822			ENSMUSG00000001435	1525 // angiogenesis // inferred from direct assay /// 1525 // angiogenesis // inferred from mutant phenotype /// 1886 // endothelial cell morphogenesis // inferred from direct assay /// 6817 // phosphate transport // inferred from electronic annotation /	5578 // extracellular matrix (sensu Metazoa) // inferred from electronic annotation /// 5581 // collagen // inferred from electronic annotation /// 5604 // basement membrane // inferred from direct assay /// 5615 // extracellular space // traceable author	4888 // transmembrane receptor activity // inferred from electronic annotation /// 5198 // structural molecule activity // inferred from electronic annotation /// 5201 // extracellular matrix structural constituent // inferred from electronic annotation /		IPR003129 // Thrombospondin, N-terminal /// IPR008160 // Collagen triple helix repeat /// IPR010515 // Collagenase NC10 and endostatin
1424373_at	Armcx3	1.62382	0.615833	GenBank	Mm.67949	gb:BC011101.1 /DB_XREF=gi:15029762 /FEA=FLmRNA /CNT=121 /TID=Mm.67949.1 /TIER=FL+Stack /STK=35 /UG=Mm.67949 /LL=71703 /UG_GENE=1200004E24Rik /DEF=Mus musculus, Similar to RIKEN cDNA 1200004E24 gene, clone MGC:19426 IMAGE:3490748, mRNA, complete cds. /PROD	armadillo repeat containing, X-linked 3	Armcx3	chrX E3	Mm.67949	71703			ENSMUSG00000049047		5615 // extracellular space // traceable author statement			IPR006911 // Protein of unknown function DUF634
1452714_at	1200003E16Rik	1.62286	0.616195	GenBank	Mm.27917	gb:AK004560.1 /DB_XREF=gi:12835812 /FEA=mRNA /CNT=110 /TID=Mm.27917.1 /TIER=Stack /STK=64 /UG=Mm.27917 /LL=66860 /UG_GENE=1200003E16Rik /UG_TITLE=RIKEN cDNA 1200003E16 gene /DEF=Mus musculus adult male lung cDNA, RIKEN full-length enriched library, clone:	RIKEN cDNA 1200003E16 gene	1200003E16Rik	chr2 C1.1	Mm.27917	66860						3677 // DNA binding // inferred from electronic annotation		IPR002110 // Ankyrin /// IPR001440 // TPR repeat
1424692_at	2810055F11Rik	1.62108	0.616874	GenBank	Mm.78025	gb:BC004753.1 /DB_XREF=gi:13435794 /FEA=FLmRNA /CNT=45 /TID=Mm.78025.1 /TIER=FL+Stack /STK=19 /UG=Mm.78025 /LL=67217 /UG_GENE=2810055F11Rik /DEF=Mus musculus, Similar to RIKEN cDNA 2810055F11 gene, clone MGC:7947 IMAGE:3584353, mRNA, complete cds. /PROD=S	RIKEN cDNA 2810055F11 gene	2810055F11Rik	chr12 C3	Mm.286120	67217			ENSMUSG00000019718					IPR008794 // Proline racemase
1449523_at	Bcl7c	1.61972	0.61739	GenBank	Mm.2898	gb:NM_009746.1 /DB_XREF=gi:6753175 /GEN=Bcl7c /FEA=FLmRNA /CNT=20 /TID=Mm.2898.1 /TIER=FL+Stack /STK=8 /UG=Mm.2898 /LL=12055 /DEF=Mus musculus B-cell CLLlymphoma 7C (Bcl7c), mRNA. /PROD=B-cell CLLlymphoma 7C /FL=gb:BC005673.1 gb:NM_009746.1	B-cell CLL/lymphoma 7C	Bcl7c	chr7 F4	Mm.89667	12055			ENSMUSG00000030814					IPR006804 // BCL7, N-terminal
1449194_at	Mrps25	1.61897	0.617677	GenBank	Mm.87062	gb:AK004037.1 /DB_XREF=gi:12835054 /GEN=Mrps25 /FEA=FLmRNA /CNT=61 /TID=Mm.87062.1 /TIER=Stack /STK=17 /UG=Mm.87062 /LL=64658 /UG_TITLE=mitochondrial ribosomal protein S25 /DEF=Mus musculus 18 days embryo whole body cDNA, RIKEN full-length enriched librar	mitochondrial ribosomal protein S25	Mrps25	chr6 D3	Mm.87062	64658			ENSMUSG00000014551		5739 // mitochondrion // inferred from direct assay /// 5763 // mitochondrial small ribosomal subunit // inferred from sequence or structural similarity /// 30529 // ribonucleoprotein complex // inferred from electronic annotation	3735 // structural constituent of ribosome // inferred from sequence or structural similarity		IPR007741 // Mitochondrial ribosome
1418186_at	Gstt1	1.61863	0.617806	GenBank	Mm.2746	gb:BC012254.1 /DB_XREF=gi:15126648 /FEA=FLmRNA /CNT=67 /TID=Mm.2746.1 /TIER=FL+Stack /STK=28 /UG=Mm.2746 /LL=14871 /UG_GENE=Gstt1 /DEF=Mus musculus, Similar to glutathione S-transferase, theta 1, clone MGC:19075 IMAGE:4193816, mRNA, complete cds. /PROD=Si	glutathione S-transferase, theta 1	Gstt1	chr10 B5-C1|10 40.7 cM	Mm.2746	14871			ENSMUSG00000001663	6749 // glutathione metabolism // inferred from direct assay	5634 // nucleus // inferred from electronic annotation	4364 // glutathione transferase activity // inferred from direct assay /// 4364 // glutathione transferase activity // inferred from electronic annotation /// 16740 // transferase activity // inferred from electronic annotation		IPR004045 // Glutathione S-transferase, N-terminal /// IPR004046 // Glutathione S-transferase, C-terminal
1460190_at	Ap1m2	1.61743	0.618265	GenBank	Mm.22239	gb:NM_009678.1 /DB_XREF=gi:6753071 /GEN=Ap1m2 /FEA=FLmRNA /CNT=124 /TID=Mm.22239.1 /TIER=FL+Stack /STK=72 /UG=Mm.22239 /LL=11768 /DEF=Mus musculus adaptor protein complex AP-1, mu 2 subunit (Ap1m2), mRNA. /PROD=adaptor-related protein complex AP-1, mu 2su	adaptor protein complex AP-1, mu 2 subunit	Ap1m2	chr9 A3|9 9.0 cM	Mm.22239	11768			ENSMUSG00000003309	6810 // transport // inferred from electronic annotation /// 6886 // intracellular protein transport // traceable author statement /// 6897 // endocytosis // inferred from electronic annotation /// 15031 // protein transport // inferred from electronic an	5794 // Golgi apparatus // inferred from electronic annotation /// 5802 // Golgi trans face // traceable author statement /// 5905 // coated pit // inferred from electronic annotation /// 30125 // clathrin vesicle coat // inferred from electronic annotati			IPR001392 // Clathrin adaptor complex, medium chain
1424375_s_at	Gimap4	1.61585	0.61887	GenBank	Mm.28395	gb:BC005577.1 /DB_XREF=gi:13542741 /FEA=FLmRNA /CNT=53 /TID=Mm.28395.1 /TIER=FL+Stack /STK=35 /UG=Mm.28395 /DEF=Mus musculus, Similar to hypothetical protein FLJ11110, clone MGC:11734 IMAGE:3968418, mRNA, complete cds. /PROD=Similar to hypothetical protei	GTPase, IMAP family member 4	Gimap4	chr6 B2.3	Mm.333048	107526			ENSMUSG00000054435			5525 // GTP binding // inferred from electronic annotation		IPR006703 // AIG1 family
1449839_at	Casp3	1.61517	0.619129	GenBank	Mm.34405	gb:BG070529 /DB_XREF=gi:12553098 /DB_XREF=H3088C12-3 /CLONE=H3088C12 /FEA=FLmRNA /CNT=56 /TID=Mm.34405.1 /TIER=Stack /STK=20 /UG=Mm.34405 /LL=12367 /UG_GENE=Casp3 /UG_TITLE=caspase 3, apoptosis related cysteine protease /FL=gb:U19522.1 gb:NM_009810.1 gb:U	caspase 3, apoptosis related cysteine protease	Casp3	chr8 B1.1|8 26.0 cM	Mm.34405	12367				1782 // B-cell homeostasis // inferred from mutant phenotype /// 6508 // proteolysis and peptidolysis // inferred from sequence or structural similarity /// 6915 // apoptosis // inferred from electronic annotation /// 6917 // induction of apoptosis // inf	5737 // cytoplasm // inferred from direct assay	4861 // cyclin-dependent protein kinase inhibitor activity // inferred from mutant phenotype /// 8233 // peptidase activity // inferred from direct assay /// 8233 // peptidase activity // inferred from mutant phenotype /// 8234 // cysteine-type peptidase	Apoptosis // GenMAPP /// Apoptosis_GenMAPP // GenMAPP /// Apoptosis_KEGG // GenMAPP	IPR001309 // Caspase-1, p20
1419126_at	Hoxd9	1.61381	0.619652	GenBank	Mm.26544	gb:BC019150.1 /DB_XREF=gi:17512369 /FEA=FLmRNA /CNT=25 /TID=Mm.26544.1 /TIER=FL+Stack /STK=13 /UG=Mm.26544 /LL=15438 /UG_GENE=Hoxd9 /DEF=Mus musculus, homeo box D9, clone MGC:29423 IMAGE:5064578, mRNA, complete cds. /PROD=homeo box D9 /FL=gb:NM_013555.1 g	homeo box D9	Hoxd9	chr2 C3|2 45.0 cM	Mm.26544	15438			ENSMUSG00000043342	6355 // regulation of transcription, DNA-dependent // inferred from electronic annotation /// 7389 // pattern specification // inferred from electronic annotation /// 9887 // organogenesis // inferred from electronic annotation	5667 // transcription factor complex // inferred from electronic annotation	3700 // transcription factor activity // inferred from electronic annotation		IPR006711 // Hox9 activation region /// IPR001356 // Homeobox	scop // a.4.1.Homeodomain // All alpha proteins; DNA/RNA-binding 3-helical bundle; Homeodomain-like; Homeodomain // 3.0E-22
1420911_a_at	Mfge8	1.613	0.619963	GenBank	Mm.1451	gb:NM_008594.1 /DB_XREF=gi:6678869 /GEN=Mfge8 /FEA=FLmRNA /CNT=60 /TID=Mm.1451.1 /TIER=FL /STK=2 /UG=Mm.1451 /LL=17304 /DEF=Mus musculus milk fat globule-EGF factor 8 protein (Mfge8), mRNA. /PROD=milk fat globule-EGF factor 8 protein /FL=gb:NM_008594.1 gb	milk fat globule-EGF factor 8 protein	Mfge8	chr7 D1|7 41.2 cM	Mm.1451	17304			ENSMUSG00000030605	6910 // phagocytosis, recognition // inferred from direct assay /// 6911 // phagocytosis, engulfment // inferred from direct assay /// 7155 // cell adhesion // inferred from electronic annotation /// 7338 // fertilization (sensu Metazoa) // inferred from	5615 // extracellular space // inferred from direct assay /// 5615 // extracellular space // traceable author statement /// 9897 // external side of plasma membrane // inferred from direct assay /// 19897 // extrinsic to plasma membrane // inferred from d	1786 // phosphatidylserine binding // inferred from direct assay /// 5178 // integrin binding // inferred from direct assay /// 5515 // protein binding // inferred from electronic annotation /// 8429 // phosphatidylethanolamine binding // inferred from di		IPR006209 // EGF-like domain /// IPR000421 // Coagulation factor 5/8 type C domain (FA58C)
1424099_at	2310016C16Rik	1.61261	0.620111	GenBank	Mm.12715	gb:BC019664.1 /DB_XREF=gi:18044309 /FEA=FLmRNA /CNT=67 /TID=Mm.12715.1 /TIER=FL+Stack /STK=54 /UG=Mm.12715 /LL=69590 /UG_GENE=2310016C16Rik /DEF=Mus musculus, RIKEN cDNA 2310016C16 gene, clone MGC:30772 IMAGE:3988837, mRNA, complete cds. /PROD=RIKEN cDNA	RIKEN cDNA 2310016C16 gene	2310016C16Rik	chr13 D2.2	Mm.12715	69590			ENSMUSG00000021760		16021 // integral to membrane // traceable author statement	4601 // peroxidase activity // inferred from sequence or structural similarity /// 4602 // glutathione peroxidase activity // inferred from sequence or structural similarity /// 16491 // oxidoreductase activity // inferred from electronic annotation		IPR000889 // Glutathione peroxidase
1451206_s_at	Pscdbp	1.60759	0.622048	GenBank	Mm.123225	gb:BC007144.1 /DB_XREF=gi:13938053 /FEA=FLmRNA /CNT=146 /TID=Mm.123225.1 /TIER=FL+Stack /STK=64 /UG=Mm.123225 /LL=227929 /UG_GENE=Cbp /DEF=Mus musculus, Similar to pleckstrin homology, Sec7 and coiledcoil domains, binding protein, clone MGC:6339 IMAGE:348	pleckstrin homology, Sec7 and coiled-coil domains, binding protein	Pscdbp	chr2 C1.1	Mm.273905	227929			ENSMUSG00000026832	30155 // regulation of cell adhesion // inferred from sequence or structural similarity	5737 // cytoplasm // inferred from sequence or structural similarity /// 5938 // cell cortex // inferred from sequence or structural similarity	5515 // protein binding // inferred from sequence or structural similarity		IPR001478 // PDZ/DHR/GLGF domain
1456395_at	Ppargc1a	1.60668	0.6224	GenBank	Mm.10707	gb:BM120569 /DB_XREF=gi:17088595 /DB_XREF=L0941D07-3 /CLONE=L0941D07 /FEA=EST /CNT=21 /TID=Mm.10707.3 /TIER=Stack /STK=10 /UG=Mm.10707 /LL=19017 /UG_GENE=Ppargc1 /UG_TITLE=peroxisome proliferative activated receptor, gamma, coactivator 1	peroxisome proliferative activated receptor, gamma, coactivator 1 alpha	Ppargc1a	chr5 C1	Mm.259072	19017			ENSMUSG00000029167	6118 // electron transport // inferred from direct assay /// 6350 // transcription // inferred from electronic annotation /// 6355 // regulation of transcription, DNA-dependent // inferred from electronic annotation /// 45941 // positive regulation of tra	5634 // nucleus // inferred from electronic annotation	3676 // nucleic acid binding // inferred from sequence or structural similarity /// 3713 // transcription coactivator activity // inferred from direct assay /// 3713 // transcription coactivator activity // inferred from physical interaction /// 3723 // R	mRNA_processing_binding_Reactome // GenMAPP
1433668_at	Pnrc1	1.60463	0.623196	GenBank	Mm.27769	gb:BI410130 /DB_XREF=gi:15171053 /DB_XREF=602964069F1 /CLONE=IMAGE:5119577 /FEA=EST /CNT=139 /TID=Mm.27769.1 /TIER=Stack /STK=74 /UG=Mm.27769 /UG_TITLE=ESTs, Moderately similar to JC4899 proline rich protein - rat (R.norvegicus)	proline-rich nuclear receptor coactivator 1	Pnrc1	chr4 A5	Mm.27769	108767
1427895_at	2310004N24Rik	1.60389	0.623485	GenBank	Mm.41629	gb:AK009156.1 /DB_XREF=gi:12843778 /FEA=mRNA /CNT=81 /TID=Mm.41629.1 /TIER=Stack /STK=50 /UG=Mm.41629 /LL=69535 /UG_GENE=2310004N24Rik /UG_TITLE=RIKEN cDNA 2310004N24 gene /DEF=Mus musculus adult male tongue cDNA, RIKEN full-length enriched library, clone	RIKEN cDNA 2310004N24 gene	2310004N24Rik	chr11 E2	Mm.279770	69535
1434776_at	Sema5a	1.60248	0.624033	GenBank	Mm.24733	gb:BQ176610 /DB_XREF=gi:20352102 /DB_XREF=UI-M-DJ2-bvy-n-16-0-UI.s1 /CLONE=UI-M-DJ2-bvy-n-16-0-UI /FEA=EST /CNT=39 /TID=Mm.24733.2 /TIER=Stack /STK=25 /UG=Mm.24733 /LL=20356 /UG_GENE=Sema5a /UG_TITLE=sema domain, seven thrombospondin repeats (type 1 and t	sema domain, seven thrombospondin repeats (type 1 and type 1-like), transmembrane domain (TM) and short cytoplasmic domain, (semaphorin) 5A	Sema5a	chr15 B3.1|15 19.7 cM	Mm.260374	20356			ENSMUSG00000022231	7275 // development // inferred from electronic annotation /// 7399 // neurogenesis // inferred from electronic annotation /// 7411 // axon guidance // inferred from mutant phenotype /// 30154 // cell differentiation // inferred from electronic annotation	5615 // extracellular space // traceable author statement /// 16020 // membrane // inferred from electronic annotation /// 16021 // integral to membrane // inferred from direct assay /// 16021 // integral to membrane // traceable author statement	4872 // receptor activity // inferred from electronic annotation /// 8046 // axon guidance receptor activity // inferred from direct assay		IPR001627 // Semaphorin/CD100 antigen /// IPR002165 // Plexin /// IPR000884 // Thrombospondin, type I
1423846_x_at	Tuba2	1.5995	0.625194	GenBank	Mm.196396	gb:BC008117.1 /DB_XREF=gi:14198109 /FEA=FLmRNA /CNT=260 /TID=Mm.196396.2 /TIER=FL+Stack /STK=91 /UG=Mm.196396 /LL=22142 /UG_GENE=Tuba1 /DEF=Mus musculus, tubulin alpha 1, clone MGC:7731 IMAGE:3498312, mRNA, complete cds. /PROD=tubulin alpha 1 /FL=gb:BC002	tubulin, alpha 2	Tuba2	chr15 F1|2 84.0 cM	Mm.324696	22143			ENSMUSG00000023004	7017 // microtubule-based process // inferred from electronic annotation /// 7018 // microtubule-based movement // inferred from electronic annotation /// 51258 // protein polymerization // inferred from electronic annotation	5874 // microtubule // inferred from electronic annotation /// 43234 // protein complex // inferred from electronic annotation	3924 // GTPase activity // inferred from electronic annotation /// 5198 // structural molecule activity // inferred from electronic annotation /// 5200 // structural constituent of cytoskeleton // inferred from electronic annotation /// 5525 // GTP bindin		IPR003008 // Tubulin/FtsZ, GTPase /// IPR008280 // Tubulin/FtsZ, C-terminal
1419079_at	Scnn1g	1.59768	0.625907	GenBank	Mm.35247	gb:NM_011326.1 /DB_XREF=gi:6755413 /GEN=Scnn1g /FEA=FLmRNA /CNT=24 /TID=Mm.35247.1 /TIER=FL+Stack /STK=14 /UG=Mm.35247 /LL=20278 /DEF=Mus musculus sodium channel, nonvoltage-gated 1 gamma (Scnn1g), mRNA. /PROD=sodium channel, nonvoltage-gated 1 gamma /FL=	sodium channel, nonvoltage-gated 1 gamma	Scnn1g	chr7 F2|7 56.0 cM	Mm.35247	20278			ENSMUSG00000000216	6810 // transport // inferred from electronic annotation /// 6811 // ion transport // inferred from electronic annotation /// 6814 // sodium ion transport // inferred from direct assay /// 7600 // sensory perception // inferred from electronic annotation	16020 // membrane // inferred from electronic annotation /// 16021 // integral to membrane // inferred from direct assay /// 16021 // integral to membrane // traceable author statement	5216 // ion channel activity // inferred from electronic annotation /// 5272 // sodium channel activity // inferred from electronic annotation /// 15280 // amiloride-sensitive sodium channel activity // inferred from direct assay		IPR001873 // Na+ channel, amiloride-sensitive
1418710_at	Cd59a	1.59332	0.627622	GenBank	Mm.8457	gb:NM_007652.1 /DB_XREF=gi:6671713 /GEN=Cd59a /FEA=FLmRNA /CNT=90 /TID=Mm.8457.1 /TIER=FL+Stack /STK=19 /UG=Mm.8457 /LL=12509 /DEF=Mus musculus CD59a antigen (Cd59a), mRNA. /PROD=CD59a antigen /FL=gb:U60473.1 gb:NM_007652.1	CD59a antigen	Cd59a	chr2 E2-E4|2 55.0 cM	Mm.247265	12509			ENSMUSG00000032679		5615 // extracellular space // traceable author statement /// 5886 // plasma membrane // inferred from electronic annotation /// 16020 // membrane // inferred from electronic annotation			IPR001526 // CD59 antigen
1424316_at	Slc25a19	1.59165	0.628278	GenBank	Mm.24594	gb:BC018167.1 /DB_XREF=gi:17390371 /FEA=FLmRNA /CNT=109 /TID=Mm.24594.1 /TIER=FL+Stack /STK=38 /UG=Mm.24594 /LL=67283 /UG_GENE=Slc25a19 /DEF=Mus musculus, RIKEN cDNA 2900089E13 gene, clone MGC:25742 IMAGE:3989263, mRNA, complete cds. /PROD=RIKEN cDNA 2900	solute carrier family 25 (mitochondrial deoxynucleotide carrier), member 19	Slc25a19	chr11 E2	Mm.24594	67283			ENSMUSG00000020744	6810 // transport // inferred from electronic annotation	5739 // mitochondrion // inferred from electronic annotation /// 5743 // mitochondrial inner membrane // inferred from electronic annotation /// 16020 // membrane // inferred from electronic annotation /// 16021 // integral to membrane // inferred from el	5215 // transporter activity // inferred from electronic annotation /// 5488 // binding // inferred from electronic annotation		IPR001993 // Mitochondrial substrate carrier
1431960_at	Wwox	1.59069	0.628657	GenBank	Mm.33369	gb:AK019911.1 /DB_XREF=gi:12860306 /FEA=mRNA /CNT=1 /TID=Mm.33369.3 /TIER=ConsEnd /STK=0 /UG=Mm.33369 /LL=80707 /UG_GENE=Wwox /UG_TITLE=WW domain-containing oxidoreductase /DEF=Mus musculus adult male pituitary gland cDNA, RIKEN full-length enriched libra	WW domain-containing oxidoreductase	Wwox		Mm.222224	80707			ENSMUSG00000004637	6917 // induction of apoptosis // inferred from direct assay /// 8152 // metabolism // inferred from sequence or structural similarity	5634 // nucleus // inferred from direct assay /// 5739 // mitochondrion // inferred from direct assay	16491 // oxidoreductase activity // inferred from electronic annotation		IPR001202 // WW/Rsp5/WWP domain /// IPR002198 // Short-chain dehydrogenase/reductase SDR
1454699_at	Sesn1	1.58937	0.629181	GenBank	Mm.29742	gb:BG076140 /DB_XREF=gi:12558709 /DB_XREF=H3156B03-3 /CLONE=H3156B03 /FEA=EST /CNT=107 /TID=Mm.29742.1 /TIER=Stack /STK=68 /UG=Mm.29742 /LL=140742 /UG_GENE=Pa26-pending /UG_TITLE=p53 regulated PA26 nuclear protein	sestrin 1	Sesn1	chr10 B2|10 25.0 cM	Mm.139418	140742				7050 // cell cycle arrest // inferred from electronic annotation	5634 // nucleus // inferred from electronic annotation			IPR006730 // PA26 p53-induced protein (sestrin)
1417477_at	Gtlf3b	1.58749	0.629925	GenBank	Mm.22780	gb:NM_025294.1 /DB_XREF=gi:13384645 /GEN=Gtlf3b /FEA=FLmRNA /CNT=93 /TID=Mm.22780.1 /TIER=FL+Stack /STK=44 /UG=Mm.22780 /LL=24083 /DEF=Mus musculus gene trap locus F3b (Gtlf3b), mRNA. /PROD=gene trap locus F3b /FL=gb:NM_025294.1	gene trap locus F3b	Gtlf3b	chr11 B2	Mm.22780	24083			ENSMUSG00000018931
1449145_a_at	Cav1	1.58668	0.630245	GenBank	Mm.28278	gb:AB029929.1 /DB_XREF=gi:6705976 /FEA=FLmRNA /CNT=60 /TID=Mm.28278.1 /TIER=FL+Stack /STK=21 /UG=Mm.28278 /LL=12389 /UG_GENE=Cav /DEF=Mus musculus mRNA for caveolin-1 alfa isoform, complete cds. /PROD=caveolin-1 alfa isoform /FL=gb:AB029929.1 gb:NM_007616	caveolin, caveolae protein 1	Cav1	chr6 A2	Mm.28278	12389			ENSMUSG00000007655	188 // inactivation of MAPK // inferred from mutant phenotype /// 1937 // negative regulation of endothelial cell proliferation // inferred from mutant phenotype /// 6641 // triacylglycerol metabolism // inferred from mutant phenotype /// 6897 // endocyto	299 // integral to membrane of membrane fraction // inferred from direct assay /// 5886 // plasma membrane // inferred from direct assay /// 5887 // integral to plasma membrane // inferred from direct assay /// 5901 // caveola // traceable author statemen	5515 // protein binding // inferred from physical interaction	Integrin-mediated_cell_adhesion_KEGG // GenMAPP	IPR001612 // Caveolin
1418553_at	Arhgef18	1.58572	0.630629	GenBank	Mm.170461	gb:NM_133962.1 /DB_XREF=gi:19527179 /GEN=AI467246 /FEA=FLmRNA /CNT=41 /TID=Mm.170461.1 /TIER=FL+Stack /STK=22 /UG=Mm.170461 /LL=102098 /DEF=Mus musculus expressed sequence AI467246 (AI467246), mRNA. /PROD=expressed sequence AI467246 /FL=gb:BC009156.1 gb:N	rho/rac guanine nucleotide exchange factor (GEF) 18	Arhgef18	chr8 A1.1	Mm.170461	102098			ENSMUSG00000004568	7264 // small GTPase mediated signal transduction // inferred from sequence or structural similarity /// 8360 // regulation of cell shape // inferred from sequence or structural similarity /// 30036 // actin cytoskeleton organization and biogenesis // inf		5085 // guanyl-nucleotide exchange factor activity // inferred from sequence or structural similarity		IPR000219 // DH domain /// IPR001849 // Pleckstrin-like
1448942_at	Gng11	1.58256	0.631886	GenBank	Mm.25547	gb:NM_025331.1 /DB_XREF=gi:13384697 /GEN=0610037B21Rik /FEA=FLmRNA /CNT=60 /TID=Mm.25547.1 /TIER=FL+Stack /STK=30 /UG=Mm.25547 /LL=66066 /DEF=Mus musculus RIKEN cDNA 0610037B21 gene (0610037B21Rik), mRNA. /PROD=RIKEN cDNA 0610037B21 /FL=gb:NM_025331.1	guanine nucleotide binding protein (G protein), gamma 11	Gng11	chr6 A1	Mm.25547	66066			ENSMUSG00000032766	7165 // signal transduction // inferred from sequence or structural similarity /// 7186 // G-protein coupled receptor protein signaling pathway // inferred from sequence or structural similarity	5834 // heterotrimeric G-protein complex // inferred from sequence or structural similarity	3924 // GTPase activity // inferred from sequence or structural similarity /// 4871 // signal transducer activity // inferred from sequence or structural similarity		IPR001770 // G-protein, gamma subunit
1418998_at	Kmo	1.5761	0.634477	GenBank	Mm.27217	gb:NM_133809.1 /DB_XREF=gi:19527029 /GEN=AI046660 /FEA=FLmRNA /CNT=39 /TID=Mm.27217.1 /TIER=FL+Stack /STK=15 /UG=Mm.27217 /LL=98256 /DEF=Mus musculus expressed sequence AI046660 (AI046660), mRNA. /PROD=expressed sequence AI046660 /FL=gb:BC014683.1 gb:NM_1	kynurenine 3-monooxygenase (kynurenine 3-hydroxylase)	Kmo	chr1 H4	Mm.27217	98256			ENSMUSG00000039783	6725 // aromatic compound metabolism // inferred from sequence or structural similarity	5739 // mitochondrion // inferred from direct assay /// 16021 // integral to membrane // traceable author statement	4497 // monooxygenase activity // inferred from sequence or structural similarity /// 9055 // electron carrier activity // inferred from sequence or structural similarity		IPR000733 // Flavoprotein monooxygenase
1452270_s_at	Cubn	1.57589	0.634561	GenBank	Mm.2735	gb:AF197159.1 /DB_XREF=gi:7381453 /FEA=mRNA /CNT=53 /TID=Mm.2735.1 /TIER=Stack /STK=29 /UG=Mm.2735 /LL=65969 /UG_GENE=Cubn /DEF=Mus musculus cubilin mRNA, partial cds. /PROD=cubilin	cubilin (intrinsic factor-cobalamin receptor)	Cubn	chr2 A1|2 9.0 cM	Mm.313915	65969				6418 // tRNA aminoacylation for protein translation // inferred from sequence or structural similarity /// 6898 // receptor mediated endocytosis // traceable author statement	5737 // cytoplasm // inferred from direct assay /// 5768 // endosome // inferred from direct assay /// 5903 // brush border // inferred from direct assay /// 16021 // integral to membrane // inferred from electronic annotation /// 45177 // apical part of	4812 // tRNA ligase activity // inferred from sequence or structural similarity /// 4872 // receptor activity // traceable author statement /// 5515 // protein binding // inferred from physical interaction /// 5524 // ATP binding // inferred from sequence		IPR000859 // CUB /// IPR006209 // EGF-like domain
1421223_a_at	Anxa4	1.57506	0.634895	GenBank	Mm.619	gb:NM_013471.1 /DB_XREF=gi:7304888 /GEN=Anxa4 /FEA=FLmRNA /CNT=12 /TID=Mm.619.1 /TIER=FL /STK=2 /UG=Mm.619 /LL=11746 /DEF=Mus musculus annexin A4 (Anxa4), mRNA. /PROD=annexin A4 /FL=gb:U72941.1 gb:NM_013471.1	annexin A4	Anxa4	chr6 D1|6 38.0 cM	Mm.259702	11746			ENSMUSG00000029994	1822 // kidney development // inferred from sequence or structural similarity	16324 // apical plasma membrane // inferred from sequence or structural similarity	5509 // calcium ion binding // inferred from electronic annotation /// 5544 // calcium-dependent phospholipid binding // inferred from electronic annotation	Prostaglandin_synthesis_regulation // GenMAPP	IPR001464 // Annexin
1451357_at	E130307M08Rik	1.57467	0.635052	GenBank	Mm.34488	gb:BC017625.1 /DB_XREF=gi:17160919 /FEA=FLmRNA /CNT=107 /TID=Mm.34488.1 /TIER=FL+Stack /STK=31 /UG=Mm.34488 /LL=68047 /UG_GENE=E130307M08Rik /DEF=Mus musculus, RIKEN cDNA E130307M08 gene, clone MGC:28784 IMAGE:4488477, mRNA, complete cds. /PROD=RIKEN cDNA	RIKEN cDNA E130307M08 gene	E130307M08Rik	chr17 D	Mm.358710	68047			ENSMUSG00000003199					IPR000555 // Peptidase M67, Mov34
1448737_at	Tspan7	1.57399	0.635328	GenBank	Mm.18590	gb:NM_019634.1 /DB_XREF=gi:9790004 /GEN=Tm4sf2 /FEA=FLmRNA /CNT=143 /TID=Mm.18590.1 /TIER=FL+Stack /STK=43 /UG=Mm.18590 /LL=21912 /DEF=Mus musculus transmembrane 4 superfamily member 2 (Tm4sf2), mRNA. /PROD=transmembrane 4 superfamily member 2 /FL=gb:NM_0	tetraspanin 7	Tspan7	chrX A1.3-A2	Mm.18590	21912			ENSMUSG00000058254		16021 // integral to membrane // traceable author statement			IPR000301 // CD9/CD37/CD63 antigen
1419314_at	Tinag	1.56923	0.637257	GenBank	Mm.23199	gb:BC010745.1 /DB_XREF=gi:14789618 /FEA=FLmRNA /CNT=23 /TID=Mm.23199.1 /TIER=FL+Stack /STK=11 /UG=Mm.23199 /LL=26944 /UG_GENE=Tinag /DEF=Mus musculus, Similar to tubulointerstitial nephritis antigen, clone MGC:18306 IMAGE:4239192, mRNA, complete cds. /PRO	tubulointerstitial nephritis antigen	Tinag	chr9 E1	Mm.23199	26944			ENSMUSG00000032357	6508 // proteolysis and peptidolysis // inferred from sequence or structural similarity /// 7155 // cell adhesion // inferred from electronic annotation	5578 // extracellular matrix (sensu Metazoa) // inferred from electronic annotation /// 5615 // extracellular space // traceable author statement	4197 // cysteine-type endopeptidase activity // inferred from sequence or structural similarity /// 5515 // protein binding // inferred from electronic annotation /// 8234 // cysteine-type peptidase activity // inferred from sequence or structural similar		IPR000668 // Peptidase C1A, papain
1420541_at	Rdh6	1.56919	0.637272	GenBank	Mm.100276	gb:NM_009040.1 /DB_XREF=gi:6677696 /GEN=Rdh6 /FEA=FLmRNA /CNT=29 /TID=Mm.100276.1 /TIER=FL /STK=4 /UG=Mm.100276 /LL=19683 /DEF=Mus musculus retinol dehydrogenase type 6 (Rdh6), mRNA. /PROD=retinol dehydrogenase type 6 /FL=gb:AF030513.1 gb:NM_009040.1	retinol dehydrogenase 6	Rdh6	chr10 D3	Mm.100276	19683			ENSMUSG00000025399	8152 // metabolism // inferred from sequence or structural similarity	5615 // extracellular space // traceable author statement /// 5792 // microsome // inferred from sequence or structural similarity	4745 // retinol dehydrogenase activity // inferred from sequence or structural similarity /// 16491 // oxidoreductase activity // inferred from electronic annotation		IPR002198 // Short-chain dehydrogenase/reductase SDR
1436542_at	Ptger1	1.56708	0.638128	GenBank	Mm.213000	gb:BE948730 /DB_XREF=gi:10526489 /DB_XREF=UI-M-BH3-avj-a-05-0-UI.s1 /CLONE=UI-M-BH3-avj-a-05-0-UI /FEA=EST /CNT=26 /TID=Mm.213000.2 /TIER=Stack /STK=8 /UG=Mm.213000 /LL=19216 /UG_GENE=Ptger1 /UG_TITLE=prostaglandin E receptor 1 (subtype EP1), 42kD	Prostaglandin E receptor 1 (subtype EP1)	Ptger1		Mm.347482	19216			ENSMUSG00000019464	7165 // signal transduction // inferred from electronic annotation /// 7186 // G-protein coupled receptor protein signaling pathway // inferred from electronic annotation	16021 // integral to membrane // traceable author statement	1584 // rhodopsin-like receptor activity // inferred from electronic annotation /// 4871 // signal transducer activity // inferred from electronic annotation /// 4872 // receptor activity // inferred from electronic annotation /// 4930 // G-protein couple	Prostaglandin_synthesis_regulation // GenMAPP /// GPCRDB_Class_A_Rhodopsin-like // GenMAPP /// Small_ligand_GPCRs // GenMAPP
1416528_at	Sh3bgrl3	1.56686	0.63822	GenBank	Mm.22240	gb:NM_080559.1 /DB_XREF=gi:18017601 /GEN=Sh3bgrl3 /FEA=FLmRNA /CNT=146 /TID=Mm.22240.1 /TIER=FL+Stack /STK=83 /UG=Mm.22240 /LL=73723 /DEF=Mus musculus SH3 domain binding glutamic acid-rich protein-like 3 (Sh3bgrl3), mRNA. /PROD=SH3 domain binding glutamic	SH3 domain binding glutamic acid-rich protein-like 3	Sh3bgrl3	chr4 D3	Mm.22240	73723			ENSMUSG00000028843		5634 // nucleus // inferred from electronic annotation			IPR006993 // SH3-binding, glutamic acid-rich protein
1416939_at	Pyp	1.5662	0.638486	GenBank	Mm.28897	gb:NM_026438.1 /DB_XREF=gi:13385935 /GEN=2010317E03Rik /FEA=FLmRNA /CNT=170 /TID=Mm.28897.1 /TIER=FL+Stack /STK=62 /UG=Mm.28897 /LL=67895 /DEF=Mus musculus RIKEN cDNA 2010317E03 gene (2010317E03Rik), mRNA. /PROD=RIKEN cDNA 2010317E03 /FL=gb:NM_026438.1 gb	pyrophosphatase	Pyp	chr10 B4|10 36.0 cM	Mm.28897	67895			ENSMUSG00000020089	8152 // metabolism // inferred from sequence or structural similarity	5737 // cytoplasm // inferred from electronic annotation	287 // magnesium ion binding // inferred from sequence or structural similarity /// 4427 // inorganic diphosphatase activity // inferred from electronic annotation /// 4427 // inorganic diphosphatase activity // inferred from sequence or structural simila		IPR008162 // Inorganic pyrophosphatase
1419450_at	Ormdl3	1.56496	0.638993	GenBank	Mm.180546	gb:NM_025661.1 /DB_XREF=gi:13385127 /GEN=2810011N17Rik /FEA=FLmRNA /CNT=144 /TID=Mm.180546.1 /TIER=FL+Stack /STK=9 /UG=Mm.180546 /LL=66612 /DEF=Mus musculus RIKEN cDNA 2810011N17 gene (2810011N17Rik), mRNA. /PROD=RIKEN cDNA 2810011N17 /FL=gb:NM_025661.1	ORM1-like 3 (S. cerevisiae)	Ormdl3	chr11 D	Mm.180546	66612			ENSMUSG00000038150		16021 // integral to membrane // traceable author statement			IPR007203 // ORMDL
1436993_x_at	Pfn2	1.56346	0.639606	GenBank	Mm.20399	gb:BB560492 /DB_XREF=gi:9646858 /DB_XREF=BB560492 /CLONE=E530111B09 /FEA=EST /CNT=33 /TID=Mm.20399.2 /TIER=Stack /STK=31 /UG=Mm.20399 /LL=18645 /UG_GENE=Pfn2 /UG_TITLE=profilin 2	profilin 2	Pfn2	chr3 D|3 29.3 cM	Mm.271744	18645			ENSMUSG00000027805	7010 // cytoskeleton organization and biogenesis // inferred from electronic annotation /// 30036 // actin cytoskeleton organization and biogenesis // inferred from sequence or structural similarity	5856 // cytoskeleton // inferred from electronic annotation /// 15629 // actin cytoskeleton // inferred from electronic annotation	3779 // actin binding // inferred from electronic annotation /// 5515 // protein binding // inferred from physical interaction		IPR002097 // Profilin/allergen
1455030_at	Ptprj	1.56252	0.639993	GenBank	Mm.5046	gb:AI116234 /DB_XREF=gi:3516558 /DB_XREF=uc18e06.r1 /CLONE=IMAGE:1398370 /FEA=EST /CNT=45 /TID=Mm.5046.4 /TIER=Stack /STK=28 /UG=Mm.5046 /LL=19271 /UG_GENE=Ptprj /UG_TITLE=protein tyrosine phosphatase, receptor type, J	16 days neonate cerebellum cDNA, RIKEN full-length enriched library, clone:9630021C19 product:unknown EST, full insert sequence			Mm.260595
1417688_at	BC004044	1.5592	0.641355	GenBank	Mm.6419	gb:NM_030565.1 /DB_XREF=gi:13385515 /GEN=BC004044 /FEA=FLmRNA /CNT=131 /TID=Mm.6419.1 /TIER=FL+Stack /STK=38 /UG=Mm.6419 /LL=80752 /DEF=Mus musculus hypothetical protein, BC004044 (BC004044), mRNA. /PROD=hypothetical protein, BC004044 /FL=gb:NM_030565.1 g	cDNA sequence BC004044	BC004044	chr5 G2	Mm.320355	80752			ENSMUSG00000025854			5198 // structural molecule activity // inferred from electronic annotation		IPR009581 // Protein of unknown function DUF1193
1426349_s_at	Tmpo	1.554	0.643501	GenBank	Mm.124	gb:AW547481 /DB_XREF=gi:7192895 /DB_XREF=L0022G10-3 /CLONE=L0022G10 /FEA=FLmRNA /CNT=239 /TID=Mm.124.6 /TIER=Stack /STK=87 /UG=Mm.124 /LL=21917 /UG_GENE=Tmpo /UG_TITLE=thymopoietin /FL=gb:U39074.1	thymopoietin	Tmpo	chr10 C2|10 49.0 cM	Mm.159684	21917			ENSMUSG00000019961	45449 // regulation of transcription // inferred from direct assay	5634 // nucleus // inferred from electronic annotation /// 5635 // nuclear membrane // inferred from direct assay /// 5635 // nuclear membrane // inferred from sequence or structural similarity /// 5694 // chromosome // inferred from electronic annotation	3677 // DNA binding // inferred from electronic annotation /// 5179 // hormone activity // inferred from sequence or structural similarity /// 5515 // protein binding // inferred from physical interaction		IPR003887 // Lamino-associated polypeptide 2/emerin	scop // a.140.1.LEM domain // All alpha proteins; LEM/SAP HeH motif; LEM domain; LEM domain // 3.0E-23 /// scop // a.140.1.LEM domain // All alpha proteins; LEM/SAP HeH motif; LEM domain; LEM domain // 2.0E-24 /// scop // a.140.1.LEM domain // All alpha p
1449186_at	Bag4	1.55364	0.643648	GenBank	Mm.27102	gb:NM_026121.1 /DB_XREF=gi:17975503 /GEN=Bag4 /FEA=FLmRNA /CNT=67 /TID=Mm.27102.1 /TIER=FL+Stack /STK=19 /UG=Mm.27102 /LL=67384 /DEF=Mus musculus BCL2-associated athanogene 4 (Bag4), mRNA. /PROD=BCL2-associated athanogene 4 /FL=gb:NM_026121.1 gb:AF332863.	BCL2-associated athanogene 4	Bag4	chr8 A3	Mm.374813	67384			ENSMUSG00000037316	6457 // protein folding // inferred from electronic annotation /// 6915 // apoptosis // inferred from sequence or structural similarity /// 42981 // regulation of apoptosis // inferred from sequence or structural similarity		5515 // protein binding // inferred from physical interaction /// 51082 // unfolded protein binding // inferred from electronic annotation		IPR003103 // Apoptosis regulator Bcl-2 protein, BAG
1416265_at	Capn10	1.55363	0.643653	GenBank	Mm.29544	gb:NM_011796.1 /DB_XREF=gi:6753259 /GEN=Capn10 /FEA=FLmRNA /CNT=148 /TID=Mm.29544.1 /TIER=FL+Stack /STK=106 /UG=Mm.29544 /LL=23830 /DEF=Mus musculus calpain 10 (Capn10), mRNA. /PROD=calpain 8 /FL=gb:AF126867.1 gb:BC005681.1 gb:BC010969.1 gb:AF089089.1 gb:	calpain 10	Capn10	chr1 D	Mm.294315	23830			ENSMUSG00000026270	6508 // proteolysis and peptidolysis // inferred from electronic annotation	5622 // intracellular // inferred from electronic annotation	4197 // cysteine-type endopeptidase activity // inferred from electronic annotation /// 4198 // calpain activity // inferred from electronic annotation /// 8233 // peptidase activity // inferred from electronic annotation /// 8234 // cysteine-type peptida	Integrin-mediated_cell_adhesion_KEGG // GenMAPP	IPR001300 // Peptidase C2, calpain
1455005_s_at	Slc5a2	1.55303	0.643902	GenBank	Mm.220880	gb:AW107751 /DB_XREF=gi:6078551 /DB_XREF=um33h02.x1 /CLONE=IMAGE:2236371 /FEA=EST /CNT=30 /TID=Mm.220880.2 /TIER=Stack /STK=30 /UG=Mm.220880 /UG_TITLE=Mus musculus, Similar to hypothetical protein FLJ13868, clone MGC:28903 IMAGE:4919869, mRNA, complete cd	solute carrier family 5 (sodium/glucose cotransporter), member 2	Slc5a2	chr7 F4	Mm.38870	246787			ENSMUSG00000030781	6810 // transport // inferred from sequence or structural similarity /// 6811 // ion transport // inferred from electronic annotation /// 6814 // sodium ion transport // inferred from sequence or structural similarity	16020 // membrane // inferred from sequence or structural similarity /// 16021 // integral to membrane // traceable author statement	5215 // transporter activity // inferred from sequence or structural similarity /// 5351 // sugar porter activity // inferred from electronic annotation /// 15293 // symporter activity // inferred from electronic annotation		IPR001734 // Na+/solute symporter
1417921_at	2610029G23Rik	1.55101	0.64474	GenBank	Mm.180499	gb:NM_026312.1 /DB_XREF=gi:13385809 /GEN=2610029G23Rik /FEA=FLmRNA /CNT=67 /TID=Mm.180499.1 /TIER=FL+Stack /STK=33 /UG=Mm.180499 /LL=67683 /DEF=Mus musculus RIKEN cDNA 2610029G23 gene (2610029G23Rik), mRNA. /PROD=RIKEN cDNA 2610029G23 /FL=gb:NM_026312.1	RIKEN cDNA 2610029G23 gene	2610029G23Rik	chrX C3	Mm.273405	67683			ENSMUSG00000031226				GPCRDB_Class_A_Rhodopsin-like // GenMAPP /// GPCRDB_Class_C_Metabotropic_glutamate_pheromone // GenMAPP /// GPCRDB_Other // GenMAPP	IPR008476 // Protein of unknown function DUF757
1452222_at	Utrn	1.54801	0.64599	GenBank	Mm.42222	gb:AI788797 /DB_XREF=gi:5336513 /DB_XREF=uk54a11.x1 /CLONE=IMAGE:1972796 /FEA=mRNA /CNT=128 /TID=Mm.42222.1 /TIER=Stack /STK=42 /UG=Mm.42222 /LL=22288 /UG_GENE=Utrn /UG_TITLE=utrophin	utrophin	Utrn	chr10 A1|10 3.0 cM	Mm.331784	22288			ENSMUSG00000019820	6935 // chemotaxis // inferred from sequence or structural similarity /// 6936 // muscle contraction // inferred from sequence or structural similarity /// 7165 // signal transduction // inferred from sequence or structural similarity /// 7517 // muscle d	5624 // membrane fraction // inferred from sequence or structural similarity /// 5856 // cytoskeleton // inferred from sequence or structural similarity /// 5886 // plasma membrane // inferred from sequence or structural similarity /// 16020 // membrane /	3779 // actin binding // inferred from sequence or structural similarity /// 4888 // transmembrane receptor activity // inferred from sequence or structural similarity /// 5198 // structural molecule activity // inferred from sequence or structural simila		IPR002017 // Spectrin repeat /// IPR001715 // Calponin-like actin-binding /// IPR001202 // WW/Rsp5/WWP domain /// IPR000433 // Zn-finger, ZZ type
1437649_x_at	Ppib	1.54385	0.647732	GenBank	Mm.2412	gb:AV051525 /DB_XREF=gi:5137297 /DB_XREF=AV051525 /CLONE=1810019A05 /FEA=EST /CNT=20 /TID=Mm.2412.2 /TIER=Stack /STK=15 /UG=Mm.2412 /LL=19035 /UG_GENE=Ppib /UG_TITLE=peptidylprolyl isomerase B	peptidylprolyl isomerase B	Ppib	chr9 C	Mm.325816	19035			ENSMUSG00000032383	6457 // protein folding // inferred from electronic annotation	5615 // extracellular space // traceable author statement /// 5783 // endoplasmic reticulum // inferred from electronic annotation	3755 // peptidyl-prolyl cis-trans isomerase activity // inferred from electronic annotation /// 16853 // isomerase activity // inferred from electronic annotation		IPR002130 // Peptidyl-prolyl cis-trans isomerase, cyclophilin type
1418613_at	Kcnj1	1.53986	0.649411	GenBank	Mm.153837	gb:BC020525.1 /DB_XREF=gi:18088198 /FEA=FLmRNA /CNT=30 /TID=Mm.153837.1 /TIER=FL+Stack /STK=21 /UG=Mm.153837 /LL=56379 /UG_GENE=Kcnj1 /DEF=Mus musculus, potassium inwardly-rectifying channel, subfamily J, member 1, clone MGC:18350 IMAGE:4241262, mRNA, com	potassium inwardly-rectifying channel, subfamily J, member 1	Kcnj1	chr9 A4	Mm.153837	56379			ENSMUSG00000041248	6810 // transport // inferred from electronic annotation /// 6811 // ion transport // inferred from electronic annotation /// 6813 // potassium ion transport // inferred from electronic annotation	16020 // membrane // inferred from electronic annotation /// 16021 // integral to membrane // traceable author statement	5216 // ion channel activity // inferred from electronic annotation /// 5242 // inward rectifier potassium channel activity // inferred from electronic annotation /// 5244 // voltage-gated ion channel activity // inferred from electronic annotation /// 52		IPR001838 // K+ channel, inward rectifier
1419814_s_at	S100a1	1.53807	0.650164	GenBank	Mm.198513	gb:AI266795 /DB_XREF=gi:3884953 /DB_XREF=uj07b09.x1 /CLONE=IMAGE:1891193 /FEA=EST /CNT=1 /TID=Mm.198513.1 /TIER=ConsEnd /STK=1 /UG=Mm.198513 /LL=99575 /UG_GENE=AI266795 /UG_TITLE=expressed sequence AI266795	S100 calcium binding protein A1	S100a1	chr3 F1-F2|3 43.6 cM	Mm.24662	20193			ENSMUSG00000044080		16529 // sarcoplasmic reticulum // inferred from direct assay	5509 // calcium ion binding // inferred from electronic annotation		IPR001751 // Calcium-binding protein, S-100/ICaBP type /// IPR002048 // Calcium-binding EF-hand
1427040_at	Mdfic	1.53736	0.650467	GenBank	Mm.1314	gb:U13371.1 /DB_XREF=gi:987223 /FEA=mRNA /CNT=52 /TID=Mm.1314.1 /TIER=Stack /STK=22 /UG=Mm.1314 /LL=16543 /UG_GENE=Kdt1 /UG_TITLE=kidney cell line derived transcript 1 /DEF=Mus musculus (C57BL10 X C3H)F2 clone 1.5 novel mRNA from renin-expressing kidney t	MyoD family inhibitor domain containing	Mdfic	chr6 A1	Mm.1314	16543			ENSMUSG00000041390
1455871_s_at	Tax1bp3 /// Rpl13	1.536	0.651042	GenBank	Mm.186	gb:AV139821 /DB_XREF=gi:5343816 /DB_XREF=AV139821 /CLONE=2810054L14 /FEA=EST /CNT=37 /TID=Mm.186.2 /TIER=Stack /STK=33 /UG=Mm.186 /LL=76281 /UG_GENE=1300011C24Rik /UG_TITLE=RIKEN cDNA 1300011C24 gene	Tax1 (human T-cell leukemia virus type I) binding protein 3 /// ribosomal protein L13	Tax1bp3 /// Rpl13	chr11 B4 /// chr8 E1	Mm.371656	270106 /// 76281			ENSMUSG00000040158 /// ENSMUSG00000058775 /// ENSMUSG00000062977 /// ENSMUSG00000060585 /// ENSMUSG00000000740	8285 // negative regulation of cell proliferation // inferred from direct assay /// 6412 // protein biosynthesis // inferred from electronic annotation /// 7046 // ribosome biogenesis // inferred from electronic annotation	5634 // nucleus // inferred from direct assay /// 5737 // cytoplasm // inferred from direct assay /// 5622 // intracellular // inferred from electronic annotation /// 5830 // cytosolic ribosome (sensu Eukaryota) // inferred from electronic annotation ///	8013 // beta-catenin binding // inferred from physical interaction /// 30528 // transcription regulator activity // inferred from mutant phenotype /// 3735 // structural constituent of ribosome // inferred from electronic annotation	Ribosomal_Proteins // GenMAPP	IPR001380 // Ribosomal protein L13e /// IPR001478 // PDZ/DHR/GLGF domain
1419455_at	Il10rb	1.53553	0.65124	GenBank	Mm.4154	gb:NM_008349.1 /DB_XREF=gi:6680390 /GEN=Il10rb /FEA=FLmRNA /CNT=79 /TID=Mm.4154.1 /TIER=FL+Stack /STK=9 /UG=Mm.4154 /LL=16155 /DEF=Mus musculus interleukin 10 receptor, beta (Il10rb), mRNA. /PROD=interleukin 10 receptor, beta /FL=gb:AF440787.1 gb:NM_00834	interleukin 10 receptor, beta	Il10rb	chr16 C3.3|16 63.11 cM	Mm.4154	16155			ENSMUSG00000022969	7166 // cell surface receptor linked signal transduction // inferred from electronic annotation	5887 // integral to plasma membrane // inferred from electronic annotation /// 16020 // membrane // inferred from electronic annotation /// 16021 // integral to membrane // inferred from electronic annotation	4872 // receptor activity // inferred from electronic annotation /// 4896 // hematopoietin/interferon-class (D200-domain) cytokine receptor activity // inferred from electronic annotation /// 4920 // interleukin-10 receptor activity // inferred from mutan
1424259_at	2400010G15Rik	1.53378	0.651985	GenBank	Mm.12787	gb:BC020104.1 /DB_XREF=gi:18043241 /FEA=FLmRNA /CNT=87 /TID=Mm.12787.1 /TIER=FL+Stack /STK=42 /UG=Mm.12787 /LL=76483 /UG_GENE=2400010G15Rik /DEF=Mus musculus, RIKEN cDNA 2400010G15 gene, clone MGC:28091 IMAGE:3963699, mRNA, complete cds. /PROD=RIKEN cDNA	RIKEN cDNA 2400010G15 gene	2400010G15Rik	chr17 A3.3	Mm.12787	76483			ENSMUSG00000002279		16021 // integral to membrane // traceable author statement			IPR009613 // Protein of unknown function DUF1222
1422443_at	Xpnpep1	1.52908	0.653986	GenBank	Mm.99776	gb:NM_133216.1 /DB_XREF=gi:18875371 /GEN=Xpnpep1 /FEA=FLmRNA /CNT=218 /TID=Mm.99776.1 /TIER=FL+Stack /STK=118 /UG=Mm.99776 /LL=170750 /DEF=Mus musculus cytosolic aminopeptidase P (Xpnpep1), mRNA. /PROD=cytosolic aminopeptidase P /FL=gb:AF363970.1 gb:NM_13	X-prolyl aminopeptidase (aminopeptidase P) 1, soluble	Xpnpep1	chr19 D2	Mm.99776	170750			ENSMUSG00000025027	6508 // proteolysis and peptidolysis // inferred from sequence or structural similarity		4177 // aminopeptidase activity // inferred from electronic annotation /// 8235 // metalloexopeptidase activity // inferred from sequence or structural similarity /// 16787 // hydrolase activity // inferred from electronic annotation
1450852_s_at	F2r	1.52834	0.654307	GenBank	Mm.24816	gb:BQ173958 /DB_XREF=gi:20349449 /DB_XREF=UI-M-DJ2-bvv-m-22-0-UI.s1 /CLONE=UI-M-DJ2-bvv-m-22-0-UI /FEA=FLmRNA /CNT=169 /TID=Mm.24816.1 /TIER=Stack /STK=87 /UG=Mm.24816 /LL=14062 /UG_GENE=F2r /UG_TITLE=coagulation factor II (thrombin) receptor /FL=gb:L0352	coagulation factor II (thrombin) receptor	F2r	chr13 D1|13 47.0 cM	Mm.24816	14062			ENSMUSG00000048376	7165 // signal transduction // inferred from electronic annotation /// 7186 // G-protein coupled receptor protein signaling pathway // inferred from electronic annotation /// 7596 // blood coagulation // inferred from electronic annotation	5615 // extracellular space // traceable author statement /// 16021 // integral to membrane // traceable author statement	1584 // rhodopsin-like receptor activity // inferred from electronic annotation /// 4871 // signal transducer activity // inferred from electronic annotation /// 4872 // receptor activity // inferred from electronic annotation /// 4930 // G-protein couple	GPCRDB_Class_A_Rhodopsin-like // GenMAPP	IPR000276 // Rhodopsin-like GPCR superfamily
1450072_at	Ash1l	1.52671	0.655003	GenBank	Mm.24637	gb:BG694892 /DB_XREF=gi:13954259 /DB_XREF=NISC_iv10b01.w1 /CLONE=IMAGE:4317241 /FEA=FLmRNA /CNT=123 /TID=Mm.24637.1 /TIER=Stack /STK=20 /UG=Mm.24637 /LL=192195 /UG_GENE=LOC192195 /UG_TITLE=putative chromatin remodeling factor /FL=gb:NM_138679.1 gb:AF24713	ash1 (absent, small, or homeotic)-like (Drosophila)	Ash1l	chr3 F1	Mm.130752	192195			ENSMUSG00000028053	6355 // regulation of transcription, DNA-dependent // inferred from sequence or structural similarity		3677 // DNA binding // inferred from sequence or structural similarity		IPR001214 // Nuclear protein SET /// IPR001487 // Bromodomain /// IPR001965 // Zn-finger-like, PHD finger /// IPR001025 // Bromo adjacent region
1451090_a_at	Eif2s3x	1.52543	0.655553	GenBank	Mm.22387	gb:BC006682.1 /DB_XREF=gi:13879401 /FEA=FLmRNA /CNT=210 /TID=Mm.22387.1 /TIER=FL+Stack /STK=129 /UG=Mm.22387 /LL=102885 /UG_GENE=AI314668 /DEF=Mus musculus, clone MGC:7893 IMAGE:3582458, mRNA, complete cds. /PROD=Unknown (protein for MGC:7893) /FL=gb:BC00	eukaryotic translation initiation factor 2, subunit 3, structural gene X-linked	Eif2s3x	chrX C-D|X 32.0 cM	Mm.218851	26905			ENSMUSG00000035150	6412 // protein biosynthesis // inferred from electronic annotation		3743 // translation initiation factor activity // inferred from electronic annotation /// 5525 // GTP binding // inferred from electronic annotation	Translation_Factors // GenMAPP	IPR000795 // Protein synthesis factor, GTP-binding /// IPR004161 // Elongation factor Tu, domain 2
1416948_at	Mrpl23	1.5202	0.657807	GenBank	Mm.12144	gb:NM_011288.1 /DB_XREF=gi:6755351 /GEN=Mrpl23 /FEA=FLmRNA /CNT=77 /TID=Mm.12144.1 /TIER=FL+Stack /STK=62 /UG=Mm.12144 /LL=19935 /DEF=Mus musculus mitochondrial ribosomal protein L23 (Mrpl23), mRNA. /PROD=mitochondrial ribosomal protein L23 /FL=gb:NM_0112	mitochondrial ribosomal protein L23	Mrpl23	chr7 F5|7 69.0 cM	Mm.12144	19935			ENSMUSG00000037772	6412 // protein biosynthesis // traceable author statement /// 7046 // ribosome biogenesis // inferred from electronic annotation	5762 // mitochondrial large ribosomal subunit // inferred from direct assay /// 30529 // ribonucleoprotein complex // inferred from electronic annotation	3723 // RNA binding // inferred from sequence or structural similarity /// 3735 // structural constituent of ribosome // inferred from electronic annotation	mRNA_processing_binding_Reactome // GenMAPP	IPR001014 // Ribosomal L23 protein
1422474_at	Pde4b	1.51905	0.658305	GenBank	Mm.20181	gb:BM246564 /DB_XREF=gi:17881834 /DB_XREF=K0739H08-3 /CLONE=K0739H08 /FEA=FLmRNA /CNT=173 /TID=Mm.20181.1 /TIER=Stack /STK=43 /UG=Mm.20181 /LL=18578 /UG_GENE=Pde4b /UG_TITLE=phosphodiesterase 4B, cAMP specific /FL=gb:NM_019840.1 gb:AF326556.1 gb:AF326555.	phosphodiesterase 4B, cAMP specific	Pde4b	chr4 C6|4 46.8 cM	Mm.20181	18578			ENSMUSG00000028525	6939 // smooth muscle contraction // inferred from mutant phenotype		4115 // cAMP-specific phosphodiesterase activity // inferred from sequence or structural similarity /// 5516 // calmodulin binding // inferred from electronic annotation /// 16787 // hydrolase activity // inferred from electronic annotation	Smooth_muscle_contraction // GenMAPP	IPR002073 // 3'5'-cyclic nucleotide phosphodiesterase
1425632_a_at	Pqlc2	1.51807	0.658732	GenBank	Mm.45131	gb:BC019216.1 /DB_XREF=gi:17512535 /FEA=FLmRNA /CNT=12 /TID=Mm.45131.1 /TIER=FL /STK=1 /UG=Mm.45131 /DEF=Mus musculus, Similar to hypothetical protein FLJ20320, clone MGC:29170 IMAGE:5065163, mRNA, complete cds. /PROD=Similar to hypothetical protein FLJ20	PQ loop repeat containing 2	Pqlc2	chr4 D3	Mm.45131	212555			ENSMUSG00000028744					IPR006603 // Cystinosin/ERS1p repeat
1424460_s_at	BC005662	1.51377	0.660601	GenBank	Mm.50	gb:BC005662.1 /DB_XREF=gi:13542948 /FEA=FLmRNA /CNT=210 /TID=Mm.50.1 /TIER=FL+Stack /STK=30 /UG=Mm.50 /DEF=Mus musculus, Similar to hypothetical protein FLJ12443, clone MGC:8148 IMAGE:3589626, mRNA, complete cds. /PROD=Similar to hypothetical protein FLJ1	cDNA sequence BC005662	BC005662	chr13 C1	Mm.284649	210992			ENSMUSG00000021608			8415 // acyltransferase activity // inferred from electronic annotation /// 16740 // transferase activity // inferred from electronic annotation		IPR002123 // Phospholipid/glycerol acyltransferase /// IPR002048 // Calcium-binding EF-hand
1451780_at	Blnk	1.51237	0.661215	GenBank	Mm.9749	gb:AF068182.1 /DB_XREF=gi:3406752 /FEA=FLmRNA /CNT=16 /TID=Mm.9749.1 /TIER=FL /STK=1 /UG=Mm.9749 /LL=17060 /UG_GENE=Ly57 /DEF=Mus musculus B cell linker protein BLNK mRNA, complete cds. /PROD=B cell linker protein BLNK /FL=gb:AF068182.1 gb:AB015290.1	B-cell linker	Blnk	chr19 C3|19 31.0 cM	Mm.9749	17060			ENSMUSG00000061132	6952 // defense response // inferred from electronic annotation /// 7242 // intracellular signaling cascade // inferred from sequence or structural similarity	5886 // plasma membrane // inferred from electronic annotation			IPR000980 // SH2 motif
1438626_x_at	Rpl14	1.5111	0.661771	GenBank	Mm.43749	gb:AV148464 /DB_XREF=gi:5352597 /DB_XREF=AV148464 /CLONE=2810478I15 /FEA=EST /CNT=10 /TID=Mm.43749.7 /TIER=Stack /STK=10 /UG=Mm.43749 /LL=67115 /UG_GENE=3100001N19Rik /UG_TITLE=RIKEN cDNA 3100001N19 gene	ribosomal protein L14	Rpl14	chr9 F4	Mm.289810	67115			ENSMUSG00000025794	6412 // protein biosynthesis // inferred from sequence or structural similarity	5622 // intracellular // inferred from sequence or structural similarity /// 5840 // ribosome // inferred from sequence or structural similarity /// 30529 // ribonucleoprotein complex // inferred from electronic annotation	3735 // structural constituent of ribosome // inferred from sequence or structural similarity		IPR005824 // KOW /// IPR002784 // Ribosomal protein L14
1451091_at	Txndc5	1.50753	0.663339	GenBank	Mm.28622	gb:BC016252.1 /DB_XREF=gi:16740760 /FEA=FLmRNA /CNT=296 /TID=Mm.28622.1 /TIER=FL+Stack /STK=128 /UG=Mm.28622 /DEF=Mus musculus, Similar to hypothetical protein MGC3178, clone MGC:28887 IMAGE:4911455, mRNA, complete cds. /PROD=Similar to hypothetical prote	thioredoxin domain containing 5	Txndc5	chr13 A3.3	Mm.28622	105245			ENSMUSG00000038991	6118 // electron transport // inferred from sequence or structural similarity	5783 // endoplasmic reticulum // inferred from electronic annotation	5489 // electron transporter activity // inferred from sequence or structural similarity /// 16853 // isomerase activity // inferred from electronic annotation		IPR006662 // Thioredoxin type domain
1427072_at	Stard8	1.50406	0.664867	GenBank	Mm.30775	gb:BM119481 /DB_XREF=gi:17087507 /DB_XREF=L0925H02-3 /CLONE=L0925H02 /FEA=mRNA /CNT=42 /TID=Mm.30775.1 /TIER=Stack /STK=20 /UG=Mm.30775 /UG_TITLE=Mus musculus, Similar to KIAA0189 gene product, clone IMAGE:5007480, mRNA, partial cds	START domain containing 8	Stard8	chrX C3	Mm.236928	236920			ENSMUSG00000031216			5096 // GTPase activator activity // inferred from electronic annotation		IPR000198 // RhoGAP domain /// IPR002913 // Lipid-binding START
1423083_at	Rab33b	1.50331	0.6652	GenBank	Mm.1664	gb:AK004974.1 /DB_XREF=gi:12836563 /GEN=Rab33b /FEA=FLmRNA /CNT=114 /TID=Mm.1664.1 /TIER=Stack /STK=59 /UG=Mm.1664 /LL=19338 /UG_TITLE=RAB33B, member of RAS oncogene family /DEF=Mus musculus adult male liver cDNA, RIKEN full-length enriched library, clone	RAB33B, member of RAS oncogene family	Rab33b	chr3 D	Mm.1664	19338			ENSMUSG00000027739	6810 // transport // inferred from electronic annotation /// 7264 // small GTPase mediated signal transduction // inferred from electronic annotation /// 15031 // protein transport // inferred from electronic annotation	5622 // intracellular // inferred from electronic annotation /// 5794 // Golgi apparatus // inferred from electronic annotation	5525 // GTP binding // inferred from electronic annotation		IPR001806 // Ras GTPase superfamily
1452125_at	Thrap3	1.50321	0.665243	GenBank	Mm.22440	gb:BG075035 /DB_XREF=gi:12557604 /DB_XREF=H3142E04-3 /CLONE=H3142E04 /FEA=FLmRNA /CNT=27 /TID=Mm.22440.1 /TIER=Stack /STK=11 /UG=Mm.22440 /UG_TITLE=Mus musculus, Similar to thyroid hormone receptor-associated protein, 150 kDa subunit, clone MGC:37192 IMAG	thyroid hormone receptor associated protein 3	Thrap3	chr4 D2.2	Mm.236211	230753			ENSMUSG00000052460	6366 // transcription from RNA polymerase II promoter // Unknown /// 45944 // positive regulation of transcription from RNA polymerase II promoter // inferred from sequence or structural similarity	119 // mediator complex // inferred from direct assay /// 119 // mediator complex // inferred from sequence or structural similarity	3713 // transcription coactivator activity // inferred from sequence or structural similarity /// 4872 // receptor activity // inferred from electronic annotation
1451230_a_at	Wbp5	1.49982	0.666745	GenBank	Mm.512	gb:BC007478.1 /DB_XREF=gi:13938642 /FEA=FLmRNA /CNT=192 /TID=Mm.512.1 /TIER=FL+Stack /STK=54 /UG=Mm.512 /LL=22381 /UG_GENE=Wbp5 /DEF=Mus musculus, WW domain binding protein 5, clone MGC:7478 IMAGE:3490650, mRNA, complete cds. /PROD=WW domain binding prote	WW domain binding protein 5	Wbp5	chrX E3	Mm.512	22381			ENSMUSG00000042712					IPR010370 // Transcription elongation factor A, SII-related
1437995_x_at	SEPT7	1.49977	0.666767	GenBank	Mm.141945	gb:AV219419 /DB_XREF=gi:6168596 /DB_XREF=AV219419 /CLONE=3010090D12 /FEA=EST /CNT=13 /TID=Mm.141945.7 /TIER=Stack /STK=13 /UG=Mm.141945 /LL=68133 /UG_GENE=5730591C18Rik /UG_TITLE=RIKEN cDNA 5730591C18 gene	septin 7	2008-09-07	chr9 A4	Mm.270259	235072			ENSMUSG00000001833	910 // cytokinesis // inferred from electronic annotation /// 7049 // cell cycle // inferred from electronic annotation	19717 // synaptosome // inferred from direct assay	5515 // protein binding // inferred from physical interaction /// 5525 // GTP binding // inferred from electronic annotation		IPR000038 // Cell division/GTP binding protein
1424250_a_at	Arhgef3	1.49926	0.666997	GenBank	Mm.34514	gb:BC012262.1 /DB_XREF=gi:15126666 /FEA=FLmRNA /CNT=63 /TID=Mm.34514.1 /TIER=FL+Stack /STK=43 /UG=Mm.34514 /LL=71704 /UG_GENE=Arhgef3 /DEF=Mus musculus, clone MGC:19066 IMAGE:4192378, mRNA, complete cds. /PROD=Unknown (protein for MGC:19066) /FL=gb:BC0122	Rho guanine nucleotide exchange factor (GEF) 3	Arhgef3	chr14 A3|14 9.0 cM	Mm.248606	71704			ENSMUSG00000021895					IPR000219 // DH domain /// IPR001849 // Pleckstrin-like
1424407_s_at	Cbx6	1.49849	0.667337	GenBank	Mm.180587	gb:BC019942.1 /DB_XREF=gi:18043679 /FEA=FLmRNA /CNT=71 /TID=Mm.180587.1 /TIER=FL+Stack /STK=34 /UG=Mm.180587 /LL=74738 /UG_GENE=5730406O18Rik /DEF=Mus musculus, RIKEN cDNA 5730406O18 gene, clone MGC:28299 IMAGE:4012121, mRNA, complete cds. /PROD=RIKEN cDN	chromobox homolog 6	Cbx6		Mm.38438	494448				6333 // chromatin assembly or disassembly // inferred from electronic annotation /// 6350 // transcription // inferred from electronic annotation /// 6355 // regulation of transcription, DNA-dependent // inferred from electronic annotation /// 16568 // ch	785 // chromatin // inferred from electronic annotation /// 5634 // nucleus // inferred from electronic annotation	3682 // chromatin binding // inferred from electronic annotation
1435304_at	Sod1	1.49751	0.667776	GenBank	Mm.5274	gb:BM240246 /DB_XREF=gi:17875516 /DB_XREF=K0549B09-3 /CLONE=K0549B09 /FEA=EST /CNT=25 /TID=Mm.5274.2 /TIER=Stack /STK=18 /UG=Mm.5274 /LL=20655 /UG_GENE=Sod1 /UG_TITLE=superoxide dismutase 1, soluble	Superoxide dismutase 1, soluble	Sod1		Mm.276325	20655	EC:1.15.1.1		ENSMUSG00000022982	187 // activation of MAPK // inferred from direct assay /// 6309 // DNA fragmentation during apoptosis // inferred from direct assay /// 6801 // superoxide metabolism // inferred from electronic annotation /// 6979 // response to oxidative stress // infer	5737 // cytoplasm // traceable author statement /// 5739 // mitochondrion // inferred from direct assay	4785 // copper, zinc superoxide dismutase activity // inferred from direct assay /// 4785 // copper, zinc superoxide dismutase activity // inferred from electronic annotation /// 4785 // copper, zinc superoxide dismutase activity // traceable author state
1435272_at	Itpkb	1.49697	0.668018	GenBank	Mm.28604	gb:BE196957 /DB_XREF=gi:8709126 /DB_XREF=ug65b01.x1 /CLONE=IMAGE:1547209 /FEA=EST /CNT=30 /TID=Mm.28604.1 /TIER=Stack /STK=18 /UG=Mm.28604 /UG_TITLE=ESTs	inositol 1,4,5-trisphosphate 3-kinase B	Itpkb	chr1 H5|1 100.0 cM	Mm.132535	320404				165 // MAPKKK cascade // inferred from mutant phenotype /// 7166 // cell surface receptor linked signal transduction // inferred from mutant phenotype /// 30217 // T-cell differentiation // inferred from mutant phenotype /// 45059 // positive thymic T-cel		8440 // inositol-trisphosphate 3-kinase activity // inferred from direct assay /// 8440 // inositol-trisphosphate 3-kinase activity // inferred from mutant phenotype /// 16301 // kinase activity // inferred from electronic annotation
1448690_at	Kcnk1	1.49361	0.669519	GenBank	Mm.10800	gb:NM_008430.1 /DB_XREF=gi:6680537 /GEN=Kcnk1 /FEA=FLmRNA /CNT=125 /TID=Mm.10800.1 /TIER=FL+Stack /STK=46 /UG=Mm.10800 /LL=16525 /DEF=Mus musculus potassium channel, subfamily K, member 1 (Kcnk1), mRNA. /PROD=potassium channel, subfamily K, member 1 /FL=g	potassium channel, subfamily K, member 1	Kcnk1	chr8 E2	Mm.10800	16525			ENSMUSG00000033998	6810 // transport // inferred from electronic annotation /// 6811 // ion transport // inferred from electronic annotation /// 6813 // potassium ion transport // Unknown	5768 // endosome // inferred from direct assay /// 16020 // membrane // inferred from electronic annotation /// 16021 // integral to membrane // traceable author statement	5216 // ion channel activity // inferred from electronic annotation /// 5244 // voltage-gated ion channel activity // inferred from electronic annotation /// 5267 // potassium channel activity // inferred from direct assay /// 5267 // potassium channel ac
1436339_at	1810058I24Rik	1.4872	0.672404	GenBank	Mm.53	gb:BE627374 /DB_XREF=gi:9907794 /DB_XREF=ut93b04.x1 /CLONE=IMAGE:3369967 /FEA=EST /CNT=20 /TID=Mm.53.1 /TIER=Stack /STK=9 /UG=Mm.53 /LL=67705 /UG_GENE=1810058I24Rik /UG_TITLE=RIKEN cDNA 1810058I24 gene	RIKEN cDNA 1810058I24 gene	1810058I24Rik		Mm.228046	67705
1424299_at	Oma1	1.47944	0.675931	GenBank	Mm.30021	gb:BC016238.1 /DB_XREF=gi:16740732 /FEA=FLmRNA /CNT=65 /TID=Mm.30021.1 /TIER=FL+Stack /STK=39 /UG=Mm.30021 /LL=67013 /UG_GENE=2010001O09Rik /DEF=Mus musculus, RIKEN cDNA 2010001O09 gene, clone MGC:28820 IMAGE:4504835, mRNA, complete cds. /PROD=RIKEN cDNA	OMA1 homolog, zinc metallopeptidase (S. cerevisiae)	Oma1	chr4 C6	Mm.30021	67013			ENSMUSG00000035069	6508 // proteolysis and peptidolysis // inferred from sequence or structural similarity		8233 // peptidase activity // inferred from electronic annotation /// 8237 // metallopeptidase activity // inferred from sequence or structural similarity /// 16787 // hydrolase activity // inferred from electronic annotation		IPR001915 // Peptidase M48, Ste24p
1451132_at	Pbxip1	1.47719	0.676962	GenBank	Mm.219678	gb:BC026838.1 /DB_XREF=gi:20070996 /FEA=FLmRNA /CNT=236 /TID=Mm.219678.1 /TIER=FL+Stack /STK=99 /UG=Mm.219678 /DEF=Mus musculus, Similar to hematopoietic PBX-interacting protein, clone MGC:27544 IMAGE:4460993, mRNA, complete cds. /PROD=Similar to hematopo	pre-B-cell leukemia transcription factor interacting protein 1	Pbxip1	chr3 F1	Mm.65906	229534			ENSMUSG00000042613
1448208_at	Smad1	1.47718	0.676966	GenBank	Mm.15185	gb:U74359.1 /DB_XREF=gi:1658158 /FEA=FLmRNA /CNT=244 /TID=Mm.15185.1 /TIER=FL+Stack /STK=131 /UG=Mm.15185 /LL=17125 /UG_GENE=Madh1 /DEF=Mus musculus mothers-against-dpp-related-1 mRNA, complete cds. /PROD=mothers-against-dpp-related-1 /FL=gb:U74359.1 gb:U	MAD homolog 1 (Drosophila)	Smad1	chr8 C1	Mm.223717	17125			ENSMUSG00000031681	165 // MAPKKK cascade // inferred from mutant phenotype /// 6350 // transcription // inferred from electronic annotation /// 6355 // regulation of transcription, DNA-dependent // inferred from electronic annotation /// 6357 // regulation of transcription	5622 // intracellular // inferred from electronic annotation /// 5667 // transcription factor complex // inferred from direct assay	3700 // transcription factor activity // inferred from direct assay /// 3702 // RNA polymerase II transcription factor activity // inferred from direct assay /// 5515 // protein binding // inferred from physical interaction	TGF_Beta_Signaling_Pathway // GenMAPP	IPR003619 // Dwarfin protein, domain A /// IPR001132 // Dwarfin protein
1425536_at	Stx3	1.47636	0.677341	GenBank		gb:AV296217 /DB_XREF=gi:16392823 /DB_XREF=AV296217 /CLONE=5730439P14 /FEA=FLmRNA /CNT=51 /TID=Mm.203928.2 /TIER=Stack /STK=15 /UG=Mm.203928 /LL=20908 /UG_GENE=Stx3 /UG_TITLE=syntaxin 3 /FL=gb:D29797.1													IPR006011 // Syntaxin, N-terminal /// IPR000727 // Target SNARE coiled-coil domain
1421965_s_at	Notch3	1.47253	0.679102	GenBank	Mm.4945	gb:NM_008716.1 /DB_XREF=gi:6679095 /GEN=Notch3 /FEA=FLmRNA /CNT=28 /TID=Mm.4945.1 /TIER=FL /STK=1 /UG=Mm.4945 /LL=18131 /DEF=Mus musculus Notch gene homolog 3, (Drosophila) (Notch3), mRNA. /PROD=Notch gene homolog 3, (Drosophila) /FL=gb:NM_008716.1	Notch gene homolog 3 (Drosophila)	Notch3	chr17 A3.3|17 20.0 cM	Mm.4945	18131			ENSMUSG00000038146	6350 // transcription // inferred from electronic annotation /// 6355 // regulation of transcription, DNA-dependent // inferred from electronic annotation /// 7275 // development // inferred from electronic annotation /// 30154 // cell differentiation //	5615 // extracellular space // traceable author statement /// 16020 // membrane // inferred from electronic annotation /// 16021 // integral to membrane // traceable author statement	3677 // DNA binding // inferred from sequence or structural similarity /// 3700 // transcription factor activity // inferred from sequence or structural similarity /// 4872 // receptor activity // inferred from electronic annotation /// 5509 // calcium io		IPR006209 // EGF-like domain /// IPR000800 // Notch (DSL) domain /// IPR010660 // NOTCH /// IPR002110 // Ankyrin
1434953_at	4633402D15Rik	1.47198	0.679359	GenBank	Mm.2873	gb:BB027914 /DB_XREF=gi:16258055 /DB_XREF=BB027914 /CLONE=5330439J20 /FEA=EST /CNT=45 /TID=Mm.2873.1 /TIER=Stack /STK=22 /UG=Mm.2873 /UG_TITLE=ESTs	RIKEN cDNA 4633402D15 gene	4633402D15Rik	chr1 E2.3	Mm.25788	70829			ENSMUSG00000026339
1423042_at	Fin14	1.47149	0.679583	GenBank	Mm.18459	gb:BG068686 /DB_XREF=gi:12551255 /DB_XREF=H3068C04-3 /CLONE=H3068C04 /FEA=FLmRNA /CNT=421 /TID=Mm.18459.1 /TIER=Stack /STK=109 /UG=Mm.18459 /LL=14209 /UG_GENE=Fin14 /UG_TITLE=fibroblast growth factor inducible 14 /FL=gb:U42386.1 gb:NM_008015.1	fibroblast growth factor inducible 14	Fin14	chrX A1.1|6 42.0 cM		14209					16021 // integral to membrane // traceable author statement			IPR001410 // DEAD/DEAH box helicase /// IPR001650 // Helicase, C-terminal
1448284_a_at	Ndufc1	1.4696	0.680456	GenBank	Mm.666	gb:NM_025523.1 /DB_XREF=gi:13384945 /GEN=Ndufc1 /FEA=FLmRNA /CNT=149 /TID=Mm.666.1 /TIER=FL+Stack /STK=101 /UG=Mm.666 /LL=66377 /DEF=Mus musculus NADH dehydrogenase (ubiquinone) 1, subcomplex unknown, 1 (Ndufc1), mRNA. /PROD=RIKEN cDNA 2310016K22 /FL=gb:N	NADH dehydrogenase (ubiquinone) 1, subcomplex unknown, 1	Ndufc1	chr3 D	Mm.331007	66377			ENSMUSG00000037152		5739 // mitochondrion // inferred from electronic annotation /// 16021 // integral to membrane // traceable author statement	16491 // oxidoreductase activity // inferred from electronic annotation
1418758_a_at	Pscd3	1.46904	0.680718	GenBank	Mm.19065	gb:NM_011182.1 /DB_XREF=gi:7242194 /GEN=Pscd3 /FEA=FLmRNA /CNT=37 /TID=Mm.19065.1 /TIER=FL+Stack /STK=19 /UG=Mm.19065 /LL=19159 /DEF=Mus musculus pleckstrin homology, Sec7 and coiledcoil domains 3 (Pscd3), mRNA. /PROD=pleckstrin homology, Sec7 and coiledc	pleckstrin homology, Sec7 and coiled-coil domains 3	Pscd3	chr5 G2|5 82.0 cM	Mm.281003	19159			ENSMUSG00000018001	45785 // positive regulation of cell adhesion // inferred from direct assay	1726 // ruffle // inferred from physical interaction /// 5737 // cytoplasm // inferred from direct assay /// 5886 // plasma membrane // inferred from direct assay	5085 // guanyl-nucleotide exchange factor activity // inferred from sequence or structural similarity /// 5515 // protein binding // inferred from physical interaction /// 5547 // phosphatidylinositol-3,4,5-triphosphate binding // inferred from direct ass		IPR000904 // SEC7-like domain /// IPR001849 // Pleckstrin-like
1415834_at	Dusp6	1.46422	0.682958	GenBank	Mm.1791	gb:NM_026268.1 /DB_XREF=gi:13399313 /GEN=Dusp6 /FEA=FLmRNA /CNT=360 /TID=Mm.1791.1 /TIER=FL+Stack /STK=221 /UG=Mm.1791 /LL=67603 /DEF=Mus musculus dual specificity phosphatase 6 (Dusp6), mRNA. /PROD=dual specificity phosphatase 6 /FL=gb:NM_026268.1 gb:BC0	dual specificity phosphatase 6	Dusp6	chr10 C3	Mm.1791	67603			ENSMUSG00000019960	6470 // protein amino acid dephosphorylation // inferred from electronic annotation		4721 // phosphoprotein phosphatase activity // inferred from electronic annotation /// 8138 // protein tyrosine/serine/threonine phosphatase activity // inferred from electronic annotation /// 16787 // hydrolase activity // inferred from electronic annota		IPR000340 // Dual specificity protein phosphatase
1421840_at	Abca1	1.4626	0.683714	GenBank	Mm.369	gb:BB305534 /DB_XREF=gi:15411280 /DB_XREF=BB305534 /CLONE=B230120E19 /FEA=FLmRNA /CNT=126 /TID=Mm.369.1 /TIER=Stack /STK=28 /UG=Mm.369 /LL=11303 /UG_GENE=Abca1 /UG_TITLE=ATP-binding cassette, sub-family A (ABC1), member 1 /FL=gb:NM_013454.1	ATP-binding cassette, sub-family A (ABC1), member 1	Abca1	chr4 A5-B3|4 23.1 cM	Mm.277376	11303			ENSMUSG00000015243	6810 // transport // inferred from electronic annotation /// 6911 // phagocytosis, engulfment // inferred from mutant phenotype /// 8203 // cholesterol metabolism // inferred from direct assay /// 30301 // cholesterol transport // inferred from direct ass	5794 // Golgi apparatus // inferred from direct assay /// 5887 // integral to plasma membrane // inferred from direct assay /// 16021 // integral to membrane // traceable author statement /// 43231 // intracellular membrane-bound organelle // inferred fro	5524 // ATP binding // inferred from electronic annotation /// 16887 // ATPase activity // inferred from electronic annotation	Statin_Pathway_PharmGKB // GenMAPP	IPR003439 // ABC transporter
1456577_x_at	Pitrm1	1.46141	0.684272	GenBank	Mm.41933	gb:AV304625 /DB_XREF=gi:6337139 /DB_XREF=AV304625 /CLONE=5730522K04 /FEA=EST /CNT=9 /TID=Mm.41933.3 /TIER=Stack /STK=9 /UG=Mm.41933 /LL=69617 /UG_GENE=2310012C15Rik /UG_TITLE=RIKEN cDNA 2310012C15 gene	pitrilysin metalloprotease 1	Pitrm1	chr13 A1	Mm.41933	69617			ENSMUSG00000021193	6118 // electron transport // inferred from electronic annotation /// 6810 // transport // inferred from electronic annotation	5746 // mitochondrial electron transport chain // inferred from electronic annotation /// 16020 // membrane // inferred from electronic annotation /// 19866 // inner membrane // inferred from electronic annotation	8233 // peptidase activity // inferred from electronic annotation /// 8237 // metallopeptidase activity // inferred from electronic annotation /// 16491 // oxidoreductase activity // inferred from electronic annotation		IPR007863 // Peptidase M16, C-terminal
1424052_at	Thap4	1.46125	0.684347	GenBank	Mm.29667	gb:BC013538.1 /DB_XREF=gi:15488812 /FEA=FLmRNA /CNT=110 /TID=Mm.29667.1 /TIER=FL+Stack /STK=58 /UG=Mm.29667 /LL=67026 /UG_GENE=2010320B01Rik /DEF=Mus musculus, Similar to CGI-36 protein, clone MGC:19222 IMAGE:4241476, mRNA, complete cds. /PROD=Similar to	THAP domain containing 4	Thap4	chr1 D	Mm.272356	67026			ENSMUSG00000026279					IPR006612 // Zinc-finger protein of unknown function DM3
1423585_at	Igfbp7	1.4612	0.68437	GenBank	Mm.534	gb:AI481026 /DB_XREF=gi:4374252 /DB_XREF=vf89a01.x1 /CLONE=IMAGE:850920 /FEA=FLmRNA /CNT=273 /TID=Mm.534.1 /TIER=ConsEnd /STK=3 /UG=Mm.534 /LL=29817 /UG_GENE=Igfbp7 /UG_TITLE=insulin-like growth factor binding protein 7 /FL=gb:L75822.2 gb:AB012886.1 gb:NM	insulin-like growth factor binding protein 7	Igfbp7	chr5 C3.3	Mm.233470	29817			ENSMUSG00000036256	1558 // regulation of cell growth // inferred from electronic annotation /// 8152 // metabolism // inferred from sequence or structural similarity	5576 // extracellular region // inferred from electronic annotation /// 5615 // extracellular space // traceable author statement	5520 // insulin-like growth factor binding // inferred from electronic annotation /// 16491 // oxidoreductase activity // inferred from sequence or structural similarity /// 19838 // growth factor binding // inferred from electronic annotation		IPR002350 // Serine protease inhibitor, Kazal type /// IPR007110 // Immunoglobulin-like
1455571_x_at	Calm1	1.46016	0.684855	GenBank	Mm.34246	gb:AV015462 /DB_XREF=gi:4792454 /DB_XREF=AV015462 /CLONE=1110059K06 /FEA=EST /CNT=11 /TID=Mm.34246.3 /TIER=Stack /STK=11 /UG=Mm.34246 /LL=12313 /UG_GENE=Calm1 /UG_TITLE=calmodulin 1	calmodulin 1	Calm1	chr12 E|7 4.5 cM	Mm.285993	12313			ENSMUSG00000001175 /// ENSMUSG00000036438	7049 // cell cycle // inferred from direct assay /// 7186 // G-protein coupled receptor protein signaling pathway // inferred from sequence or structural similarity	5737 // cytoplasm // inferred from sequence or structural similarity /// 5886 // plasma membrane // inferred from sequence or structural similarity	5509 // calcium ion binding // traceable author statement /// 5515 // protein binding // inferred from sequence or structural similarity	G_Protein_Signaling // GenMAPP /// G13_Signaling_Pathway // GenMAPP /// Calcium_regulation_in_cardiac_cells // GenMAPP /// Smooth_muscle_contraction // GenMAPP	IPR002048 // Calcium-binding EF-hand	scop // a.4.5.Transcription factor MotA, activation domain // All alpha proteins; DNA/RNA-binding 3-helical bundle; Winged helix DNA-binding domain; Transcription factor MotA, activation domain // 3.6
1455875_x_at	Tm9sf2	1.45896	0.68542	GenBank	Mm.5885	gb:BB131843 /DB_XREF=gi:8786233 /DB_XREF=BB131843 /CLONE=9630055K20 /FEA=EST /CNT=31 /TID=Mm.5885.3 /TIER=Stack /STK=31 /UG=Mm.5885 /LL=68059 /UG_GENE=Tm9sf2 /UG_TITLE=transmembrane 9 superfamily member 2	transmembrane 9 superfamily member 2	Tm9sf2	chr14 E5|14 67.0 cM	Mm.275191	68059			ENSMUSG00000025544	6810 // transport // inferred from electronic annotation	5615 // extracellular space // traceable author statement /// 16021 // integral to membrane // traceable author statement	5215 // transporter activity // inferred from electronic annotation		IPR004240 // Nonaspanin (TM9SF)
1448629_at	Hps4	1.45839	0.685686	GenBank	Mm.4052	gb:NM_138646.1 /DB_XREF=gi:20270246 /GEN=Hps4 /FEA=FLmRNA /CNT=83 /TID=Mm.4052.1 /TIER=FL+Stack /STK=52 /UG=Mm.4052 /LL=192232 /DEF=Mus musculus Hermansky-Pudlak syndrome 4 homolog (human) (Hps4), mRNA. /PROD=Hermansky-Pudlak syndrome 4 homolog (human) /F	Hermansky-Pudlak syndrome 4 homolog (human)	Hps4	chr5 F|5 59.0 cM	Mm.238043	192232			ENSMUSG00000042328	6996 // organelle organization and biogenesis // inferred from mutant phenotype /// 30318 // melanocyte differentiation // inferred from mutant phenotype	16023 // cytoplasmic vesicle // inferred from direct assay
1451112_s_at	Dap	1.45836	0.685703	GenBank	Mm.21622	gb:BC024876.1 /DB_XREF=gi:19352974 /FEA=FLmRNA /CNT=259 /TID=Mm.21622.1 /TIER=FL+Stack /STK=110 /UG=Mm.21622 /LL=70940 /UG_GENE=4921531N22Rik /DEF=Mus musculus, clone MGC:6998 IMAGE:3155209, mRNA, complete cds. /PROD=Unknown (protein for MGC:6998) /FL=gb:	death-associated protein	Dap	chr15 B2	Mm.222867	223453			ENSMUSG00000039168	6915 // apoptosis // inferred from sequence or structural similarity /// 8624 // induction of apoptosis by extracellular signals // inferred from sequence or structural similarity
1449256_a_at	Rab11a	1.4554	0.687096	GenBank	Mm.1387	gb:BC010722.1 /DB_XREF=gi:14715108 /FEA=FLmRNA /CNT=155 /TID=Mm.1387.1 /TIER=FL+Stack /STK=16 /UG=Mm.1387 /LL=53869 /UG_GENE=Rab11a /DEF=Mus musculus, RAB11A, member RAS oncogene family, clone MGC:6317 IMAGE:2811973, mRNA, complete cds. /PROD=RAB11A, memb	RAB11a, member RAS oncogene family	Rab11a	chr9 C	Mm.1387	53869			ENSMUSG00000004771	160 // two-component signal transduction system (phosphorelay) // inferred from sequence or structural similarity /// 6355 // regulation of transcription, DNA-dependent // inferred from sequence or structural similarity /// 6810 // transport // inferred f		3677 // DNA binding // inferred from sequence or structural similarity /// 5525 // GTP binding // inferred from electronic annotation		IPR001806 // Ras GTPase superfamily
1449514_at	Gprk5	1.45447	0.687538	GenBank	Mm.10188	gb:BC019379.1 /DB_XREF=gi:18043880 /FEA=FLmRNA /CNT=36 /TID=Mm.10188.1 /TIER=FL+Stack /STK=8 /UG=Mm.10188 /LL=14773 /UG_GENE=Gprk5 /DEF=Mus musculus, G protein-coupled receptor kinase 5, clone MGC:30358 IMAGE:5116510, mRNA, complete cds. /PROD=G protein-c	G protein-coupled receptor kinase 5	Gprk5	chr19 D3|19 55.0 cM	Mm.279400	14773			ENSMUSG00000003228	6468 // protein amino acid phosphorylation // inferred from sequence or structural similarity /// 7165 // signal transduction // inferred from sequence or structural similarity /// 7186 // G-protein coupled receptor protein signaling pathway // inferred f	5887 // integral to plasma membrane // inferred from electronic annotation	4672 // protein kinase activity // inferred from sequence or structural similarity /// 4674 // protein serine/threonine kinase activity // inferred from sequence or structural similarity /// 4703 // G-protein coupled receptor kinase activity // inferred f	Calcium_regulation_in_cardiac_cells // GenMAPP /// Smooth_muscle_contraction // GenMAPP	IPR000342 // Regulator of G protein /// IPR000719 // Protein kinase
1429585_s_at	Mynn	1.45396	0.687775	GenBank	Mm.30888	gb:BF682874 /DB_XREF=gi:11956873 /DB_XREF=602117656F1 /CLONE=IMAGE:3468924 /FEA=mRNA /CNT=42 /TID=Mm.30888.3 /TIER=Stack /STK=13 /UG=Mm.30888 /LL=80732 /UG_GENE=Mynn /UG_TITLE=myoneurin	myoneurin	Mynn	chr3 A3	Mm.200378	80732			ENSMUSG00000037730			5515 // protein binding // inferred from sequence or structural similarity		IPR000210 // BTB/POZ domain /// IPR007087 // Zn-finger, C2H2 type
1439453_x_at	1500026D16Rik	1.4539	0.687803	GenBank	Mm.28690	gb:AV259141 /DB_XREF=gi:6246600 /DB_XREF=AV259141 /CLONE=4930403J09 /FEA=EST /CNT=8 /TID=Mm.28690.3 /TIER=Stack /STK=8 /UG=Mm.28690 /LL=68209 /UG_GENE=1500026D16Rik /UG_TITLE=RIKEN cDNA 1500026D16 gene	RIKEN cDNA 1500026D16 gene	1500026D16Rik	chr19 A	Mm.246200	68209			ENSMUSG00000024925
1460701_a_at	Mrpl52	1.45217	0.688623	GenBank	Mm.30240	gb:AV021593 /DB_XREF=gi:4798585 /DB_XREF=AV021593 /CLONE=1190023J22 /FEA=mRNA /CNT=102 /TID=Mm.30240.1 /TIER=Stack /STK=85 /UG=Mm.30240 /LL=68836 /UG_GENE=Mrpl52 /UG_TITLE=mitochondrial ribosomal protein L52	mitochondrial ribosomal protein L52	Mrpl52	chr14 C1	Mm.248163	68836			ENSMUSG00000010406			3735 // structural constituent of ribosome // inferred from electronic annotation
1417673_at	Grb14	1.45113	0.689116	GenBank	Mm.33806	gb:NM_016719.1 /DB_XREF=gi:7710031 /GEN=Grb14 /FEA=FLmRNA /CNT=54 /TID=Mm.33806.1 /TIER=FL+Stack /STK=39 /UG=Mm.33806 /LL=50915 /DEF=Mus musculus growth factor receptor bound protein 14 (Grb14), mRNA. /PROD=growth factor receptor bound protein 14 /FL=gb:N	growth factor receptor bound protein 14	Grb14	chr2 C1.3	Mm.214554	50915			ENSMUSG00000026888	7165 // signal transduction // traceable author statement /// 7242 // intracellular signaling cascade // inferred from electronic annotation		5070 // SH3/SH2 adaptor activity // inferred from physical interaction		IPR000159 // RA domain /// IPR001849 // Pleckstrin-like /// IPR000980 // SH2 motif
1419601_at	Kcnj10	1.44836	0.690435	GenBank	Mm.103709	gb:AF322631.1 /DB_XREF=gi:11993685 /GEN=Kcnj10 /FEA=FLmRNA /CNT=28 /TID=Mm.103709.1 /TIER=FL+Stack /STK=8 /UG=Mm.103709 /LL=16513 /DEF=Mus musculus inward rectifier potassium channel KIR4.1 (Kcnj10) mRNA, complete cds. /PROD=inward rectifier potassium cha	potassium inwardly-rectifying channel, subfamily J, member 10	Kcnj10	chr1 H3|1 93.5 cM	Mm.254563	16513			ENSMUSG00000044708	6810 // transport // inferred from electronic annotation /// 6811 // ion transport // inferred from electronic annotation /// 6813 // potassium ion transport // inferred from electronic annotation	5887 // integral to plasma membrane // inferred from electronic annotation /// 16020 // membrane // inferred from electronic annotation /// 16021 // integral to membrane // traceable author statement	5216 // ion channel activity // inferred from electronic annotation /// 5242 // inward rectifier potassium channel activity // inferred from electronic annotation /// 5244 // voltage-gated ion channel activity // inferred from electronic annotation /// 52		IPR001838 // K+ channel, inward rectifier
1428847_a_at	Macf1	1.44771	0.690747	GenBank	Mm.3350	gb:BM250469 /DB_XREF=gi:17885739 /DB_XREF=K0850C07-3 /CLONE=K0850C07 /FEA=mRNA /CNT=72 /TID=Mm.3350.2 /TIER=Stack /STK=19 /UG=Mm.3350 /LL=11426 /UG_GENE=Aclp7 /UG_TITLE=actin-crosslinking protein 7	microtubule-actin crosslinking factor 1	Macf1	chr4 D2.2|4 57.4 cM	Mm.3350	11426				6928 // cell motility // inferred from mutant phenotype /// 7050 // cell cycle arrest // inferred from electronic annotation /// 7163 // establishment and/or maintenance of cell polarity // inferred from mutant phenotype	5856 // cytoskeleton // inferred from electronic annotation /// 15629 // actin cytoskeleton // inferred from direct assay /// 15630 // microtubule cytoskeleton // inferred from direct assay	3779 // actin binding // inferred from direct assay /// 5509 // calcium ion binding // inferred from electronic annotation /// 8017 // microtubule binding // inferred from direct assay		IPR002048 // Calcium-binding EF-hand /// IPR003108 // Growth-arrest-specific protein 2 /// IPR001715 // Calponin-like actin-binding /// IPR002017 // Spectrin repeat /// IPR001101 // Plectin repeat	scop // a.2.5.Prefoldin // All alpha proteins; Long alpha-hairpin; Prefoldin; Prefoldin // 3.3
1429800_at	9130221H12Rik	1.44709	0.691043	GenBank	Mm.14534	gb:AK020285.1 /DB_XREF=gi:12860824 /FEA=mRNA /CNT=18 /TID=Mm.14534.1 /TIER=Stack /STK=8 /UG=Mm.14534 /LL=77124 /UG_GENE=9130221H12Rik /UG_TITLE=RIKEN cDNA 9130221H12 gene /DEF=Mus musculus adult male cecum cDNA, RIKEN full-length enriched library, clone:9	RIKEN cDNA 9130221H12 gene	9130221H12Rik	chr7 A2	Mm.294664	77124			ENSMUSG00000056719					IPR007087 // Zn-finger, C2H2 type
1422856_at	Slc12a3	1.44459	0.692238	GenBank	Mm.182905	gb:NM_019415.1 /DB_XREF=gi:14547896 /GEN=Slc12a3 /FEA=FLmRNA /CNT=40 /TID=Mm.182905.1 /TIER=FL+Stack /STK=9 /UG=Mm.182905 /LL=20497 /DEF=Mus musculus solute carrier family 12, member 3 (Slc12a3), mRNA. /PROD=solute carrier family 12, member 3 /FL=gb:U6108	solute carrier family 12, member 3	Slc12a3	chr8 C5|8 45.0 cM	Mm.25804	20497			ENSMUSG00000031766	6810 // transport // inferred from electronic annotation /// 6811 // ion transport // inferred from sequence or structural similarity /// 6814 // sodium ion transport // inferred from electronic annotation /// 6821 // chloride transport // inferred from e	5887 // integral to plasma membrane // inferred from electronic annotation /// 16020 // membrane // inferred from sequence or structural similarity /// 16021 // integral to membrane // traceable author statement	5215 // transporter activity // inferred from sequence or structural similarity /// 5279 // amino acid-polyamine transporter activity // inferred from sequence or structural similarity /// 5386 // carrier activity // inferred from electronic annotation //		IPR004841 // Amino acid permease-associated region
1455470_x_at	Lasp1	1.44263	0.693178	GenBank	Mm.200673	gb:AV027151 /DB_XREF=gi:4806761 /DB_XREF=AV027151 /CLONE=1300006B07 /FEA=EST /CNT=14 /TID=Mm.200673.2 /TIER=Stack /STK=13 /UG=Mm.200673 /LL=16796 /UG_GENE=Lasp1 /UG_TITLE=LIM and SH3 protein 1	LIM and SH3 protein 1	Lasp1	chr11 C-D|11 56.0 cM	Mm.271967	16796			ENSMUSG00000038366	6810 // transport // inferred from electronic annotation /// 6811 // ion transport // inferred from electronic annotation	5737 // cytoplasm // inferred from direct assay /// 5856 // cytoskeleton // inferred from electronic annotation /// 5925 // focal adhesion // inferred from direct assay	3779 // actin binding // inferred from electronic annotation /// 5515 // protein binding // inferred from physical interaction /// 8270 // zinc ion binding // inferred from electronic annotation /// 51015 // actin filament binding // inferred from direct		IPR001781 // Zn-binding protein, LIM /// IPR000900 // Nebulin /// IPR001452 // SH3
1428875_at	Golph4	1.43982	0.694532	GenBank	Mm.26610	gb:BE981485 /DB_XREF=gi:10650639 /DB_XREF=UI-M-CG0p-bdc-g-01-0-UI.s1 /CLONE=UI-M-CG0p-bdc-g-01-0-UI /FEA=mRNA /CNT=71 /TID=Mm.26610.1 /TIER=Stack /STK=18 /UG=Mm.26610 /LL=73124 /UG_GENE=3110027H23Rik /UG_TITLE=RIKEN cDNA 3110027H23 gene	golgi phosphoprotein 4	Golph4	chr3 E3	Mm.249232	73124			ENSMUSG00000034109		5794 // Golgi apparatus // inferred from sequence or structural similarity /// 16021 // integral to membrane // inferred from sequence or structural similarity
1420196_s_at	Tbc1d14	1.43976	0.69456	GenBank	Mm.206807	gb:C77429 /DB_XREF=gi:2517759 /DB_XREF=C77429 /CLONE=J0030H04 /FEA=EST /CNT=1 /TID=Mm.206807.1 /TIER=ConsEnd /STK=1 /UG=Mm.206807 /LL=52218 /UG_GENE=D5Ertd110e /UG_TITLE=DNA segment, Chr 5, ERATO Doi 110, expressed	TBC1 domain family, member 14	Tbc1d14	chr5 B3|5 20.0 cM	Mm.347359	100855			ENSMUSG00000029192			5096 // GTPase activator activity // inferred from electronic annotation		IPR000195 // RabGAP/TBC domain
1427486_at	Ptprb	1.43799	0.695413	GenBank	Mm.37213	gb:AF157628.1 /DB_XREF=gi:8886020 /FEA=mRNA /CNT=12 /TID=Mm.37213.1 /TIER=ConsEnd /STK=0 /UG=Mm.37213 /LL=19263 /UG_GENE=Ptprb /DEF=Mus musculus receptor-type protein tyrosine phosphatase mRNA, partial cds. /PROD=receptor-type protein tyrosine phosphatase	protein tyrosine phosphatase, receptor type, B	Ptprb	chr10 D2|5 58.0 cM	Mm.37213	19263			ENSMUSG00000020154	6470 // protein amino acid dephosphorylation // inferred from sequence or structural similarity /// 7185 // transmembrane receptor protein tyrosine phosphatase signaling pathway // inferred from electronic annotation	5886 // plasma membrane // inferred from electronic annotation /// 16021 // integral to membrane // inferred from electronic annotation	4721 // phosphoprotein phosphatase activity // inferred from sequence or structural similarity /// 4725 // protein tyrosine phosphatase activity // inferred from electronic annotation /// 4872 // receptor activity // inferred from electronic annotation //		IPR003961 // Fibronectin, type III /// IPR000242 // Tyrosine specific protein phosphatase
1426373_at	Ski	1.4354	0.69667	GenBank	Mm.197663	gb:AK019148.1 /DB_XREF=gi:12859201 /FEA=FLmRNA /CNT=129 /TID=Mm.197663.1 /TIER=Stack /STK=44 /UG=Mm.197663 /LL=68293 /UG_GENE=2610001A11Rik /UG_TITLE=RIKEN cDNA 2610001A11 gene /DEF=Mus musculus 10 days embryo whole body cDNA, RIKEN full-length enriched l	Sloan-Kettering viral oncogene homolog	Ski	chr4 E2|4 78.9 cM	Mm.28520	20481			ENSMUSG00000029050	30326 // embryonic limb morphogenesis // inferred from mutant phenotype	5634 // nucleus // inferred from direct assay /// 5737 // cytoplasm // inferred from direct assay /// 17053 // transcriptional repressor complex // inferred from direct assay	5515 // protein binding // inferred from physical interaction	TGF_Beta_Signaling_Pathway // GenMAPP	IPR003380 // Transforming protein Ski
1424801_at	Enah	1.42952	0.699533	GenBank	Mm.87759	gb:BQ044016 /DB_XREF=gi:19794227 /DB_XREF=UI-M-EF0-bul-c-24-0-UI.r1 /CLONE=IMAGE:5683535 /FEA=FLmRNA /CNT=104 /TID=Mm.87759.2 /TIER=Stack /STK=11 /UG=Mm.87759 /LL=13800 /UG_GENE=Enah /UG_TITLE=enabled homolog (Drosophila) /FL=gb:D10727.1	enabled homolog (Drosophila)	Enah	chr1 H5|1 98.7 cM	Mm.87759	13800			ENSMUSG00000022995	1843 // neural tube closure // inferred from genetic interaction /// 7275 // development // inferred from electronic annotation /// 7399 // neurogenesis // inferred from electronic annotation /// 7411 // axon guidance // inferred from genetic interaction	1725 // stress fiber // inferred from direct assay /// 15629 // actin cytoskeleton // traceable author statement /// 30027 // lamellipodium // inferred from direct assay /// 30175 // filopodium // inferred from direct assay	5515 // protein binding // inferred from physical interaction /// 5522 // profilin binding // inferred from direct assay /// 5522 // profilin binding // inferred from mutant phenotype /// 17124 // SH3 domain binding // inferred from direct assay		IPR001960 // WH1
1452011_a_at	Uxs1	1.42952	0.699536	GenBank	Mm.12790	gb:AA203925 /DB_XREF=gi:1800483 /DB_XREF=mu60d06.r1 /CLONE=IMAGE:643787 /FEA=FLmRNA /CNT=74 /TID=Mm.12790.1 /TIER=ConsEnd /STK=0 /UG=Mm.12790 /LL=67883 /UG_GENE=Uxs1 /UG_TITLE=UDP-glucuronate decarboxylase 1 /FL=gb:AF399958.1	UDP-glucuronate decarboxylase 1	Uxs1	chr1 C1.1	Mm.201248	67883			ENSMUSG00000057363	5975 // carbohydrate metabolism // inferred from electronic annotation	16021 // integral to membrane // traceable author statement	16853 // isomerase activity // inferred from electronic annotation		IPR001509 // NAD-dependent epimerase/dehydratase
1417327_at	Cav2	1.42895	0.699816	GenBank	Mm.31915	gb:NM_016900.1 /DB_XREF=gi:18702316 /GEN=Cav2 /FEA=FLmRNA /CNT=95 /TID=Mm.31915.1 /TIER=FL+Stack /STK=48 /UG=Mm.31915 /LL=12390 /DEF=Mus musculus caveolin 2 (Cav2), mRNA. /PROD=caveolin 2 /FL=gb:BC023095.1 gb:NM_016900.1 gb:AF141322.1 gb:AB049604.1	caveolin 2	Cav2	chr6 A2	Mm.31915	12390			ENSMUSG00000000058	1937 // negative regulation of endothelial cell proliferation // inferred from mutant phenotype /// 6897 // endocytosis // traceable author statement /// 51259 // protein oligomerization // inferred from direct assay	5887 // integral to plasma membrane // inferred from sequence or structural similarity /// 5901 // caveola // inferred from physical interaction /// 16021 // integral to membrane // inferred from electronic annotation /// 16599 // caveolar membrane // inf	42803 // protein homodimerization activity // inferred from sequence or structural similarity	Integrin-mediated_cell_adhesion_KEGG // GenMAPP	IPR001612 // Caveolin
1417534_at	Itgb5	1.42716	0.700692	GenBank		gb:NM_010580.1 /DB_XREF=gi:6754379 /GEN=Itgb5 /FEA=FLmRNA /CNT=117 /TID=Mm.6424.1 /TIER=FL+Stack /STK=42 /UG=Mm.6424 /LL=16419 /DEF=Mus musculus integrin beta 5 (Itgb5), mRNA. /PROD=integrin beta 5 /FL=gb:NM_010580.1 gb:AF022110.1 gb:AF043257.1 gb:AF04325													IPR002369 // Integrin, beta chain /// IPR006209 // EGF-like domain
1436949_a_at	Tceb2	1.42675	0.700896	GenBank	Mm.153758	gb:AV068352 /DB_XREF=gi:5188180 /DB_XREF=AV068352 /CLONE=2010303D07 /FEA=EST /CNT=102 /TID=Mm.153758.3 /TIER=Stack /STK=33 /UG=Mm.153758 /LL=67673 /UG_GENE=0610040H15Rik /UG_TITLE=RIKEN cDNA 0610040H15 gene	transcription elongation factor B (SIII), polypeptide 2	Tceb2	chr17 A3.3	Mm.153758	67673			ENSMUSG00000055839	6350 // transcription // inferred from electronic annotation /// 6355 // regulation of transcription, DNA-dependent // inferred from electronic annotation /// 6464 // protein modification // inferred from electronic annotation /// 6512 // ubiquitin cycle	5634 // nucleus // inferred from electronic annotation	5515 // protein binding // inferred from physical interaction		IPR000626 // Ubiquitin
1417174_at	1810021J13Rik	1.42645	0.701043	GenBank	Mm.41451	gb:NM_025464.1 /DB_XREF=gi:13384877 /GEN=1810021J13Rik /FEA=FLmRNA /CNT=85 /TID=Mm.41451.1 /TIER=FL+Stack /STK=54 /UG=Mm.41451 /LL=66279 /DEF=Mus musculus RIKEN cDNA 1810021J13 gene (1810021J13Rik), mRNA. /PROD=RIKEN cDNA 1810021J13 /FL=gb:NM_025464.1	RIKEN cDNA 1810021J13 gene	1810021J13Rik	chr9 A4	Mm.41451	66279			ENSMUSG00000032121		5615 // extracellular space // traceable author statement /// 16021 // integral to membrane // traceable author statement
1422449_s_at	Rcn2	1.4262	0.701163	GenBank	Mm.1782	gb:NM_011992.1 /DB_XREF=gi:6755301 /GEN=Rcn2 /FEA=FLmRNA /CNT=198 /TID=Mm.1782.1 /TIER=FL+Stack /STK=110 /UG=Mm.1782 /LL=26611 /DEF=Mus musculus reticulocalbin 2 (Rcn2), mRNA. /PROD=reticulocalbin 2 /FL=gb:NM_011992.1 gb:AF049125.1	reticulocalbin 2	Rcn2	chr9 C	Mm.1782	26611			ENSMUSG00000032320		5615 // extracellular space // traceable author statement /// 5783 // endoplasmic reticulum // inferred from sequence or structural similarity	5509 // calcium ion binding // inferred from sequence or structural similarity		IPR002048 // Calcium-binding EF-hand
1428331_at	2210016F16Rik	1.42506	0.701724	GenBank	Mm.46790	gb:BI415578 /DB_XREF=gi:15176501 /DB_XREF=602988356F1 /CLONE=IMAGE:5144676 /FEA=mRNA /CNT=113 /TID=Mm.46790.1 /TIER=Stack /STK=52 /UG=Mm.46790 /LL=70153 /UG_GENE=2210016F16Rik /UG_TITLE=RIKEN cDNA 2210016F16 gene	RIKEN cDNA 2210016F16 gene	2210016F16Rik	chr13 B2	Mm.296610	70153
1448813_at	Aadac	1.42487	0.70182	GenBank	Mm.24547	gb:NM_023383.1 /DB_XREF=gi:13184049 /GEN=Aadac /FEA=FLmRNA /CNT=90 /TID=Mm.24547.1 /TIER=FL+Stack /STK=38 /UG=Mm.24547 /LL=67758 /DEF=Mus musculus arylacetamide deacetylase (esterase) (Aadac), mRNA. /PROD=arylacetamide deacetylase (esterase) /FL=gb:BC0199	arylacetamide deacetylase (esterase)	Aadac	chr3 D	Mm.24547	67758			ENSMUSG00000027761	8152 // metabolism // inferred from sequence or structural similarity	5615 // extracellular space // traceable author statement /// 5783 // endoplasmic reticulum // inferred from electronic annotation /// 5792 // microsome // inferred from electronic annotation /// 16021 // integral to membrane // inferred from electronic a	3824 // catalytic activity // inferred from sequence or structural similarity /// 16298 // lipase activity // traceable author statement /// 16787 // hydrolase activity // inferred from sequence or structural similarity
1437239_x_at	Phc2	1.42175	0.703358	GenBank	Mm.14198	gb:BB334118 /DB_XREF=gi:9042881 /DB_XREF=BB334118 /CLONE=B830018L21 /FEA=EST /CNT=22 /TID=Mm.14198.2 /TIER=Stack /STK=22 /UG=Mm.14198 /LL=54383 /UG_GENE=Edr2 /UG_TITLE=early development regulator 2 (homolog of polyhomeotic 2)	polyhomeotic-like 2 (Drosophila)	Phc2	chr4 D2.2|4 61.0 cM	Mm.259103	54383			ENSMUSG00000028796		5634 // nucleus // inferred from direct assay	5515 // protein binding // inferred from direct assay /// 5515 // protein binding // inferred from physical interaction		IPR001660 // Sterile alpha motif SAM
1437610_x_at	Rps8	1.42132	0.703569	GenBank	Mm.3381	gb:AA419672 /DB_XREF=gi:2080970 /DB_XREF=vc51h01.r1 /CLONE=IMAGE:778129 /FEA=EST /CNT=16 /TID=Mm.3381.5 /TIER=Stack /STK=16 /UG=Mm.3381 /LL=20116 /UG_GENE=Rps8 /UG_TITLE=ribosomal protein S8	ribosomal protein S8	Rps8	chr4 D1	Mm.260904	20116			ENSMUSG00000047675 /// ENSMUSG00000060198	6412 // protein biosynthesis // inferred from electronic annotation /// 7046 // ribosome biogenesis // inferred from electronic annotation	5622 // intracellular // inferred from electronic annotation /// 5830 // cytosolic ribosome (sensu Eukaryota) // inferred from electronic annotation /// 5840 // ribosome // inferred from electronic annotation /// 30529 // ribonucleoprotein complex // infe	3735 // structural constituent of ribosome // inferred from electronic annotation	Ribosomal_Proteins // GenMAPP	IPR001047 // Ribosomal protein S8E
1455477_s_at	Pdzk1ip1	1.41626	0.706083	GenBank	Mm.30181	gb:AA396586 /DB_XREF=gi:2049619 /DB_XREF=mp23b09.r1 /CLONE=IMAGE:570041 /FEA=EST /CNT=13 /TID=Mm.30181.3 /TIER=Stack /STK=13 /UG=Mm.30181 /LL=67182 /UG_GENE=Map17-pending /UG_TITLE=membrane-associated protein 17	PDZK1 interacting protein 1	Pdzk1ip1	chr4 D1	Mm.30181	67182			ENSMUSG00000028716		5615 // extracellular space // traceable author statement /// 16021 // integral to membrane // traceable author statement
1423484_at	Bicc1	1.41493	0.706748	GenBank	Mm.46051	gb:BM217996 /DB_XREF=gi:17777386 /DB_XREF=C0905A01-3 /CLONE=C0905A01 /FEA=FLmRNA /CNT=42 /TID=Mm.46051.1 /TIER=Stack /STK=16 /UG=Mm.46051 /LL=83675 /UG_GENE=Bicc1 /UG_TITLE=bicaudal C homolog 1 (Drosophila) /FL=gb:NM_031397.1 gb:AF319464.1	bicaudal C homolog 1 (Drosophila)	Bicc1	chr10 B5.3|10 38.6 cM	Mm.286834	83675			ENSMUSG00000014329	6355 // regulation of transcription, DNA-dependent // inferred from electronic annotation		3676 // nucleic acid binding // inferred from sequence or structural similarity /// 3723 // RNA binding // inferred from sequence or structural similarity	mRNA_processing_binding_Reactome // GenMAPP	IPR004087 // KH /// IPR001660 // Sterile alpha motif SAM
1450706_a_at	Arl3	1.4132	0.707612	GenBank	Mm.22085	gb:NM_019718.1 /DB_XREF=gi:9789880 /GEN=Arl3 /FEA=FLmRNA /CNT=56 /TID=Mm.22085.1 /TIER=FL+Stack /STK=21 /UG=Mm.22085 /LL=56350 /DEF=Mus musculus ADP-ribosylation-like 3 (Arl3), mRNA. /PROD=ADP-ribosylation-like 3 /FL=gb:AF143241.1 gb:NM_019718.1	ADP-ribosylation factor-like 3	Arl3	chr19 D1	Mm.22085	56350			ENSMUSG00000025035	7264 // small GTPase mediated signal transduction // inferred from electronic annotation		5525 // GTP binding // inferred from direct assay		IPR006689 // ARF/SAR superfamily
1455556_at	Notch2	1.40528	0.711601	GenBank	Mm.27449	gb:AI787996 /DB_XREF=gi:5335712 /DB_XREF=ul16a02.y1 /CLONE=IMAGE:2087690 /FEA=EST /CNT=16 /TID=Mm.27449.1 /TIER=Stack /STK=11 /UG=Mm.27449 /LL=99749 /UG_GENE=AI853703 /UG_TITLE=expressed sequence AI853703	Notch gene homolog 2 (Drosophila)	Notch2	chr3 F2.2|3 45.6 cM	Mm.254017	18129			ENSMUSG00000027878	2011 // morphogenesis of an epithelial sheet // inferred from mutant phenotype /// 6350 // transcription // inferred from electronic annotation /// 6355 // regulation of transcription, DNA-dependent // inferred from electronic annotation /// 7275 // devel	5615 // extracellular space // traceable author statement /// 16020 // membrane // inferred from electronic annotation /// 16021 // integral to membrane // traceable author statement	3677 // DNA binding // inferred from sequence or structural similarity /// 3700 // transcription factor activity // inferred from sequence or structural similarity /// 4872 // receptor activity // inferred from electronic annotation /// 5509 // calcium io		IPR002110 // Ankyrin
1416761_at	Hsd11b2	1.40398	0.712262	GenBank		gb:BC014753.1 /DB_XREF=gi:15928555 /FEA=FLmRNA /CNT=88 /TID=Mm.5079.1 /TIER=FL+Stack /STK=71 /UG=Mm.5079 /LL=15484 /UG_GENE=Hsd11b2 /DEF=Mus musculus, Similar to hydroxysteroid 11-beta dehydrogenase 2, clone MGC:25647 IMAGE:4235545, mRNA, complete cds. /P													IPR002198 // Short-chain dehydrogenase/reductase SDR
1423725_at	Pls3	1.40359	0.712457	GenBank	Mm.28777	gb:BC005459.1 /DB_XREF=gi:13529460 /FEA=FLmRNA /CNT=211 /TID=Mm.28777.1 /TIER=FL+Stack /STK=138 /UG=Mm.28777 /DEF=Mus musculus, clone MGC:6362 IMAGE:3495462, mRNA, complete cds. /PROD=Unknown (protein for MGC:6362) /FL=gb:BC005459.1	plastin 3 (T-isoform)	Pls3	chrX A7.3	Mm.28777	102866			ENSMUSG00000016382			3779 // actin binding // inferred from sequence or structural similarity /// 5509 // calcium ion binding // inferred from sequence or structural similarity		IPR002048 // Calcium-binding EF-hand /// IPR001715 // Calponin-like actin-binding
1417275_at	Mal	1.40027	0.714148	GenBank	Mm.39040	gb:NM_010762.1 /DB_XREF=gi:6857807 /GEN=Mal /FEA=FLmRNA /CNT=100 /TID=Mm.39040.1 /TIER=FL+Stack /STK=50 /UG=Mm.39040 /LL=17153 /DEF=Mus musculus myelin and lymphocyte protein, T-cell differentiation protein (Mal), mRNA. /PROD=myelin and lymphocyte protein	myelin and lymphocyte protein, T-cell differentiation protein	Mal	chr2 F1	Mm.39040	17153			ENSMUSG00000027375		16020 // membrane // inferred from electronic annotation /// 16021 // integral to membrane // traceable author statement			IPR008253 // Marvel
1433676_at	Prkwnk1	1.39987	0.714351	GenBank	Mm.21773	gb:BM232571 /DB_XREF=gi:17867841 /DB_XREF=K0325B09-3 /CLONE=K0325B09 /FEA=EST /CNT=193 /TID=Mm.21773.1 /TIER=Stack /STK=73 /UG=Mm.21773 /UG_TITLE=ESTs, Highly similar to AF227741 1 protein kinase WNK1 (R.norvegicus)	protein kinase, lysine deficient 1	Prkwnk1	chr6 F1	Mm.333349	232341			ENSMUSG00000045962	6468 // protein amino acid phosphorylation // inferred from electronic annotation		4672 // protein kinase activity // inferred from electronic annotation /// 4674 // protein serine/threonine kinase activity // inferred from electronic annotation /// 4713 // protein-tyrosine kinase activity // inferred from electronic annotation /// 4860		IPR000719 // Protein kinase
1416499_a_at	Dctn6	1.3964	0.716127	GenBank	Mm.90496	gb:NM_011722.1 /DB_XREF=gi:6756008 /GEN=Dctn6 /FEA=FLmRNA /CNT=129 /TID=Mm.90496.1 /TIER=FL+Stack /STK=85 /UG=Mm.90496 /LL=22428 /DEF=Mus musculus dynactin 6 (Dctn6), mRNA. /PROD=dynactin 6 /FL=gb:AF124788.1 gb:NM_011722.1 gb:AF190796.1	dynactin 6	Dctn6	chr8 A3	Mm.150373	22428			ENSMUSG00000031516		5869 // dynactin complex // inferred from sequence or structural similarity			IPR001451 // Bacterial transferase hexapeptide repeat
1450388_s_at	Twsg1 /// 1810013J15Rik	1.39559	0.716541	GenBank	Mm.10153	gb:BB400695 /DB_XREF=gi:16414280 /DB_XREF=BB400695 /CLONE=C330019K20 /FEA=FLmRNA /CNT=161 /TID=Mm.10153.1 /TIER=Stack /STK=11 /UG=Mm.10153 /LL=65960 /UG_GENE=Twg-pending /UG_TITLE=twisted gastrulation protein /FL=gb:BC004850.1 gb:NM_023053.1	twisted gastrulation homolog 1 (Drosophila) /// RIKEN cDNA 1810013J15 gene	Twsg1 /// 1810013J15Rik	chr17 E1.1|17 38.0 cM	Mm.10153	65960 /// 69043			ENSMUSG00000024098	1503 // ossification // inferred from mutant phenotype /// 1747 // eye morphogenesis (sensu Mammalia) // inferred from genetic interaction /// 9795 // embryonic morphogenesis // inferred from mutant phenotype /// 9888 // histogenesis // inferred from gene	5576 // extracellular region // non-traceable author statement			IPR006761 // Twisted gastrulation (Tsg) protein
1449303_at	Sesn3	1.39548	0.7166	GenBank	Mm.32956	gb:NM_030261.1 /DB_XREF=gi:13385125 /GEN=BC003348 /FEA=FLmRNA /CNT=37 /TID=Mm.32956.1 /TIER=FL+Stack /STK=15 /UG=Mm.32956 /LL=80293 /DEF=Mus musculus hypothetical protein, MGC:7182 (BC003348), mRNA. /PROD=hypothetical protein, MGC:7182 /FL=gb:BC003348.1 g	sestrin 3	Sesn3	chr9 A3	Mm.227443	75747			ENSMUSG00000032009	7050 // cell cycle arrest // inferred from electronic annotation	5634 // nucleus // inferred from electronic annotation
1455912_x_at	AW538196	1.39539	0.716643	GenBank	Mm.21287	gb:BB245330 /DB_XREF=gi:8938076 /DB_XREF=BB245330 /CLONE=A730008K20 /FEA=EST /CNT=27 /TID=Mm.21287.2 /TIER=Stack /STK=27 /UG=Mm.21287 /LL=101869 /UG_GENE=AW538196 /UG_TITLE=expressed sequence AW538196	Expressed sequence AW538196	AW538196	chr7 D1	Mm.243024	101869			ENSMUSG00000030533
1428197_at	Tspan9	1.3946	0.717053	GenBank	Mm.21814	gb:AK020159.1 /DB_XREF=gi:12860659 /FEA=mRNA /CNT=129 /TID=Mm.21814.1 /TIER=Stack /STK=73 /UG=Mm.21814 /LL=68155 /UG_GENE=6720474K14Rik /UG_TITLE=RIKEN cDNA 6720474K14 gene /DEF=Mus musculus 12 days embryo male wolffian duct includes surrounding region cD	tetraspanin 9	Tspan9	chr6 F3	Mm.21814	109246			ENSMUSG00000030352		5624 // membrane fraction // inferred from sequence or structural similarity /// 5887 // integral to plasma membrane // inferred from sequence or structural similarity /// 16021 // integral to membrane // traceable author statement			IPR000301 // CD9/CD37/CD63 antigen
1417038_at	SEPT9	1.39425	0.717229	GenBank	Mm.38450	gb:NM_017380.1 /DB_XREF=gi:8393783 /GEN=Sept9 /FEA=FLmRNA /CNT=148 /TID=Mm.38450.1 /TIER=FL+Stack /STK=59 /UG=Mm.38450 /LL=53860 /DEF=Mus musculus septin 9 (Sept9), mRNA. /PROD=MLL septin-like fusion /FL=gb:NM_017380.1	septin 9	2008-09-09	chr11 E2|11 79.2 cM	Mm.38450	53860			ENSMUSG00000059248	910 // cytokinesis // inferred from electronic annotation /// 6259 // DNA metabolism // inferred from sequence or structural similarity /// 6265 // DNA topological change // inferred from sequence or structural similarity /// 7049 // cell cycle // inferre		3677 // DNA binding // inferred from sequence or structural similarity /// 3918 // DNA topoisomerase (ATP-hydrolyzing) activity // inferred from sequence or structural similarity /// 5524 // ATP binding // inferred from sequence or structural similarity /		IPR000038 // Cell division/GTP binding protein
1421127_at	Tmem42	1.3931	0.717823	GenBank	Mm.40723	gb:NM_025339.1 /DB_XREF=gi:13384707 /GEN=0610027O18Rik /FEA=FLmRNA /CNT=22 /TID=Mm.40723.1 /TIER=FL /STK=2 /UG=Mm.40723 /LL=66079 /DEF=Mus musculus RIKEN cDNA 0610027O18 gene (0610027O18Rik), mRNA. /PROD=RIKEN cDNA 0610027O18 /FL=gb:NM_025339.1	transmembrane protein 42	Tmem42	chr9 F4|9 72.0 cM	Mm.347935	66079					16021 // integral to membrane // traceable author statement
1417749_a_at	Tjp1	1.38967	0.719594	GenBank	Mm.4342	gb:NM_009386.1 /DB_XREF=gi:6678354 /GEN=Tjp1 /FEA=FLmRNA /CNT=98 /TID=Mm.4342.1 /TIER=FL+Stack /STK=37 /UG=Mm.4342 /LL=21872 /DEF=Mus musculus tight junction protein 1 (Tjp1), mRNA. /PROD=tight junction protein 1 /FL=gb:D14340.1 gb:NM_009386.1	tight junction protein 1	Tjp1	chr7 B5|7 28.5 cM	Mm.4342	21872			ENSMUSG00000030516		5634 // nucleus // inferred from direct assay /// 5886 // plasma membrane // inferred from direct assay /// 5912 // adherens junction // inferred from direct assay /// 5923 // tight junction // inferred from direct assay /// 16020 // membrane // inferred	5515 // protein binding // inferred from physical interaction		IPR001478 // PDZ/DHR/GLGF domain /// IPR008144 // Guanylate kinase /// IPR000906 // ZU5 domain
1415906_at	Tmsb4x	1.38743	0.720759	GenBank	Mm.142729	gb:NM_021278.1 /DB_XREF=gi:10946577 /GEN=Tmsb4x /FEA=FLmRNA /CNT=360 /TID=Mm.142729.1 /TIER=FL+Stack /STK=172 /UG=Mm.142729 /LL=19241 /DEF=Mus musculus thymosin, beta 4, X chromosome (Tmsb4x), mRNA. /PROD=thymosin, beta 4, X chromosome /FL=gb:NM_021278.1	thymosin, beta 4, X chromosome	Tmsb4x	chrX F5|X 72.5 cM	Mm.142729	19241			ENSMUSG00000050347	7010 // cytoskeleton organization and biogenesis // inferred from electronic annotation /// 30334 // regulation of cell migration // inferred from direct assay	5634 // nucleus // inferred from direct assay /// 5737 // cytoplasm // inferred from electronic annotation /// 5829 // cytosol // inferred from direct assay /// 5856 // cytoskeleton // inferred from electronic annotation	3779 // actin binding // inferred from electronic annotation /// 5515 // protein binding // inferred from physical interaction		IPR001152 // Thymosin beta-4
1452204_at	Anks1	1.38565	0.721681	GenBank	Mm.32556	gb:BB325223 /DB_XREF=gi:16403553 /DB_XREF=BB325223 /CLONE=B430115B06 /FEA=mRNA /CNT=113 /TID=Mm.32556.1 /TIER=Stack /STK=60 /UG=Mm.32556 /UG_TITLE=Mus musculus, clone IMAGE:3155544, mRNA, partial cds	ankyrin repeat and SAM domain containing 1	Anks1	chr17 A3.3	Mm.32556	224650			ENSMUSG00000024219					IPR001660 // Sterile alpha motif SAM /// IPR006020 // Phosphotyrosine interaction domain /// IPR002110 // Ankyrin
1417311_at	Crip2	1.38469	0.722183	GenBank	Mm.133825	gb:NM_024223.1 /DB_XREF=gi:13195645 /GEN=0610010I23Rik /FEA=FLmRNA /CNT=180 /TID=Mm.133825.1 /TIER=FL+Stack /STK=48 /UG=Mm.133825 /LL=68337 /DEF=Mus musculus RIKEN cDNA 0610010I23 gene (0610010I23Rik), mRNA. /PROD=RIKEN cDNA 0610010I23 /FL=gb:NM_024223.1	cysteine rich protein 2	Crip2	chr12 F1	Mm.133825	68337			ENSMUSG00000006356	8284 // positive regulation of cell proliferation // inferred from direct assay /// 30097 // hemopoiesis // inferred from direct assay		8270 // zinc ion binding // inferred from electronic annotation		IPR001781 // Zn-binding protein, LIM
1417866_at	Tnfaip1	1.38406	0.722514	GenBank	Mm.10331	gb:AK004593.1 /DB_XREF=gi:12835867 /GEN=Tnfaip1 /FEA=FLmRNA /CNT=308 /TID=Mm.10331.1 /TIER=Stack /STK=130 /UG=Mm.10331 /LL=21927 /UG_TITLE=tumor necrosis factor, alpha-induced protein 1 (endothelial) /DEF=Mus musculus adult male lung cDNA, RIKEN full-leng	tumor necrosis factor, alpha-induced protein 1 (endothelial)	Tnfaip1	chr11 B5|11 45.1 cM	Mm.10331	21927			ENSMUSG00000017615	6813 // potassium ion transport // inferred from sequence or structural similarity	8076 // voltage-gated potassium channel complex // inferred from sequence or structural similarity /// 16020 // membrane // inferred from sequence or structural similarity	5249 // voltage-gated potassium channel activity // inferred from sequence or structural similarity /// 5515 // protein binding // inferred from sequence or structural similarity		IPR003131 // K+ channel tetramerisation
1455155_at	BC040823	1.38154	0.723831	GenBank	Mm.21577	gb:BB174540 /DB_XREF=gi:16269602 /DB_XREF=BB174540 /CLONE=A230052C23 /FEA=EST /CNT=35 /TID=Mm.21577.1 /TIER=Stack /STK=22 /UG=Mm.21577 /UG_TITLE=ESTs	cDNA sequence BC040823	BC040823	chr2 H4	Mm.21577	241846			ENSMUSG00000039108
1424746_at	Kif1c	1.38051	0.724371	GenBank	Mm.2204	gb:BC016221.1 /DB_XREF=gi:18921434 /FEA=FLmRNA /CNT=44 /TID=Mm.2204.1 /TIER=FL+Stack /STK=17 /UG=Mm.2204 /DEF=Mus musculus, clone MGC:28766 IMAGE:4485843, mRNA, complete cds. /PROD=Unknown (protein for MGC:28766) /FL=gb:BC016221.1	Kinesin family member 1C	Kif1c		Mm.99996	16562			ENSMUSG00000020821	6890 // retrograde transport, Golgi to ER // inferred from direct assay /// 7017 // microtubule-based process // inferred from electronic annotation /// 7018 // microtubule-based movement // inferred from electronic annotation	5794 // Golgi apparatus // inferred from direct assay /// 5871 // kinesin complex // inferred from electronic annotation /// 5875 // microtubule associated complex // inferred from electronic annotation	3774 // motor activity // inferred from electronic annotation /// 3777 // microtubule motor activity // inferred from electronic annotation /// 5524 // ATP binding // inferred from electronic annotation
1436840_x_at	Rpl35	1.37976	0.724765	GenBank	Mm.16423	gb:AV124739 /DB_XREF=gi:5310973 /DB_XREF=AV124739 /CLONE=2700022H08 /FEA=EST /CNT=45 /TID=Mm.16423.5 /TIER=Stack /STK=45 /UG=Mm.16423 /LL=66489 /UG_GENE=Rpl35 /UG_TITLE=ribosomal protein L35	ribosomal protein L35	Rpl35	chr2 B	Mm.345333	66489			ENSMUSG00000062997	6412 // protein biosynthesis // inferred from sequence or structural similarity	5622 // intracellular // inferred from sequence or structural similarity /// 5840 // ribosome // inferred from sequence or structural similarity /// 30529 // ribonucleoprotein complex // inferred from electronic annotation	3735 // structural constituent of ribosome // inferred from sequence or structural similarity	Ribosomal_Proteins // GenMAPP	IPR001854 // Ribosomal protein L29	scop // a.2.2.Ribosomal protein L29 (L29p) // All alpha proteins; Long alpha-hairpin; Ribosomal protein L29 (L29p); Ribosomal protein L29 (L29p) // 0.012 /// scop // a.2.2.Ribosomal protein L29 (L29p) // All alpha proteins; Long alpha-hairpin; Ribosomal p
1435702_s_at	Ywhae	1.37655	0.726455	GenBank	Mm.42972	gb:BE687651 /DB_XREF=gi:10075275 /DB_XREF=uw45f05.y1 /CLONE=IMAGE:3464961 /FEA=EST /CNT=19 /TID=Mm.42972.4 /TIER=Stack /STK=14 /UG=Mm.42972 /LL=22627 /UG_GENE=Ywhae /UG_TITLE=tyrosine 3-monooxygenasetryptophan 5-monooxygenase activation protein, epsilon p	tyrosine 3-monooxygenase/tryptophan 5-monooxygenase activation protein, epsilon polypeptide	Ywhae	chr11 B2|11 44.17 cM	Mm.234700	22627			ENSMUSG00000020849	6605 // protein targeting // inferred from direct assay /// 7242 // intracellular signaling cascade // inferred from sequence or structural similarity		4497 // monooxygenase activity // inferred from electronic annotation /// 5515 // protein binding // inferred from sequence or structural similarity /// 19904 // protein domain specific binding // inferred from direct assay	Calcium_regulation_in_cardiac_cells // GenMAPP /// Smooth_muscle_contraction // GenMAPP	IPR000308 // 14-3-3 protein
1416469_at	Luzp1	1.37512	0.727208	GenBank	Mm.92659	gb:NM_024452.1 /DB_XREF=gi:19387849 /GEN=Luzp1 /FEA=FLmRNA /CNT=162 /TID=Mm.92659.1 /TIER=FL+Stack /STK=87 /UG=Mm.92659 /LL=17024 /DEF=Mus musculus leucine zipper protein 1 (Luzp1), mRNA. /PROD=leucine zipper protein 1 /FL=gb:L49344.1 gb:NM_024452.1	leucine zipper protein 1	Luzp1	chr4 D3	Mm.92659	269593			ENSMUSG00000001089
1428262_s_at	Hnrpa3	1.37191	0.728911	GenBank	Mm.219668	gb:AU016334 /DB_XREF=gi:3371338 /DB_XREF=AU016334 /CLONE=J0723F10 /FEA=mRNA /CNT=163 /TID=Mm.219668.1 /TIER=Stack /STK=64 /UG=Mm.219668 /LL=114667 /UG_GENE=2610209F03Rik /UG_TITLE=RIKEN cDNA 2610209F03 gene	heterogeneous nuclear ribonucleoprotein A3	Hnrpa3	chr2 A7.2	Mm.316306	229279			ENSMUSG00000059005		5634 // nucleus // inferred from electronic annotation /// 30529 // ribonucleoprotein complex // inferred from electronic annotation	3676 // nucleic acid binding // inferred from electronic annotation /// 3723 // RNA binding // inferred from electronic annotation	mRNA_processing_binding_Reactome // GenMAPP	IPR000504 // RNA-binding region RNP-1 (RNA recognition motif)
1436900_x_at	Leprot	1.37183	0.728956	GenBank	Mm.4756	gb:AV156961 /DB_XREF=gi:5400596 /DB_XREF=AV156961 /CLONE=3000008D13 /FEA=EST /CNT=39 /TID=Mm.4756.7 /TIER=Stack /STK=37 /UG=Mm.4756 /LL=16847 /UG_GENE=Lepr /UG_TITLE=leptin receptor	leptin receptor overlapping transcript	Leprot	chr4 C6	Mm.4756	230514			ENSMUSG00000035212					IPR007262 // Vacuolar protein sorting 55
1449023_a_at	Ezh1	1.36562	0.732267	GenBank	Mm.5027	gb:NM_007970.1 /DB_XREF=gi:6679718 /GEN=Ezh1 /FEA=FLmRNA /CNT=105 /TID=Mm.5027.1 /TIER=FL+Stack /STK=26 /UG=Mm.5027 /LL=14055 /DEF=Mus musculus enhancer of zeste homolog 1 (Drosophila) (Ezh1), mRNA. /PROD=enhancer of zeste homolog 1 (Drosophila) /FL=gb:U6	enhancer of zeste homolog 1 (Drosophila)	Ezh1	chr11 C-D|11 62.0 cM	Mm.5027	14055			ENSMUSG00000006920	6350 // transcription // inferred from electronic annotation /// 6355 // regulation of transcription, DNA-dependent // inferred from electronic annotation	5634 // nucleus // inferred from direct assay	3677 // DNA binding // inferred from electronic annotation /// 5515 // protein binding // inferred from physical interaction		IPR001214 // Nuclear protein SET
1450626_at	Manba	1.36398	0.733148	GenBank	Mm.181593	gb:NM_027288.1 /DB_XREF=gi:13386217 /GEN=2410030O07Rik /FEA=FLmRNA /CNT=183 /TID=Mm.181593.1 /TIER=FL+Stack /STK=121 /UG=Mm.181593 /LL=70013 /DEF=Mus musculus RIKEN cDNA 2410030O07 gene (2410030O07Rik), mRNA. /PROD=RIKEN cDNA 2410030O07 /FL=gb:AF306557.1	mannosidase, beta A, lysosomal	Manba	chr3 H2|3 71.2 cM	Mm.280536	110173			ENSMUSG00000028164	6516 // glycoprotein catabolism // inferred from direct assay	5764 // lysosome // traceable author statement	4567 // beta-mannosidase activity // inferred from direct assay
1428128_at	4921506J03Rik	1.35936	0.73564	GenBank	Mm.43640	gb:BG975608 /DB_XREF=gi:14363245 /DB_XREF=602845312F1 /CLONE=IMAGE:4980915 /FEA=mRNA /CNT=369 /TID=Mm.43640.1 /TIER=Stack /STK=92 /UG=Mm.43640 /LL=67721 /UG_GENE=4921506J03Rik /UG_TITLE=RIKEN cDNA 4921506J03 gene	RIKEN cDNA 4921506J03 gene	4921506J03Rik	chr10 D2	Mm.43640	382423
1451854_a_at	Shrm	1.35494	0.738038	GenBank	Mm.46014	gb:AF199422.1 /DB_XREF=gi:6467991 /FEA=FLmRNA /CNT=3 /TID=Mm.46014.2 /TIER=FL /STK=1 /UG=Mm.46014 /LL=27428 /UG_GENE=shrm /DEF=Mus musculus actin binding protein ShroomS mRNA, complete cds. /PROD=actin binding protein ShroomS /FL=gb:AF199422.1	shroom	Shrm	chr5 E3|5 52.0 cM	Mm.46014	27428			ENSMUSG00000029381	7242 // intracellular signaling cascade // inferred from sequence or structural similarity /// 7389 // pattern specification // inferred from mutant phenotype	5856 // cytoskeleton // inferred from direct assay /// 5912 // adherens junction // inferred from direct assay /// 16324 // apical plasma membrane // inferred from direct assay	3779 // actin binding // inferred from direct assay		IPR001478 // PDZ/DHR/GLGF domain
1439462_x_at	1110014C03Rik	1.35445	0.738308	GenBank	Mm.18688	gb:AV060550 /DB_XREF=gi:5160297 /DB_XREF=AV060550 /CLONE=1810063I09 /FEA=EST /CNT=8 /TID=Mm.18688.5 /TIER=Stack /STK=8 /UG=Mm.18688 /LL=68581 /UG_GENE=1110014C03Rik /UG_TITLE=RIKEN cDNA 1110014C03 gene	RIKEN cDNA 1110014C03 gene	1110014C03Rik	chr12 D1	Mm.276326	68581			ENSMUSG00000021248		16021 // integral to membrane // inferred from electronic annotation			IPR000348 // emp24/gp25L/p24
1419820_at	Pkhd1	1.35345	0.738852	GenBank	Mm.198060	gb:AI182499 /DB_XREF=gi:3733137 /DB_XREF=ue21f03.x1 /CLONE=IMAGE:1481021 /FEA=EST /CNT=1 /TID=Mm.198060.1 /TIER=ConsEnd /STK=1 /UG=Mm.198060 /LL=98273 /UG_GENE=AI182499 /UG_TITLE=expressed sequence AI182499	polycystic kidney and hepatic disease 1	Pkhd1	chr1 A2-A5	Mm.249253	241035			ENSMUSG00000043760	1822 // kidney development // inferred from direct assay	16021 // integral to membrane // inferred from electronic annotation			IPR002909 // Cell surface receptor IPT/TIG
1432164_a_at	Gcsh	1.35168	0.739821	GenBank	Mm.141945	gb:AK003189.1 /DB_XREF=gi:12833700 /FEA=mRNA /CNT=1 /TID=Mm.141945.3 /TIER=ConsEnd /STK=0 /UG=Mm.141945 /LL=68133 /UG_GENE=5730591C18Rik /UG_TITLE=RIKEN cDNA 5730591C18 gene /DEF=Mus musculus 18 days embryo whole body cDNA, RIKEN full-length enriched libr	glycine cleavage system protein H (aminomethyl carrier)	Gcsh	chr8 E1	Mm.258462	68133			ENSMUSG00000034424		5739 // mitochondrion // inferred from electronic annotation			IPR002930 // Glycine cleavage H-protein
1456573_x_at	Nnt	1.35136	0.739996	GenBank	Mm.3842	gb:BB205930 /DB_XREF=gi:8870883 /DB_XREF=BB205930 /CLONE=A430070F22 /FEA=EST /CNT=9 /TID=Mm.3842.4 /TIER=Stack /STK=9 /UG=Mm.3842 /LL=18115 /UG_GENE=Nnt /UG_TITLE=nicotinamide nucleotide transhydrogenase	nicotinamide nucleotide transhydrogenase	Nnt	chr13 D2|13 64.0 cM	Mm.195803	18115			ENSMUSG00000025453	6118 // electron transport // inferred from electronic annotation /// 15992 // proton transport // inferred from electronic annotation	5739 // mitochondrion // inferred from direct assay /// 16021 // integral to membrane // traceable author statement	3957 // NAD(P)+ transhydrogenase (B-specific) activity // inferred from electronic annotation /// 8746 // NAD(P) transhydrogenase activity // inferred from electronic annotation /// 8750 // NAD(P)+ transhydrogenase (AB-specific) activity // inferred from		IPR007886 // Alanine dehydrogenase/PNT, N-terminal /// IPR007698 // Alanine dehydrogenase/PNT, C-terminal /// IPR004003 // NAD(P) transhydrogenase, beta subunit
1435551_at	FHOS2	1.3501	0.740684	GenBank	Mm.28387	gb:BG066491 /DB_XREF=gi:12549060 /DB_XREF=H3043F01-3 /CLONE=H3043F01 /FEA=EST /CNT=38 /TID=Mm.28387.1 /TIER=Stack /STK=15 /UG=Mm.28387 /UG_TITLE=ESTs, Weakly similar to DIA3_MOUSE Diaphanous protein homolog 3 (Diaphanous-related formin 3) (DRF3) (mDIA2) (	formin-family protein FHOS2	FHOS2	chr18 A2	Mm.329322	225288			ENSMUSG00000034295					IPR003104 // Actin-binding FH2
1438391_x_at	Hadh2	1.34695	0.742417	GenBank	Mm.6994	gb:AV078914 /DB_XREF=gi:5198742 /DB_XREF=AV078914 /CLONE=2210406P07 /FEA=EST /CNT=11 /TID=Mm.6994.2 /TIER=Stack /STK=11 /UG=Mm.6994 /LL=15108 /UG_GENE=Hsd17b10 /UG_TITLE=hydroxysteroid (17-beta) dehydrogenase 10	hydroxyacyl-Coenzyme A dehydrogenase type II	Hadh2	chrX F3	Mm.6994	15108			ENSMUSG00000025260	8152 // metabolism // inferred from electronic annotation	5739 // mitochondrion // inferred from direct assay	16491 // oxidoreductase activity // inferred from electronic annotation		IPR002198 // Short-chain dehydrogenase/reductase SDR
1417116_at	Slc6a8	1.34476	0.743629	GenBank	Mm.41401	gb:NM_133987.1 /DB_XREF=gi:19527207 /GEN=AA589632 /FEA=FLmRNA /CNT=166 /TID=Mm.41401.1 /TIER=FL+Stack /STK=56 /UG=Mm.41401 /LL=102857 /DEF=Mus musculus expressed sequence AA589632 (AA589632), mRNA. /PROD=expressed sequence AA589632 /FL=gb:AF459435.1 gb:NM	solute carrier family 6 (neurotransmitter transporter, creatine), member 8	Slc6a8	chrX A7.1|X 29.5 cM	Mm.274553	102857			ENSMUSG00000019558	6810 // transport // inferred from sequence or structural similarity /// 6836 // neurotransmitter transport // inferred from sequence or structural similarity /// 15881 // creatine transport // inferred from sequence or structural similarity	5887 // integral to plasma membrane // inferred from sequence or structural similarity /// 16020 // membrane // inferred from sequence or structural similarity /// 16021 // integral to membrane // traceable author statement	3676 // nucleic acid binding // inferred from sequence or structural similarity /// 5308 // creatine transporter activity // inferred from sequence or structural similarity /// 5309 // creatine:sodium symporter activity // inferred from sequence or struct	mRNA_processing_binding_Reactome // GenMAPP	IPR000175 // Sodium:neurotransmitter symporter
1423451_at	Pgrmc1	1.34352	0.744314	GenBank	Mm.9052	gb:AI574180 /DB_XREF=gi:4537554 /DB_XREF=uj16h09.x1 /CLONE=IMAGE:1908257 /FEA=FLmRNA /CNT=303 /TID=Mm.9052.1 /TIER=Stack /STK=20 /UG=Mm.9052 /LL=53328 /UG_GENE=Pgrmc1 /UG_TITLE=progesterone receptor membrane component 1 /FL=gb:BC006016.1 gb:NM_016783.1 gb	progesterone receptor membrane component 1	Pgrmc1	chrX A3.1	Mm.9052	53328			ENSMUSG00000006373		5792 // microsome // inferred from electronic annotation /// 16021 // integral to membrane // inferred from electronic annotation	4872 // receptor activity // inferred from electronic annotation /// 5496 // steroid binding // inferred from electronic annotation		IPR001199 // Cytochrome b5
1434931_at	Neo1	1.34304	0.744581	GenBank		gb:BB667778 /DB_XREF=gi:16399227 /DB_XREF=BB667778 /CLONE=C730040J06 /FEA=EST /CNT=51 /TID=Mm.45976.1 /TIER=Stack /STK=22 /UG=Mm.45976 /UG_TITLE=ESTs													IPR010560 // Neogenin, C-terminal /// IPR007110 // Immunoglobulin-like /// IPR003961 // Fibronectin, type III
1417810_a_at	Kcnb1 /// Pacsin2	1.34205	0.745129	GenBank	Mm.23978	gb:NM_011862.1 /DB_XREF=gi:7106380 /GEN=Pacsin2 /FEA=FLmRNA /CNT=67 /TID=Mm.23978.1 /TIER=FL+Stack /STK=36 /UG=Mm.23978 /LL=23970 /DEF=Mus musculus protein kinase C and casein kinase substrate in neurons 2 (Pacsin2), mRNA. /PROD=protein kinase C and casei	potassium voltage gated channel, Shab-related subfamily, member 1 /// protein kinase C and casein kinase substrate in neurons 2	Kcnb1 /// Pacsin2	chr2 H3|2 97.0 cM /// chr15 E1	Mm.23978	16500 /// 23970			ENSMUSG00000050556 /// ENSMUSG00000016664	6810 // transport // inferred from electronic annotation /// 6811 // ion transport // inferred from sequence or structural similarity /// 6812 // cation transport // inferred from sequence or structural similarity /// 6813 // potassium ion transport // in	5887 // integral to plasma membrane // inferred from electronic annotation /// 8076 // voltage-gated potassium channel complex // inferred from sequence or structural similarity /// 16020 // membrane // inferred from sequence or structural similarity ///	5216 // ion channel activity // inferred from sequence or structural similarity /// 5244 // voltage-gated ion channel activity // inferred from sequence or structural similarity /// 5249 // voltage-gated potassium channel activity // inferred from sequenc	Calcium_regulation_in_cardiac_cells // GenMAPP	IPR001452 // SH3 /// IPR001060 // Cdc15/Fes/CIP4 /// IPR003131 // K+ channel tetramerisation /// IPR005821 // Ion transport protein /// IPR003973 // Shab voltage-gated K+ channel
1416074_a_at	Rpl28	1.34137	0.745505	GenBank	Mm.3111	gb:NM_009081.1 /DB_XREF=gi:6677778 /GEN=Rpl28 /FEA=FLmRNA /CNT=199 /TID=Mm.3111.1 /TIER=FL+Stack /STK=132 /UG=Mm.3111 /LL=19943 /DEF=Mus musculus ribosomal protein L28 (Rpl28), mRNA. /PROD=ribosomal protein L28 /FL=gb:NM_009081.1 gb:BC024395.1	ribosomal protein L28	Rpl28	chr7|7 4.0 cM	Mm.300263	19943			ENSMUSG00000030432 /// ENSMUSG00000058603	6412 // protein biosynthesis // inferred from electronic annotation /// 7046 // ribosome biogenesis // inferred from electronic annotation	5622 // intracellular // inferred from electronic annotation /// 5830 // cytosolic ribosome (sensu Eukaryota) // inferred from electronic annotation /// 5840 // ribosome // inferred from electronic annotation /// 30529 // ribonucleoprotein complex // infe	3735 // structural constituent of ribosome // inferred from electronic annotation	Ribosomal_Proteins // GenMAPP	IPR002672 // Ribosomal L28e protein
1452583_s_at	Galm	1.3408	0.745825	GenBank	Mm.29098	gb:AV307219 /DB_XREF=gi:16393906 /DB_XREF=AV307219 /CLONE=5730551E17 /FEA=mRNA /CNT=116 /TID=Mm.29098.1 /TIER=Stack /STK=55 /UG=Mm.29098 /UG_TITLE=Mus musculus, Similar to hypothetical protein BC014916, clone MGC:36399 IMAGE:5135570, mRNA, complete cds	galactose mutarotase	Galm	chr17 E3	Mm.29098	319625			ENSMUSG00000035473	5975 // carbohydrate metabolism // inferred from sequence or structural similarity		4034 // aldose 1-epimerase activity // inferred from sequence or structural similarity /// 16853 // isomerase activity // inferred from electronic annotation /// 42803 // protein homodimerization activity // inferred from sequence or structural similarity		IPR008183 // Aldose 1-epimerase
1418448_at	Rras	1.33687	0.748015	GenBank	Mm.257	gb:NM_009101.1 /DB_XREF=gi:6677818 /GEN=Rras /FEA=FLmRNA /CNT=67 /TID=Mm.257.1 /TIER=FL+Stack /STK=23 /UG=Mm.257 /LL=20130 /DEF=Mus musculus Harvey rat sarcoma oncogene, subgroup R (Rras), mRNA. /PROD=Harvey rat sarcoma oncogene, subgroup R /FL=gb:BC00910	Harvey rat sarcoma oncogene, subgroup R	Rras	chr7 B2|7 23.0 cM	Mm.373539	20130			ENSMUSG00000038387	74 // regulation of cell cycle // inferred from electronic annotation /// 7264 // small GTPase mediated signal transduction // inferred from electronic annotation /// 50875 // cellular physiological process // inferred from electronic annotation	5622 // intracellular // inferred from electronic annotation	5525 // GTP binding // inferred from electronic annotation	G_Protein_Signaling // GenMAPP /// MAPK_Cascade // GenMAPP	IPR001806 // Ras GTPase superfamily
1452285_a_at	Eif3s5	1.33425	0.749484	GenBank	Mm.182962	gb:AK002778.1 /DB_XREF=gi:12833011 /FEA=mRNA /CNT=202 /TID=Mm.182962.1 /TIER=Stack /STK=24 /UG=Mm.182962 /LL=66085 /UG_GENE=Eif3s5 /UG_TITLE=eukaryotic translation initiation factor 3, subunit 5 (epsilon) /DEF=Mus musculus adult male kidney cDNA, RIKEN fu	eukaryotic translation initiation factor 3, subunit 5 (epsilon)	Eif3s5	chr7 E3	Mm.182962	66085			ENSMUSG00000031029	6412 // protein biosynthesis // inferred from electronic annotation		3743 // translation initiation factor activity // inferred from electronic annotation	Translation_Factors // GenMAPP	IPR000555 // Peptidase M67, Mov34
1428107_at	Sh3bgrl	1.33192	0.750795	GenBank	Mm.21446	gb:AK004519.1 /DB_XREF=gi:12835741 /FEA=mRNA /CNT=152 /TID=Mm.21446.1 /TIER=Stack /STK=112 /UG=Mm.21446 /LL=68890 /UG_GENE=1190008F14Rik /UG_TITLE=RIKEN cDNA 1190008F14 gene /DEF=Mus musculus 18 days embryo whole body cDNA, RIKEN full-length enriched libr	SH3-binding domain glutamic acid-rich protein like	Sh3bgrl	chrX D	Mm.260760	56726			ENSMUSG00000031246					IPR006993 // SH3-binding, glutamic acid-rich protein
1452443_s_at	Helz	1.32989	0.75194	GenBank	Mm.40307	gb:BI251153 /DB_XREF=gi:14800273 /DB_XREF=602994353F1 /CLONE=IMAGE:5150292 /FEA=mRNA /CNT=23 /TID=Mm.40307.1 /TIER=ConsEnd /STK=0 /UG=Mm.40307 /UG_TITLE=Mus musculus, clone IMAGE:4007187, mRNA, partial cds	helicase with zinc finger domain	Helz	chr11 E1	Mm.272047	78455						4386 // helicase activity // inferred from electronic annotation		IPR000571 // Zn-finger, C-x8-C-x5-C-x3-H type
1451140_s_at	Prkag2	1.32323	0.755727	GenBank	Mm.33649	gb:BB756794 /DB_XREF=gi:16203121 /DB_XREF=BB756794 /CLONE=G270078K08 /FEA=FLmRNA /CNT=153 /TID=Mm.33649.1 /TIER=Stack /STK=29 /UG=Mm.33649 /UG_TITLE=Mus musculus, clone MGC:18882 IMAGE:4238045, mRNA, complete cds /FL=gb:BC015283.1	protein kinase, AMP-activated, gamma 2 non-catalytic subunit	Prkag2		Mm.33649	108099				6633 // fatty acid biosynthesis // inferred from sequence or structural similarity /// 6695 // cholesterol biosynthesis // inferred from sequence or structural similarity /// 6950 // response to stress // traceable author statement /// 8610 // lipid biosy		4679 // AMP-activated protein kinase activity // traceable author statement /// 16301 // kinase activity // inferred from electronic annotation		IPR000644 // CBS domain
1427888_a_at	Spna2	1.32214	0.75635	GenBank	Mm.18249	gb:AK011566.1 /DB_XREF=gi:12847773 /FEA=mRNA /CNT=174 /TID=Mm.18249.1 /TIER=Stack /STK=60 /UG=Mm.18249 /LL=76356 /UG_GENE=2610027H02Rik /UG_TITLE=RIKEN cDNA 2610027H02 gene /DEF=Mus musculus 10 days embryo whole body cDNA, RIKEN full-length enriched libra	spectrin alpha 2	Spna2	chr2 B|2 18.0 cM	Mm.204969	20740					5856 // cytoskeleton // inferred from electronic annotation /// 16020 // membrane // inferred from electronic annotation /// 30018 // Z disc // inferred from direct assay	3779 // actin binding // inferred from electronic annotation /// 5509 // calcium ion binding // inferred from electronic annotation /// 5516 // calmodulin binding // inferred from electronic annotation		IPR002017 // Spectrin repeat /// IPR002048 // Calcium-binding EF-hand /// IPR001452 // SH3
1448333_at	Adprh	1.32194	0.756462	GenBank	Mm.20047	gb:BC003437.1 /DB_XREF=gi:13097386 /FEA=FLmRNA /CNT=183 /TID=Mm.20047.1 /TIER=FL+Stack /STK=90 /UG=Mm.20047 /LL=11544 /UG_GENE=Adprh /DEF=Mus musculus, ADP-ribosylarginine hydrolase, clone MGC:6488 IMAGE:2647247, mRNA, complete cds. /PROD=ADP-ribosylargin	ADP-ribosylarginine hydrolase	Adprh	chr16 B4	Mm.20047	11544			ENSMUSG00000002844			287 // magnesium ion binding // inferred from electronic annotation /// 3875 // ADP-ribosylarginine hydrolase activity // inferred from electronic annotation /// 16787 // hydrolase activity // inferred from electronic annotation		IPR005502 // ADP-ribosylglycohydrolase
1437345_a_at	Bscl2	1.31755	0.758985	GenBank	Mm.15985	gb:BB223872 /DB_XREF=gi:8892484 /DB_XREF=BB223872 /CLONE=A530084B15 /FEA=EST /CNT=20 /TID=Mm.15985.4 /TIER=Stack /STK=20 /UG=Mm.15985 /LL=14705 /UG_GENE=Gng3lg /UG_TITLE=G protein gamma 3 linked gene	Bernardinelli-Seip congenital lipodystrophy 2 homolog (human)	Bscl2	chr19 A|19 4.0 cM	Mm.345134	14705			ENSMUSG00000003678		16021 // integral to membrane // traceable author statement			IPR009617 // Protein of unknown function DUF1226
1422433_s_at	Idh1	1.31675	0.759444	GenBank	Mm.9925	gb:NM_010497.1 /DB_XREF=gi:6754277 /GEN=Idh1 /FEA=FLmRNA /CNT=311 /TID=Mm.9925.1 /TIER=FL+Stack /STK=149 /UG=Mm.9925 /LL=15926 /DEF=Mus musculus isocitrate dehydrogenase 1 (NADP+), soluble (Idh1), mRNA. /PROD=isocitrate dehydrogenase 1 (NADP+), soluble /F	isocitrate dehydrogenase 1 (NADP+), soluble	Idh1	chr1 C3|1 29.8 cM	Mm.9925	15926			ENSMUSG00000025950	6092 // main pathways of carbohydrate metabolism // inferred from electronic annotation /// 6097 // glyoxylate cycle // inferred from electronic annotation /// 6099 // tricarboxylic acid cycle // inferred from electronic annotation /// 6749 // glutathione	5829 // cytosol // inferred from direct assay	4450 // isocitrate dehydrogenase (NADP+) activity // inferred from direct assay /// 4450 // isocitrate dehydrogenase (NADP+) activity // inferred from electronic annotation /// 16491 // oxidoreductase activity // inferred from electronic annotation		IPR001804 // Isocitrate/isopropylmalate dehydrogenase
1448221_at	Bat1a	1.31462	0.760677	GenBank	Mm.30076	gb:BC011067.1 /DB_XREF=gi:15029703 /FEA=FLmRNA /CNT=250 /TID=Mm.30076.1 /TIER=FL+Stack /STK=125 /UG=Mm.30076 /LL=53817 /UG_GENE=Bat1a /DEF=Mus musculus, Similar to DNA segment, Chr 17, human D6S81E 1, clone MGC:19235 IMAGE:3498520, mRNA, complete cds. /PR	HLA-B-associated transcript 1A	Bat1a	chr17 B1|17 19.12 cM	Mm.126043	53817			ENSMUSG00000005481	398 // nuclear mRNA splicing, via spliceosome // inferred from electronic annotation /// 6397 // mRNA processing // inferred from electronic annotation	5634 // nucleus // inferred from sequence or structural similarity /// 5681 // spliceosome complex // inferred from electronic annotation	3676 // nucleic acid binding // inferred from sequence or structural similarity /// 3723 // RNA binding // inferred from sequence or structural similarity /// 4004 // ATP-dependent RNA helicase activity // inferred from sequence or structural similarity /	mRNA_processing_binding_Reactome // GenMAPP	IPR001410 // DEAD/DEAH box helicase /// IPR001650 // Helicase, C-terminal
1437008_x_at	1110006I15Rik	1.31452	0.760735	GenBank	Mm.30020	gb:BB477208 /DB_XREF=gi:9394817 /DB_XREF=BB477208 /CLONE=D330023I23 /FEA=EST /CNT=32 /TID=Mm.30020.2 /TIER=Stack /STK=30 /UG=Mm.30020 /LL=68539 /UG_GENE=1110006I15Rik /UG_TITLE=RIKEN cDNA 1110006I15 gene	RIKEN cDNA 1110006I15 gene	1110006I15Rik	chr19 A	Mm.251890	68539			ENSMUSG00000034659		5615 // extracellular space // traceable author statement /// 16021 // integral to membrane // traceable author statement
1422714_at	Ube2i	1.3123	0.762021	GenBank	Mm.3268	gb:AK005058.1 /DB_XREF=gi:12836720 /GEN=Ube2i /FEA=FLmRNA /CNT=420 /TID=Mm.3268.1 /TIER=Stack /STK=97 /UG=Mm.3268 /LL=22196 /UG_TITLE=ubiquitin-conjugating enzyme E2I /DEF=Mus musculus adult male liver cDNA, RIKEN full-length enriched library, clone:13000	ubiquitin-conjugating enzyme E2I	Ube2i	chr17 A3.3	Mm.240044	22196			ENSMUSG00000015120	6464 // protein modification // inferred from electronic annotation /// 6511 // ubiquitin-dependent protein catabolism // inferred from electronic annotation /// 6512 // ubiquitin cycle // inferred from electronic annotation		4840 // ubiquitin conjugating enzyme activity // inferred from electronic annotation /// 4842 // ubiquitin-protein ligase activity // inferred from electronic annotation /// 5515 // protein binding // inferred from physical interaction /// 16874 // ligase		IPR000608 // Ubiquitin-conjugating enzymes
1449000_at	D10Jhu81e	1.30877	0.764077	GenBank	Mm.28984	gb:NM_138601.1 /DB_XREF=gi:20070419 /GEN=D10Jhu81e /FEA=FLmRNA /CNT=104 /TID=Mm.28984.1 /TIER=FL+Stack /STK=27 /UG=Mm.28984 /LL=28295 /DEF=Mus musculus DNA segment, Chr 10, Johns Hopkins University 81 expressed (D10Jhu81e), mRNA. /PROD=DNA segment, Chr 10	DNA segment, Chr 10, Johns Hopkins University 81 expressed	D10Jhu81e	chr10 C1|10 41.7 cM	Mm.268691	28295			ENSMUSG00000053329		5615 // extracellular space // traceable author statement /// 5739 // mitochondrion // inferred from direct assay /// 5739 // mitochondrion // inferred from sequence or structural similarity			IPR002818 // ThiJ/PfpI
1452823_at	Gstk1	1.30555	0.765959	GenBank	Mm.27395	gb:AK002661.1 /DB_XREF=gi:12832810 /FEA=mRNA /CNT=77 /TID=Mm.27395.1 /TIER=Stack /STK=34 /UG=Mm.27395 /LL=76263 /UG_GENE=0610025I19Rik /UG_TITLE=RIKEN cDNA 0610025I19 gene /DEF=Mus musculus adult male kidney cDNA, RIKEN full-length enriched library, clone	glutathione S-transferase kappa 1	Gstk1	chr6 B2.1	Mm.267014	76263			ENSMUSG00000029864	6605 // protein targeting // inferred from sequence or structural similarity /// 6749 // glutathione metabolism // inferred from direct assay	5739 // mitochondrion // inferred from direct assay /// 5739 // mitochondrion // inferred from sequence or structural similarity /// 30288 // periplasmic space (sensu Gram-negative Bacteria) // inferred from electronic annotation	4364 // glutathione transferase activity // inferred from direct assay /// 4364 // glutathione transferase activity // inferred from sequence or structural similarity /// 4602 // glutathione peroxidase activity // inferred from direct assay /// 15035 // p		IPR001853 // DSBA oxidoreductase
1433721_x_at	Rps21	1.30307	0.767417	GenBank	Mm.196612	gb:AV123577 /DB_XREF=gi:5309811 /DB_XREF=AV123577 /CLONE=2700007P03 /FEA=EST /CNT=88 /TID=Mm.196612.3 /TIER=Stack /STK=66 /UG=Mm.196612 /LL=66481 /UG_GENE=2410030A14Rik /UG_TITLE=RIKEN cDNA 2410030A14 gene	ribosomal protein S21	Rps21	chr2 H4	Mm.289669	66481			ENSMUSG00000039001	6412 // protein biosynthesis // inferred from electronic annotation	5622 // intracellular // inferred from electronic annotation /// 5840 // ribosome // inferred from electronic annotation /// 30529 // ribonucleoprotein complex // inferred from electronic annotation	3735 // structural constituent of ribosome // inferred from electronic annotation	Ribosomal_Proteins // GenMAPP	IPR001931 // Ribosomal protein S21e
1436915_x_at	Laptm4b	1.30256	0.767721	GenBank	Mm.197518	gb:AU024771 /DB_XREF=gi:3395118 /DB_XREF=AU024771 /CLONE=J0460D05 /FEA=EST /CNT=37 /TID=Mm.197518.2 /TIER=Stack /STK=36 /UG=Mm.197518 /LL=114128 /UG_GENE=Laptm4b /UG_TITLE=lysosomal-associated protein transmembrane 4B	lysosomal-associated protein transmembrane 4B	Laptm4b	chr15 B3.1	Mm.197518	114128			ENSMUSG00000022257		16021 // integral to membrane // traceable author statement			IPR004687 // Golgi 4-transmembrane spanning transporter
1426195_a_at	Cst3	1.29991	0.769282	GenBank	Mm.4263	gb:AF483486.1 /DB_XREF=gi:19548725 /FEA=FLmRNA /CNT=1 /TID=Mm.4263.3 /TIER=FL /STK=1 /UG=Mm.4263 /LL=13010 /UG_GENE=Cst3 /DEF=Mus musculus strain ILS cystatin C mRNA, complete cds. /PROD=cystatin C /FL=gb:AF483486.1	cystatin C	Cst3	chr2 G3|2 84.0 cM	Mm.4263	13010			ENSMUSG00000027447		5615 // extracellular space // traceable author statement	4866 // endopeptidase inhibitor activity // inferred from electronic annotation /// 4869 // cysteine protease inhibitor activity // inferred from electronic annotation		IPR000010 // Cysteine protease inhibitor
1456012_x_at	Rnaset2	1.29962	0.769458	GenBank	Mm.181237	gb:AV101824 /DB_XREF=gi:5249372 /DB_XREF=AV101824 /CLONE=2410079F01 /FEA=EST /CNT=20 /TID=Mm.181237.2 /TIER=Stack /STK=20 /UG=Mm.181237 /LL=68195 /UG_GENE=0610007O07Rik /UG_TITLE=RIKEN cDNA 0610007O07 gene	ribonuclease T2	Rnaset2	chr17 B2	Mm.235715	68195			ENSMUSG00000052126		5739 // mitochondrion // inferred from direct assay	3723 // RNA binding // inferred from electronic annotation /// 4518 // nuclease activity // inferred from electronic annotation /// 4519 // endonuclease activity // inferred from electronic annotation /// 4521 // endoribonuclease activity // inferred from	mRNA_processing_binding_Reactome // GenMAPP	IPR001568 // Ribonuclease T2
1416394_at	Bag1	1.29826	0.770261	GenBank	Mm.688	gb:NM_009736.1 /DB_XREF=gi:6753159 /GEN=Bag1 /FEA=FLmRNA /CNT=184 /TID=Mm.688.1 /TIER=FL+Stack /STK=92 /UG=Mm.688 /LL=12017 /DEF=Mus musculus Bcl2-associated athanogene 1 (Bag1), mRNA. /PROD=Bcl2-associated athanogene 1 /FL=gb:AF022223.1 gb:BC003722.1 gb:	Bcl2-associated athanogene 1	Bag1	chr4 B1	Mm.688	12017			ENSMUSG00000028416	6457 // protein folding // inferred from electronic annotation /// 6464 // protein modification // inferred from electronic annotation /// 6915 // apoptosis // inferred from sequence or structural similarity /// 30182 // neuron cell differentiation // inf	5634 // nucleus // inferred from direct assay /// 5829 // cytosol // inferred from direct assay	5515 // protein binding // inferred from electronic annotation /// 51082 // unfolded protein binding // inferred from electronic annotation		IPR000626 // Ubiquitin /// IPR003103 // Apoptosis regulator Bcl-2 protein, BAG
1426618_a_at	4930467B06Rik	1.29441	0.772552	GenBank	Mm.196045	gb:AW212741 /DB_XREF=gi:6518860 /DB_XREF=uo66b09.x1 /CLONE=IMAGE:2647481 /FEA=FLmRNA /CNT=66 /TID=Mm.196045.1 /TIER=Stack /STK=9 /UG=Mm.196045 /LL=68273 /UG_GENE=4930467B06Rik /UG_TITLE=RIKEN cDNA 4930467B06 gene /FL=gb:BC011201.1	RIKEN cDNA 4930467B06 gene	4930467B06Rik	chr4 D1	Mm.196045	68273			ENSMUSG00000028700			16740 // transferase activity // inferred from electronic annotation /// 16757 // transferase activity, transferring glycosyl groups // inferred from electronic annotation		IPR004139 // Glycosyl transferase, family 13
1416066_at	Cd9	1.29282	0.773503	GenBank	Mm.2956	gb:NM_007657.1 /DB_XREF=gi:6680893 /GEN=Cd9 /FEA=FLmRNA /CNT=324 /TID=Mm.2956.1 /TIER=FL+Stack /STK=135 /UG=Mm.2956 /LL=12527 /DEF=Mus musculus CD9 antigen (Cd9), mRNA. /PROD=CD9 antigen /FL=gb:L08115.1 gb:NM_007657.1	CD9 antigen	Cd9	chr6 F3|6 58.0 cM	Mm.210676	12527			ENSMUSG00000030342	7155 // cell adhesion // inferred from electronic annotation /// 7338 // fertilization (sensu Metazoa) // inferred from electronic annotation	5886 // plasma membrane // traceable author statement /// 16021 // integral to membrane // inferred from electronic annotation	5515 // protein binding // inferred from physical interaction		IPR000301 // CD9/CD37/CD63 antigen
1423807_a_at	Calm2	1.29155	0.774262	GenBank	Mm.18041	gb:BC021347.1 /DB_XREF=gi:18204695 /FEA=FLmRNA /CNT=272 /TID=Mm.18041.2 /TIER=FL+Stack /STK=104 /UG=Mm.18041 /LL=12314 /UG_GENE=Calm2 /DEF=Mus musculus, calmodulin 2 (phosphorylase kinase, delta), clone MGC:29145 IMAGE:4006686, mRNA, complete cds. /PROD=c	calmodulin 2	Calm2	chr17 E4	Mm.329243	12314			ENSMUSG00000001175 /// ENSMUSG00000036438	7049 // cell cycle // inferred from direct assay /// 7186 // G-protein coupled receptor protein signaling pathway // inferred from sequence or structural similarity	5737 // cytoplasm // inferred from sequence or structural similarity /// 5886 // plasma membrane // inferred from sequence or structural similarity	5509 // calcium ion binding // traceable author statement /// 5515 // protein binding // inferred from sequence or structural similarity	Calcium_regulation_in_cardiac_cells // GenMAPP /// Smooth_muscle_contraction // GenMAPP	IPR002048 // Calcium-binding EF-hand	scop // a.4.5.Transcription factor MotA, activation domain // All alpha proteins; DNA/RNA-binding 3-helical bundle; Winged helix DNA-binding domain; Transcription factor MotA, activation domain // 3.6
1415691_at	Dlgh1	1.29033	0.774996	GenBank	Mm.382	gb:BQ176806 /DB_XREF=gi:20352298 /DB_XREF=UI-M-DJ2-bvz-d-10-0-UI.s1 /CLONE=UI-M-DJ2-bvz-d-10-0-UI /FEA=FLmRNA /CNT=162 /TID=Mm.382.1 /TIER=Stack /STK=73 /UG=Mm.382 /LL=13383 /UG_GENE=Dlgh1 /UG_TITLE=discs, large homolog 1 (Drosophila) /FL=gb:U93309.1 gb:N	discs, large homolog 1 (Drosophila)	Dlgh1	chr16 B2|16 21.2 cM	Mm.382	13383			ENSMUSG00000022770		16020 // membrane // inferred from electronic annotation /// 16323 // basolateral plasma membrane // traceable author statement	5515 // protein binding // inferred from physical interaction		IPR001478 // PDZ/DHR/GLGF domain /// IPR001452 // SH3 /// IPR008144 // Guanylate kinase
1424243_at	BC016198	1.28856	0.776059	GenBank	Mm.25455	gb:BC016198.1 /DB_XREF=gi:16740630 /FEA=FLmRNA /CNT=132 /TID=Mm.25455.1 /TIER=FL+Stack /STK=43 /UG=Mm.25455 /DEF=Mus musculus, clone MGC:27606 IMAGE:4503404, mRNA, complete cds. /PROD=Unknown (protein for MGC:27606) /FL=gb:BC016198.1	cDNA sequence BC016198	BC016198	chr8 B1.1	Mm.273081	192174			ENSMUSG00000031568					IPR006575 // RWD
1434854_a_at	Rps10	1.28827	0.776233	GenBank	Mm.39130	gb:BB000887 /DB_XREF=gi:7840815 /DB_XREF=BB000887 /CLONE=2700052M12 /FEA=EST /CNT=27 /TID=Mm.39130.3 /TIER=Stack /STK=24 /UG=Mm.39130 /LL=67097 /UG_GENE=2210402A09Rik /UG_TITLE=RIKEN cDNA 2210402A09 gene	ribosomal protein S10	Rps10	chr17 B1	Mm.275810	67097			ENSMUSG00000052146	6355 // regulation of transcription, DNA-dependent // inferred from sequence or structural similarity	5634 // nucleus // inferred from sequence or structural similarity /// 30529 // ribonucleoprotein complex // inferred from electronic annotation	3677 // DNA binding // inferred from sequence or structural similarity /// 3735 // structural constituent of ribosome // inferred from sequence or structural similarity	Ribosomal_Proteins // GenMAPP	IPR005326 // Plectin/S10, N-terminal
1417112_at	Arl2bp	1.28822	0.776265	GenBank	Mm.139700	gb:NM_024191.1 /DB_XREF=gi:18859590 /GEN=6330544B05Rik /FEA=FLmRNA /CNT=139 /TID=Mm.139700.1 /TIER=FL+Stack /STK=56 /UG=Mm.139700 /LL=76171 /DEF=Mus musculus RIKEN cDNA 6330544B05 gene (6330544B05Rik), mRNA. /PROD=RIKEN cDNA 1700027H16 /FL=gb:NM_024191.1	ADP-ribosylation factor-like 2 binding protein	Arl2bp	chr8 C5	Mm.139700	107566			ENSMUSG00000031776		5625 // soluble fraction // inferred from sequence or structural similarity	5083 // small GTPase regulator activity // inferred from sequence or structural similarity /// 5096 // GTPase activator activity // inferred from sequence or structural similarity /// 5515 // protein binding // inferred from sequence or structural similar
1456628_x_at	Rps24	1.28714	0.776915	GenBank	Mm.16775	gb:AV111319 /DB_XREF=gi:5265399 /DB_XREF=AV111319 /CLONE=2610001A09 /FEA=EST /CNT=14 /TID=Mm.16775.10 /TIER=Stack /STK=8 /UG=Mm.16775 /LL=20088 /UG_GENE=Rps24 /UG_TITLE=ribosomal protein S24	ribosomal protein S24	Rps24	chr14 B	Mm.16775	20088			ENSMUSG00000025290 /// ENSMUSG00000063724	6412 // protein biosynthesis // inferred from sequence or structural similarity /// 7046 // ribosome biogenesis // inferred from electronic annotation	5622 // intracellular // inferred from sequence or structural similarity /// 5840 // ribosome // inferred from sequence or structural similarity /// 5843 // cytosolic small ribosomal subunit (sensu Eukaryota) // inferred from sequence or structural simila	3723 // RNA binding // inferred from sequence or structural similarity /// 3735 // structural constituent of ribosome // inferred from sequence or structural similarity	Ribosomal_Proteins // GenMAPP /// mRNA_processing_binding_Reactome // GenMAPP	IPR001976 // Ribosomal protein S24e
1434010_at	Als2cr13	1.28508	0.77816	GenBank	Mm.154387	gb:AV326938 /DB_XREF=gi:16395593 /DB_XREF=AV326938 /CLONE=6330416D14 /FEA=EST /CNT=77 /TID=Mm.154387.2 /TIER=Stack /STK=47 /UG=Mm.154387 /LL=21881 /UG_GENE=Tkt /UG_TITLE=transketolase	amyotrophic lateral sclerosis 2 (juvenile) chromosome region, candidate 13	Als2cr13	chr1 C2	Mm.258250	72750
1448292_at	Uqcr	1.28506	0.778172	GenBank	Mm.43162	gb:NM_025650.1 /DB_XREF=gi:13385111 /GEN=0710008D09Rik /FEA=FLmRNA /CNT=200 /TID=Mm.43162.1 /TIER=FL+Stack /STK=100 /UG=Mm.43162 /LL=66594 /DEF=Mus musculus RIKEN cDNA 0710008D09 gene (0710008D09Rik), mRNA. /PROD=RIKEN cDNA 0710008D09 /FL=gb:NM_025650.1	ubiquinol-cytochrome c reductase (6.4kD) subunit	Uqcr	chr10 C1	Mm.43162	66594			ENSMUSG00000020163	6118 // electron transport // inferred from sequence or structural similarity /// 6810 // transport // inferred from electronic annotation	5739 // mitochondrion // inferred from direct assay /// 5739 // mitochondrion // inferred from sequence or structural similarity /// 5746 // mitochondrial electron transport chain // inferred from sequence or structural similarity /// 16020 // membrane //	8121 // ubiquinol-cytochrome-c reductase activity // inferred from sequence or structural similarity /// 16491 // oxidoreductase activity // inferred from sequence or structural similarity
1435112_a_at	Atp5h	1.2842	0.778692	GenBank	Mm.182042	gb:AV154755 /DB_XREF=gi:5370856 /DB_XREF=AV154755 /CLONE=2900068O18 /FEA=EST /CNT=22 /TID=Mm.182042.2 /TIER=Stack /STK=20 /UG=Mm.182042 /LL=71679 /UG_GENE=0610009D10Rik /UG_TITLE=RIKEN cDNA 0610009D10 gene	ATP synthase, H+ transporting, mitochondrial F0 complex, subunit d	Atp5h	chr11 E2	Mm.371641	71679			ENSMUSG00000034566	6810 // transport // inferred from electronic annotation /// 6811 // ion transport // inferred from electronic annotation /// 15986 // ATP synthesis coupled proton transport // inferred from electronic annotation /// 15992 // proton transport // inferred	5739 // mitochondrion // inferred from electronic annotation /// 16469 // proton-transporting two-sector ATPase complex // inferred from electronic annotation	15078 // hydrogen ion transporter activity // inferred from electronic annotation /// 46933 // hydrogen-transporting ATP synthase activity, rotational mechanism // inferred from electronic annotation /// 46961 // hydrogen-transporting ATPase activity, rot	Electron_Transport_Chain // GenMAPP	IPR008689 // ATP synthase D chain, mitochondrial
1415794_a_at	Spin	1.28248	0.77974	GenBank	Mm.42193	gb:NM_011462.1 /DB_XREF=gi:6755619 /GEN=Spin /FEA=FLmRNA /CNT=549 /TID=Mm.42193.1 /TIER=FL+Stack /STK=268 /UG=Mm.42193 /LL=20729 /DEF=Mus musculus spindlin (Spin), mRNA. /PROD=spindlin /FL=gb:NM_011462.1 gb:BC016517.1 gb:U48972.1	spindlin	Spin	chr13 A5|13 31.0 cM	Mm.188432	20729			ENSMUSG00000021395	7049 // cell cycle // inferred from electronic annotation /// 7143 // female meiosis // Unknown /// 7275 // development // inferred from electronic annotation /// 7276 // gametogenesis // inferred from electronic annotation	5819 // spindle // inferred from direct assay			IPR003671 // Spindlin/spermiogenesis-specific protein
1423677_at	Fkbp9	1.27792	0.782523	GenBank	Mm.20943	gb:AF279263.1 /DB_XREF=gi:8778201 /FEA=FLmRNA /CNT=261 /TID=Mm.20943.1 /TIER=FL+Stack /STK=167 /UG=Mm.20943 /LL=27055 /UG_GENE=Fkbp9 /DEF=Mus musculus FKBP65RS mRNA, complete cds. /PROD=FKBP65RS /FL=gb:AF279263.1 gb:BC026133.1 gb:AF090334.1	FK506 binding protein 9	Fkbp9	chr6 B3|6 28.0 cM	Mm.20943	27055			ENSMUSG00000029781	6457 // protein folding // inferred from electronic annotation	5615 // extracellular space // traceable author statement /// 5783 // endoplasmic reticulum // inferred from electronic annotation	3755 // peptidyl-prolyl cis-trans isomerase activity // inferred from electronic annotation /// 5509 // calcium ion binding // inferred from electronic annotation /// 16853 // isomerase activity // inferred from electronic annotation		IPR001179 // Peptidylprolyl isomerase, FKBP-type /// IPR002048 // Calcium-binding EF-hand
1434897_a_at	Slc25a4	1.27758	0.782729	GenBank	Mm.16228	gb:AV327862 /DB_XREF=gi:16395739 /DB_XREF=AV327862 /CLONE=6330437A14 /FEA=EST /CNT=29 /TID=Mm.16228.4 /TIER=Stack /STK=23 /UG=Mm.16228 /LL=11739 /UG_GENE=Slc25a4 /UG_TITLE=solute carrier family 25 (mitochondrial carrier; adenine nucleotide translocator),	solute carrier family 25 (mitochondrial carrier, adenine nucleotide translocator), member 4	Slc25a4	chr8 B1.1|8 26.0 cM	Mm.16228	11739				6810 // transport // inferred from electronic annotation /// 6839 // mitochondrial transport // inferred from electronic annotation	5739 // mitochondrion // inferred from electronic annotation /// 5743 // mitochondrial inner membrane // inferred from electronic annotation /// 16020 // membrane // inferred from electronic annotation /// 16021 // integral to membrane // inferred from el	5215 // transporter activity // inferred from sequence or structural similarity /// 5488 // binding // inferred from electronic annotation	Electron_Transport_Chain // GenMAPP /// mRNA_processing_binding_Reactome // GenMAPP	IPR001993 // Mitochondrial substrate carrier
1456436_x_at	Rps20	1.27601	0.78369	GenBank	Mm.21938	gb:AV002845 /DB_XREF=gi:4779695 /DB_XREF=AV002845 /CLONE=0610020M01 /FEA=EST /CNT=11 /TID=Mm.21938.8 /TIER=Stack /STK=10 /UG=Mm.21938 /LL=67427 /UG_GENE=Rps20 /UG_TITLE=ribosomal protein S20	ribosomal protein S20	Rps20	chr4 A1	Mm.21938	67427			ENSMUSG00000028234	6412 // protein biosynthesis // inferred from sequence or structural similarity	5622 // intracellular // inferred from sequence or structural similarity /// 5840 // ribosome // inferred from sequence or structural similarity /// 5843 // cytosolic small ribosomal subunit (sensu Eukaryota) // inferred from sequence or structural simila	3723 // RNA binding // inferred from sequence or structural similarity /// 3735 // structural constituent of ribosome // inferred from sequence or structural similarity		IPR001848 // Ribosomal protein S10
1416088_a_at	Rps15	1.27396	0.784953	GenBank	Mm.643	gb:NM_009091.1 /DB_XREF=gi:6677798 /GEN=Rps15 /FEA=FLmRNA /CNT=294 /TID=Mm.643.1 /TIER=FL+Stack /STK=129 /UG=Mm.643 /LL=20054 /DEF=Mus musculus ribosomal protein S15 (Rps15), mRNA. /PROD=ribosomal protein S15 /FL=gb:M33330.1 gb:NM_009091.1 gb:BC010763.1	ribosomal protein S15	Rps15	chr10 C1	Mm.643	20054			ENSMUSG00000063457	6412 // protein biosynthesis // inferred from electronic annotation /// 7046 // ribosome biogenesis // inferred from electronic annotation	5622 // intracellular // inferred from electronic annotation /// 5830 // cytosolic ribosome (sensu Eukaryota) // inferred from electronic annotation /// 5840 // ribosome // inferred from electronic annotation /// 15935 // small ribosomal subunit // inferr	3735 // structural constituent of ribosome // inferred from electronic annotation		IPR002222 // Ribosomal protein S19/S15
1415934_at	Cops8	1.27252	0.785842	GenBank	Mm.29572	gb:AF482000.1 /DB_XREF=gi:19526371 /GEN=Csn8 /FEA=FLmRNA /CNT=308 /TID=Mm.29572.1 /TIER=FL+Stack /STK=165 /UG=Mm.29572 /LL=98184 /DEF=Mus musculus COP9 signalosome subunit 8 (Csn8) mRNA, complete cds. /PROD=COP9 signalosome subunit 8 /FL=gb:NM_133805.1 gb	COP9 (constitutive photomorphogenic) homolog, subunit 8 (Arabidopsis thaliana)	Cops8	chr1 D	Mm.119177	108679			ENSMUSG00000034432		5634 // nucleus // inferred from direct assay /// 8180 // signalosome complex // inferred from direct assay	5515 // protein binding // inferred from physical interaction
1452680_at	Snrpd2	1.27137	0.786554	GenBank	Mm.29135	gb:BQ043840 /DB_XREF=gi:19793923 /DB_XREF=UI-M-EF0-buk-l-21-0-UI.r1 /CLONE=IMAGE:5683364 /FEA=mRNA /CNT=185 /TID=Mm.29135.1 /TIER=Stack /STK=91 /UG=Mm.29135 /LL=107686 /UG_GENE=Snrpd2 /UG_TITLE=small nuclear ribonucleoprotein D2	small nuclear ribonucleoprotein D2	Snrpd2	chr7 A1	Mm.29135	107686				245 // spliceosome assembly // inferred from sequence or structural similarity /// 398 // nuclear mRNA splicing, via spliceosome // inferred from electronic annotation /// 6397 // mRNA processing // inferred from sequence or structural similarity	5634 // nucleus // inferred from sequence or structural similarity /// 5681 // spliceosome complex // inferred from electronic annotation /// 5732 // small nucleolar ribonucleoprotein complex // inferred from sequence or structural similarity /// 30529 //	31202 // RNA splicing factor activity, transesterification mechanism // inferred from sequence or structural similarity		IPR001163 // Small nuclear ribonucleoprotein (Sm protein)
1456055_x_at	Pold1	1.27009	0.787344	GenBank	Mm.16549	gb:BB385244 /DB_XREF=gi:9107951 /DB_XREF=BB385244 /CLONE=C230038F12 /FEA=EST /CNT=18 /TID=Mm.16549.3 /TIER=Stack /STK=18 /UG=Mm.16549 /LL=18971 /UG_GENE=Pold1 /UG_TITLE=DNA polymerase delta 1, catalytic domain	polymerase (DNA directed), delta 1, catalytic subunit	Pold1	chr7 B2|7 23.0 cM	Mm.16549	18971			ENSMUSG00000038644	6260 // DNA replication // inferred from electronic annotation /// 6287 // base-excision repair, gap-filling // inferred from mutant phenotype /// 45004 // DNA replication proofreading // inferred from mutant phenotype	5634 // nucleus // inferred from electronic annotation /// 5659 // delta DNA polymerase complex // inferred from electronic annotation	166 // nucleotide binding // inferred from electronic annotation /// 3677 // DNA binding // inferred from electronic annotation /// 3887 // DNA-directed DNA polymerase activity // inferred from electronic annotation /// 3891 // delta DNA polymerase activi	DNA_replication_Reactome // GenMAPP /// Nucleotide_Metabolism // GenMAPP	IPR006133 // DNA polymerase B, exonuclease domain /// IPR006134 // DNA polymerase B domain
1460590_s_at	Ywhaq	1.26933	0.78782	GenBank	Mm.14722	gb:BB422130 /DB_XREF=gi:9243485 /DB_XREF=BB422130 /CLONE=C530029M22 /FEA=EST /CNT=15 /TID=Mm.14722.3 /TIER=Stack /STK=15 /UG=Mm.14722 /LL=22630 /UG_GENE=Ywhaq /UG_TITLE=tyrosine 3-monooxygenasetryptophan 5-monooxygenase activation protein, theta polypepti	tyrosine 3-monooxygenase/tryptophan 5-monooxygenase activation protein, theta polypeptide	Ywhaq	chr4 C2	Mm.289630	22630			ENSMUSG00000022285	6605 // protein targeting // inferred from direct assay /// 7165 // signal transduction // traceable author statement /// 7264 // small GTPase mediated signal transduction // inferred from physical interaction		19904 // protein domain specific binding // inferred from direct assay		IPR000308 // 14-3-3 protein
1448770_a_at	Atpif1	1.26857	0.78829	GenBank	Mm.2171	gb:NM_007512.1 /DB_XREF=gi:6671593 /GEN=Atpi /FEA=FLmRNA /CNT=86 /TID=Mm.2171.1 /TIER=FL+Stack /STK=40 /UG=Mm.2171 /LL=11983 /DEF=Mus musculus ATPase inhibitor (Atpi), mRNA. /PROD=ATPase inhibitor /FL=gb:NM_007512.1 gb:AF002718.1 gb:BC012680.1	ATPase inhibitory factor 1	Atpif1	chr4 D2.3	Mm.2171	11983			ENSMUSG00000054428	45978 // negative regulation of nucleoside metabolism // inferred from electronic annotation	5739 // mitochondrion // inferred from direct assay	4857 // enzyme inhibitor activity // inferred from electronic annotation	Electron_Transport_Chain // GenMAPP	IPR007648 // Mitochondrial ATPase inhibitor, IATP
1437985_a_at	2310061I04Rik	1.26548	0.790217	GenBank	Mm.5624	gb:BB379386 /DB_XREF=gi:9092274 /DB_XREF=BB379386 /CLONE=C130098N10 /FEA=EST /CNT=13 /TID=Mm.5624.3 /TIER=Stack /STK=13 /UG=Mm.5624 /LL=69192 /UG_GENE=Ddx16 /UG_TITLE=DEADH (Asp-Glu-Ala-AspHis) box polypeptide 16	RIKEN cDNA 2310061I04 gene	2310061I04Rik	chr17 B1	Mm.260159	69662
1451385_at	2310056P07Rik	1.26508	0.790465	GenBank	Mm.26792	gb:BC010826.1 /DB_XREF=gi:14789926 /FEA=FLmRNA /CNT=78 /TID=Mm.26792.1 /TIER=FL+Stack /STK=27 /UG=Mm.26792 /LL=70186 /UG_GENE=2310056P07Rik /DEF=Mus musculus, RIKEN cDNA 2310056P07 gene, clone MGC:19151 IMAGE:4219531, mRNA, complete cds. /PROD=RIKEN cDNA	RIKEN cDNA 2310056P07 gene	2310056P07Rik	chr16 B3	Mm.212991	70186			ENSMUSG00000003955		16021 // integral to membrane // traceable author statement			IPR009432 // Protein of unknown function DUF1075
1434328_at	Rpl15 /// LOC384179	1.26365	0.79136	GenBank	Mm.2050	gb:BM213176 /DB_XREF=gi:17770979 /DB_XREF=C0832F08-3 /CLONE=C0832F08 /FEA=EST /CNT=144 /TID=Mm.2050.2 /TIER=Stack /STK=34 /UG=Mm.2050 /LL=66480 /UG_GENE=2510008H07Rik /UG_TITLE=RIKEN cDNA 2510008H07 gene	ribosomal protein L15 /// similar to ribosomal protein L15	Rpl15 /// LOC384179	chr14 A2 /// chr5 B3	Mm.2050	384179 /// 66480			ENSMUSG00000012405 /// ENSMUSG00000057233 /// ENSMUSG00000057262	6412 // protein biosynthesis // inferred from electronic annotation	5622 // intracellular // inferred from electronic annotation /// 5840 // ribosome // inferred from electronic annotation /// 30529 // ribonucleoprotein complex // inferred from electronic annotation	3735 // structural constituent of ribosome // inferred from electronic annotation	Ribosomal_Proteins // GenMAPP	IPR000439 // Ribosomal protein L15e
1451125_at	BC017133	1.2632	0.791639	GenBank	Mm.28332	gb:BC017133.1 /DB_XREF=gi:16877794 /FEA=FLmRNA /CNT=197 /TID=Mm.28332.1 /TIER=FL+Stack /STK=104 /UG=Mm.28332 /DEF=Mus musculus, clone MGC:27648 IMAGE:4511542, mRNA, complete cds. /PROD=Unknown (protein for MGC:27648) /FL=gb:BC017133.1	cDNA sequence BC017133	BC017133	chr6 C3	Mm.287208	232164			ENSMUSG00000045896					IPR009740 // Polyadenylate binding protein-interacting 2
1417196_s_at	D8Ertd594e	1.26247	0.7921	GenBank	Mm.21514	gb:BG068292 /DB_XREF=gi:12550861 /DB_XREF=H3063H02-3 /CLONE=H3063H02 /FEA=FLmRNA /CNT=244 /TID=Mm.21514.1 /TIER=Stack /STK=18 /UG=Mm.21514 /LL=97466 /UG_GENE=C85457 /UG_TITLE=expressed sequence C85457 /FL=gb:NM_133791.1	DNA segment, Chr 8, ERATO Doi 594, expressed	D8Ertd594e	chr8 B1.1|8 30.0 cM	Mm.235074	52357			ENSMUSG00000031563					IPR001202 // WW/Rsp5/WWP domain	scop // a.2.7.Valyl-tRNA synthetase (ValRS) C-terminal domain // All alpha proteins; Long alpha-hairpin; tRNA-binding arm; Valyl-tRNA synthetase (ValRS) C-terminal domain // 3.5
1438991_x_at	Ppp2r1a	1.26215	0.792297	GenBank	Mm.1034	gb:BB109449 /DB_XREF=gi:8762017 /DB_XREF=BB109449 /CLONE=9530018N10 /FEA=EST /CNT=9 /TID=Mm.1034.8 /TIER=Stack /STK=9 /UG=Mm.1034 /LL=51792 /UG_GENE=Ppp2r1a /UG_TITLE=protein phosphatase 2 (formerly 2A), regulatory subunit A (PR 65), alpha isoform	protein phosphatase 2 (formerly 2A), regulatory subunit A (PR 65), alpha isoform	Ppp2r1a	chr17 A3.2	Mm.294138	51792			ENSMUSG00000007564	7076 // mitotic chromosome condensation // inferred from electronic annotation	5829 // cytosol // inferred from direct assay	4721 // phosphoprotein phosphatase activity // inferred from electronic annotation /// 5515 // protein binding // inferred from physical interaction /// 16787 // hydrolase activity // inferred from electronic annotation	Glycogen_Metabolism // GenMAPP	IPR000357 // HEAT
1425182_x_at	Klk22 /// Klk9	1.26209	0.792337	GenBank	Mm.200410	gb:M17962.1 /DB_XREF=gi:192997 /FEA=FLmRNA /CNT=50 /TID=Mm.200410.1 /TIER=FL /STK=4 /UG=Mm.200410 /LL=13648 /UG_GENE=Klk9 /UG_TITLE=kallikrein 9 /DEF=Mouse major epidermal growth factor binding protein (EGF-BP) mRNA, complete cds. /FL=gb:M17962.1 gb:BC024	kallikrein 22 /// kallikrein 9	Klk22 /// Klk9	chr7 23.07 cM /// chr7 B1|7 23.18 cM	Mm.347419	13646 /// 13648	EC:3.4.21.35		ENSMUSG00000059042	6508 // proteolysis and peptidolysis // inferred from electronic annotation	5615 // extracellular space // traceable author statement	4252 // serine-type endopeptidase activity // inferred from electronic annotation /// 4263 // chymotrypsin activity // inferred from electronic annotation /// 4295 // trypsin activity // inferred from electronic annotation /// 8233 // peptidase activity /		IPR001254 // Peptidase S1, chymotrypsin
1452292_at	Ap2b1	1.25296	0.798113	GenBank	Mm.39053	gb:AV271093 /DB_XREF=gi:15405449 /DB_XREF=AV271093 /CLONE=4931405M20 /FEA=mRNA /CNT=124 /TID=Mm.39053.1 /TIER=Stack /STK=19 /UG=Mm.39053 /LL=71770 /UG_GENE=Ap2b1 /UG_TITLE=adaptor-related protein complex 2, beta 1 subunit	Adaptor-related protein complex 2, beta 1 subunit	Ap2b1	chr11 B5	Mm.39053	71770			ENSMUSG00000018731	6461 // protein complex assembly // inferred from electronic annotation /// 6886 // intracellular protein transport // inferred from electronic annotation /// 16192 // vesicle-mediated transport // inferred from sequence or structural similarity	5905 // coated pit // inferred from sequence or structural similarity /// 30130 // clathrin coat of trans-Golgi network vesicle // inferred from electronic annotation /// 30131 // clathrin adaptor complex // inferred from sequence or structural similarity	30276 // clathrin binding // inferred from sequence or structural similarity		IPR002553 // Adaptin, N-terminal /// IPR008152 // Alpha/gamma adaptin, C-terminal
1433432_x_at	Rps12	1.25234	0.798507	GenBank	Mm.21289	gb:AI413680 /DB_XREF=gi:4257184 /DB_XREF=md88c12.x1 /CLONE=IMAGE:385078 /FEA=EST /CNT=265 /TID=Mm.21289.2 /TIER=Stack /STK=242 /UG=Mm.21289 /LL=20042 /UG_GENE=Rps12 /UG_TITLE=ribosomal protein S12	ribosomal protein S12	Rps12	chr2 E5		20042			ENSMUSG00000063869 /// ENSMUSG00000059828 /// ENSMUSG00000064100 /// ENSMUSG00000057274	6412 // protein biosynthesis // inferred from electronic annotation /// 7046 // ribosome biogenesis // inferred from electronic annotation	5622 // intracellular // inferred from electronic annotation /// 5830 // cytosolic ribosome (sensu Eukaryota) // inferred from electronic annotation /// 5840 // ribosome // inferred from electronic annotation /// 30529 // ribonucleoprotein complex // infe	3735 // structural constituent of ribosome // inferred from electronic annotation		IPR000023 // Phosphofructokinase /// IPR004038 // Ribosomal protein L7Ae/L30e/S12e/Gadd45
1417663_a_at	Ndrg3	1.25133	0.799147	GenBank	Mm.36775	gb:NM_013865.1 /DB_XREF=gi:7305306 /GEN=Ndr3 /FEA=FLmRNA /CNT=147 /TID=Mm.36775.1 /TIER=FL+Stack /STK=39 /UG=Mm.36775 /LL=29812 /DEF=Mus musculus N-myc downstream regulated 3 (Ndr3), mRNA. /PROD=N-myc downstream regulated 3 /FL=gb:AB033922.1 gb:NM_013865.	N-myc downstream regulated gene 3	Ndrg3	chr2 H1	Mm.279256	29812			ENSMUSG00000027634	30154 // cell differentiation // inferred from electronic annotation		3824 // catalytic activity // inferred from electronic annotation		IPR004142 // Ndr family	scop // a.4.1.Centromere-binding // All alpha proteins; DNA/RNA-binding 3-helical bundle; Homeodomain-like; Centromere-binding // 2.6
1449622_s_at	Atp6ap1	1.2502	0.79987	GenBank	Mm.199761	gb:AI316502 /DB_XREF=gi:4031769 /DB_XREF=uj14f01.x1 /CLONE=IMAGE:1908025 /FEA=EST /CNT=1 /TID=Mm.199761.1 /TIER=ConsEnd /STK=1 /UG=Mm.199761 /LL=102888 /UG_GENE=AI316502 /UG_TITLE=expressed sequence AI316502	ATPase, H+ transporting, lysosomal accessory protein 1	Atp6ap1	chrX A7.2|X 29.83 cM	Mm.21961	54411			ENSMUSG00000019087	6754 // ATP biosynthesis // inferred from electronic annotation /// 6810 // transport // inferred from electronic annotation /// 6811 // ion transport // inferred from electronic annotation /// 15986 // ATP synthesis coupled proton transport // inferred f	5615 // extracellular space // traceable author statement /// 16021 // integral to membrane // traceable author statement /// 16469 // proton-transporting two-sector ATPase complex // inferred from electronic annotation	5524 // ATP binding // inferred from electronic annotation /// 15078 // hydrogen ion transporter activity // inferred from electronic annotation /// 16787 // hydrolase activity // inferred from electronic annotation /// 46933 // hydrogen-transporting ATP		IPR008388 // Vacuolar ATP synthase subunit S1
1417554_at	Hsd3b4	1.24995	0.800031	GenBank	Mm.14309	gb:NM_008294.1 /DB_XREF=gi:6680290 /GEN=Hsd3b4 /FEA=FLmRNA /CNT=72 /TID=Mm.14309.1 /TIER=FL+Stack /STK=42 /UG=Mm.14309 /LL=15495 /DEF=Mus musculus hydroxysteroid dehydrogenase-4, delta<5>-3-beta (Hsd3b4), mRNA. /PROD=hydroxysteroid dehydrogenase-4, delta<	hydroxysteroid dehydrogenase-4, delta<5>-3-beta	Hsd3b4	chr3 49.1 cM	Mm.14309	15495			ENSMUSG00000038092	6694 // steroid biosynthesis // inferred from electronic annotation /// 6700 // C21-steroid hormone biosynthesis // inferred from electronic annotation	5739 // mitochondrion // inferred from direct assay /// 5783 // endoplasmic reticulum // inferred from electronic annotation /// 16021 // integral to membrane // inferred from electronic annotation	3854 // 3-beta-hydroxy-delta5-steroid dehydrogenase activity // inferred from electronic annotation /// 16491 // oxidoreductase activity // inferred from electronic annotation	Glucocorticoid_Mineralocorticoid_Metabolism // GenMAPP /// Steroid_Biosynthesis // GenMAPP	IPR002225 // 3-beta hydroxysteroid dehydrogenase/isomerase
1437624_x_at	1110001K21Rik	1.24843	0.801005	GenBank	Mm.34388	gb:AV211435 /DB_XREF=gi:6151766 /DB_XREF=AV211435 /CLONE=2410067M11 /FEA=EST /CNT=16 /TID=Mm.34388.5 /TIER=Stack /STK=16 /UG=Mm.34388 /LL=66911 /UG_GENE=1110001K21Rik /UG_TITLE=RIKEN cDNA 1110001K21 gene	RIKEN cDNA 1110001K21 gene	1110001K21Rik	chr16 A1|16 3.0 cM	Mm.325564	66911			ENSMUSG00000022516
1416765_s_at	MGI:1913699	1.24453	0.803515	GenBank	Mm.27964	gb:NM_025571.1 /DB_XREF=gi:13385011 /GEN=2010110I09Rik /FEA=FLmRNA /CNT=108 /TID=Mm.27964.1 /TIER=FL+Stack /STK=70 /UG=Mm.27964 /LL=66449 /DEF=Mus musculus RIKEN cDNA 2010110I09 gene (2010110I09Rik), mRNA. /PROD=mitochondria associated granulocyte macroph	mitochondria-associated protein involved in granulocyte-macrophage colony-stimulating factor signal transduction	MGI:1913699	chr16 A1|16 2.3 cM	Mm.354760	66449			ENSMUSG00000045886		5737 // cytoplasm // inferred from direct assay /// 5739 // mitochondrion // inferred from electronic annotation			IPR005341 // Protein of unknown function UPF0108
1454021_a_at	Exosc10	1.24397	0.803878	GenBank	Mm.28159	gb:AK017621.1 /DB_XREF=gi:12856956 /GEN=Pmscl2 /FEA=mRNA /CNT=1 /TID=Mm.28159.3 /TIER=ConsEnd /STK=0 /UG=Mm.28159 /LL=50912 /UG_TITLE=polymyositisscleroderma autoantigen 2 /DEF=Mus musculus 8 days embryo whole body cDNA, RIKEN full-length enriched library	exosome component 10	Exosc10	chr4 E2	Mm.266635	50912			ENSMUSG00000017264	184 // mRNA catabolism, nonsense-mediated decay // inferred from electronic annotation /// 6364 // rRNA processing // inferred from electronic annotation	5622 // intracellular // inferred from electronic annotation /// 5634 // nucleus // inferred from electronic annotation /// 5730 // nucleolus // traceable author statement	3676 // nucleic acid binding // inferred from electronic annotation /// 3723 // RNA binding // inferred from electronic annotation /// 4518 // nuclease activity // inferred from electronic annotation /// 4527 // exonuclease activity // inferred from elect		IPR002562 // 3'-5' exonuclease /// IPR002121 // HRDC domain
1455693_x_at	Rps6	1.24272	0.804687	GenBank	Mm.1139	gb:AI450929 /DB_XREF=gi:4300437 /DB_XREF=ms27f07.x1 /CLONE=IMAGE:608197 /FEA=EST /CNT=11 /TID=Mm.1139.9 /TIER=Stack /STK=9 /UG=Mm.1139 /LL=20104 /UG_GENE=Rps6 /UG_TITLE=ribosomal protein S6	ribosomal protein S6	Rps6	chr4 C3	Mm.325584	20104			ENSMUSG00000060753 /// ENSMUSG00000028495	6412 // protein biosynthesis // inferred from sequence or structural similarity /// 7046 // ribosome biogenesis // inferred from electronic annotation	5622 // intracellular // inferred from sequence or structural similarity /// 5737 // cytoplasm // inferred from direct assay /// 5830 // cytosolic ribosome (sensu Eukaryota) // inferred from electronic annotation /// 5840 // ribosome // inferred from sequ	3723 // RNA binding // inferred from sequence or structural similarity /// 3735 // structural constituent of ribosome // inferred from electronic annotation /// 3735 // structural constituent of ribosome // inferred from sequence or structural similarity	Ribosomal_Proteins // GenMAPP /// mRNA_processing_binding_Reactome // GenMAPP	IPR001377 // Ribosomal protein S6e
1455572_x_at	Rps18	1.24138	0.805556	GenBank	Mm.42790	gb:AI415136 /DB_XREF=gi:4258640 /DB_XREF=mb40e10.x1 /CLONE=IMAGE:331914 /FEA=EST /CNT=11 /TID=Mm.42790.7 /TIER=Stack /STK=11 /UG=Mm.42790 /LL=20084 /UG_GENE=Rps18 /UG_TITLE=ribosomal protein S18	ribosomal protein S18	Rps18	chr17 B1|17 18.42 cM	Mm.371578	20084			ENSMUSG00000061330 /// ENSMUSG00000008668	6412 // protein biosynthesis // inferred from electronic annotation /// 7046 // ribosome biogenesis // inferred from electronic annotation	5622 // intracellular // inferred from electronic annotation /// 5830 // cytosolic ribosome (sensu Eukaryota) // inferred from electronic annotation /// 5840 // ribosome // inferred from electronic annotation /// 30529 // ribonucleoprotein complex // infe	3723 // RNA binding // inferred from electronic annotation /// 3735 // structural constituent of ribosome // inferred from electronic annotation /// 19843 // rRNA binding // inferred from electronic annotation		IPR001892 // Ribosomal protein S13
1424000_a_at	Rps11	1.23719	0.808283	GenBank	Mm.196538	gb:U93864.1 /DB_XREF=gi:1938405 /FEA=FLmRNA /CNT=144 /TID=Mm.196538.1 /TIER=FL+Stack /STK=66 /UG=Mm.196538 /LL=27207 /UG_GENE=Rps11 /DEF=Mus musculus ribosomal protein S11 mRNA, complete cds. /PROD=ribosomal protein S11 /FL=gb:U93864.1	ribosomal protein S11	Rps11	chr7 B2	Mm.196538	27207			ENSMUSG00000003429	6412 // protein biosynthesis // inferred from sequence or structural similarity	5622 // intracellular // inferred from sequence or structural similarity /// 5840 // ribosome // inferred from sequence or structural similarity /// 30529 // ribonucleoprotein complex // inferred from electronic annotation	3676 // nucleic acid binding // inferred from electronic annotation /// 3677 // DNA binding // inferred from electronic annotation /// 3723 // RNA binding // inferred from sequence or structural similarity /// 3735 // structural constituent of ribosome //	Ribosomal_Proteins // GenMAPP /// mRNA_processing_binding_Reactome // GenMAPP	IPR000266 // Ribosomal protein S17
1426778_at	Dag1	1.23635	0.808829	GenBank	Mm.7524	gb:BM119578 /DB_XREF=gi:17087604 /DB_XREF=L0927F02-3 /CLONE=L0927F02 /FEA=mRNA /CNT=157 /TID=Mm.7524.2 /TIER=Stack /STK=68 /UG=Mm.7524 /LL=13138 /UG_GENE=Dag1 /UG_TITLE=dystroglycan 1	dystroglycan 1	Dag1	chr9 F2|9 60.0 cM	Mm.7524	13138			ENSMUSG00000039952	2011 // morphogenesis of an epithelial sheet // inferred from mutant phenotype	5626 // insoluble fraction // inferred from direct assay /// 5856 // cytoskeleton // inferred from electronic annotation /// 5886 // plasma membrane // inferred from direct assay /// 16011 // dystroglycan complex // inferred from direct assay /// 16021 //	5515 // protein binding // inferred from physical interaction		IPR008465 // Dystroglycan
1415737_at	Rfk	1.23192	0.811741	GenBank	Mm.7013	gb:NM_019437.1 /DB_XREF=gi:14149725 /GEN=0610038L10Rik /FEA=FLmRNA /CNT=253 /TID=Mm.7013.1 /TIER=FL+Stack /STK=110 /UG=Mm.7013 /LL=54391 /DEF=Mus musculus RIKEN cDNA 0610038L10 gene (0610038L10Rik), mRNA. /PROD=hypothetical protein 0610038L10Rik /FL=gb:NM	riboflavin kinase	Rfk	chr19 B	Mm.7013	54391			ENSMUSG00000024712	9231 // riboflavin biosynthesis // inferred from electronic annotation		287 // magnesium ion binding // inferred from electronic annotation /// 8531 // riboflavin kinase activity // inferred from sequence or structural similarity /// 16301 // kinase activity // inferred from electronic annotation /// 16740 // transferase acti		IPR002606 // Riboflavin kinase / FAD synthetase
1426661_at	Rpl27a	1.22981	0.813135	GenBank	Mm.142380	gb:BG807647 /DB_XREF=gi:17954615 /DB_XREF=2064-29 /FEA=mRNA /CNT=359 /TID=Mm.142380.1 /TIER=Stack /STK=147 /UG=Mm.142380 /LL=26451 /UG_GENE=Rpl27a /UG_TITLE=ribosomal protein L27a	ribosomal protein L27a	Rpl27a	chr7 E2-F1|7 51.55 cM	Mm.305750	26451			ENSMUSG00000046364	6412 // protein biosynthesis // inferred from electronic annotation	5622 // intracellular // inferred from electronic annotation /// 5840 // ribosome // inferred from electronic annotation /// 30529 // ribonucleoprotein complex // inferred from electronic annotation	3735 // structural constituent of ribosome // inferred from electronic annotation	Ribosomal_Proteins // GenMAPP	IPR001196 // Ribosomal protein L15
1420820_at	2900073G15Rik	1.22896	0.813697	GenBank	Mm.29057	gb:BI686661 /DB_XREF=gi:15649289 /DB_XREF=603315481F1 /CLONE=IMAGE:5355189 /FEA=FLmRNA /CNT=279 /TID=Mm.29057.1 /TIER=Stack /STK=78 /UG=Mm.29057 /LL=67268 /UG_GENE=2900073G15Rik /UG_TITLE=RIKEN cDNA 2900073G15 gene /FL=gb:BC010265.1 gb:NM_026064.1	RIKEN cDNA 2900073G15 gene	2900073G15Rik	chr17 E1.3	Mm.261329	67268			ENSMUSG00000024048			5509 // calcium ion binding // inferred from electronic annotation		IPR002048 // Calcium-binding EF-hand
1438167_x_at	Flcn	1.22887	0.813758	GenBank	Mm.27707	gb:AV269574 /DB_XREF=gi:6257611 /DB_XREF=AV269574 /CLONE=4930544A12 /FEA=EST /CNT=12 /TID=Mm.27707.4 /TIER=Stack /STK=12 /UG=Mm.27707 /UG_TITLE=Mus musculus, clone IMAGE:3598437, mRNA, partial cds	Folliculin	Flcn	chr11 B1.3	Mm.339640	216805			ENSMUSG00000032633
1448513_a_at	Npc2	1.22152	0.818654	GenBank	Mm.29454	gb:BC007190.1 /DB_XREF=gi:13938147 /FEA=FLmRNA /CNT=318 /TID=Mm.29454.1 /TIER=FL+Stack /STK=64 /UG=Mm.29454 /LL=67963 /UG_GENE=Npc2 /DEF=Mus musculus, RIKEN cDNA 2700012J19 gene, clone MGC:8265 IMAGE:3592515, mRNA, complete cds. /PROD=RIKEN cDNA 2700012J1	Niemann Pick type C2	Npc2	chr12 D1	Mm.282556	67963			ENSMUSG00000021242		5615 // extracellular space // traceable author statement			IPR003172 // E1 protein and Def2/Der2 allergen
1434823_x_at	1110002M09Rik	1.22139	0.818737	GenBank	Mm.30179	gb:AV012102 /DB_XREF=gi:4789089 /DB_XREF=AV012102 /CLONE=1110034J01 /FEA=EST /CNT=54 /TID=Mm.30179.2 /TIER=Stack /STK=24 /UG=Mm.30179 /UG_TITLE=ESTs	RIKEN cDNA 1110002M09 gene	1110002M09Rik	chr1 D	Mm.30179	66915
1448334_a_at	Ccni	1.21993	0.819723	GenBank	Mm.22711	gb:BC003290.1 /DB_XREF=gi:13096996 /FEA=FLmRNA /CNT=309 /TID=Mm.22711.1 /TIER=FL+Stack /STK=90 /UG=Mm.22711 /LL=12453 /UG_GENE=Ccni /DEF=Mus musculus, cyclin I, clone MGC:5636 IMAGE:3583418, mRNA, complete cds. /PROD=cyclin I /FL=gb:NM_017367.1 gb:BC00329	cyclin I	Ccni	chr5 E3.3-F1.3	Mm.250419	12453			ENSMUSG00000063015	74 // regulation of cell cycle // traceable author statement /// 910 // cytokinesis // inferred from electronic annotation /// 7049 // cell cycle // inferred from electronic annotation		16538 // cyclin-dependent protein kinase regulator activity // inferred from sequence or structural similarity		IPR006671 // Cyclin, N-terminal domain
1424169_at	Tax1bp3	1.21967	0.819894	GenBank	Mm.186	gb:BC008166.1 /DB_XREF=gi:14198212 /FEA=FLmRNA /CNT=157 /TID=Mm.186.1 /TIER=FL+Stack /STK=47 /UG=Mm.186 /LL=76281 /UG_GENE=1300011C24Rik /DEF=Mus musculus, RIKEN cDNA 1300011C24 gene, clone MGC:7169 IMAGE:3257323, mRNA, complete cds. /PROD=RIKEN cDNA 1300	Tax1 (human T-cell leukemia virus type I) binding protein 3	Tax1bp3	chr11 B4	Mm.371656	76281			ENSMUSG00000040158 /// ENSMUSG00000058775	8285 // negative regulation of cell proliferation // inferred from direct assay	5634 // nucleus // inferred from direct assay /// 5737 // cytoplasm // inferred from direct assay	8013 // beta-catenin binding // inferred from physical interaction /// 30528 // transcription regulator activity // inferred from mutant phenotype		IPR001478 // PDZ/DHR/GLGF domain
[truncated: 636 more rows]
