# Supplementary material for: Human and Murine Kidneys Show Gender- and Species-Specific Gene Expression Differences in Response to Injury
Source: PLoS One. 2009 Mar 11;4(3):e4802. doi: 10.1371/journal.pone.0004802 (PMC2652077; doi:10.1371/journal.pone.0004802)
Supplement: Table S2 — List of differentially expressed transcripts in kidneys of doxorubicin treated Balb/c male and female mice (n = 5/per group). Statistical significance was determined by using SAM analysis (FDR<0.3%) Ratio of gcRMA normalized relative mRNA expression levels (Ratio F/M and Ratio M/F) (0.81 MB XLS) [file pone.0004802.s002.xls]

## Sheet: Sheet1
Supplemetal Table2 (Si et al. The Human and Murine Kidney…)
List of differentially expressed transcripts in kidneys of doxorubicin treated Balb/c male and female mice (n=5/per group)
Statistical significance was determined by using the Student's t-test (genes with p value<0.01)
Ratio of gcRMA normalized relative mRNA expression levels (Ratio F/M and Ratio M/F)
Probe set ID	Gene symbol	Ratio (F/M)	Ratio(M/F)
1448506_at	Serpina6	452.857	0.0022082	GenBank	Mm.2874	gb:NM_007618.1 /DB_XREF=gi:6680855 /GEN=Cbg /FEA=FLmRNA /CNT=151 /TID=Mm.2874.1 /TIER=FL+Stack /STK=65 /UG=Mm.2874 /LL=12401 /DEF=Mus musculus corticosteroid binding globulin (Cbg), mRNA. /PROD=corticosteroid binding globulin /FL=gb:NM_007618.1 gb:BC01363	serine (or cysteine) proteinase inhibitor, clade A, member 6	Serpina6	chr12 E|12 51.0 cM	Mm.290079	12401			ENSMUSG00000060807	6810 // transport // inferred from electronic annotation	5615 // extracellular space // traceable author statement	4867 // serine-type endopeptidase inhibitor activity // inferred from electronic annotation /// 5496 // steroid binding // inferred from electronic annotation		IPR000215 // Serpin
1451171_at	2310008H04Rik	83.5774	0.011965	GenBank	Mm.197492	gb:BC026877.1 /DB_XREF=gi:20071266 /FEA=FLmRNA /CNT=93 /TID=Mm.197492.1 /TIER=FL+Stack /STK=79 /UG=Mm.197492 /DEF=Mus musculus, clone MGC:30630 IMAGE:3674273, mRNA, complete cds. /PROD=Unknown (protein for MGC:30630) /FL=gb:BC026877.1	RIKEN cDNA 2310008H04 gene	2310008H04Rik	chr16 A2	Mm.244703	224008			ENSMUSG00000041974
1451527_at	Pcolce2	64.7808	0.0154367	GenBank	Mm.46016	gb:AF352788.1 /DB_XREF=gi:19070656 /GEN=Pcolce2 /FEA=FLmRNA /CNT=40 /TID=Mm.46016.1 /TIER=FL+Stack /STK=12 /UG=Mm.46016 /LL=76477 /DEF=Mus musculus procollagen COOH-terminal proteinase enhancer protein 2 (Pcolce2) mRNA, complete cds. /PROD=procollagen COO	procollagen C-endopeptidase enhancer 2	Pcolce2	chr9 E3.3	Mm.46016	76477			ENSMUSG00000015354		5615 // extracellular space // traceable author statement			IPR000859 // CUB
1450562_at	Ly6f	32.9682	0.0303323	GenBank	Mm.57179	gb:NM_008530.1 /DB_XREF=gi:6678749 /GEN=Ly6f /FEA=FLmRNA /CNT=2 /TID=Mm.57179.1 /TIER=FL /STK=1 /UG=Mm.57179 /LL=17071 /DEF=Mus musculus lymphocyte antigen 6 complex, locus F (Ly6f), mRNA. /PROD=lymphocyte antigen 6 complex, locus F /FL=gb:NM_008530.1	lymphocyte antigen 6 complex, locus F	Ly6f	chr15 D3	Mm.370191	17071			ENSMUSG00000022583	6952 // defense response // inferred from electronic annotation	5615 // extracellular space // traceable author statement /// 5886 // plasma membrane // inferred from electronic annotation /// 16020 // membrane // inferred from electronic annotation			IPR001526 // CD59 antigen
1425034_at	Slc17a2	19.445	0.051427	GenBank	Mm.24030	gb:BB667687 /DB_XREF=gi:16399136 /DB_XREF=BB667687 /CLONE=C730032N17 /FEA=FLmRNA /CNT=30 /TID=Mm.24030.1 /TIER=ConsEnd /STK=4 /UG=Mm.24030 /UG_TITLE=Mus musculus, Similar to solute carrier family 17 (sodium phosphate), member 2, clone MGC:19073 IMAGE:4193	solute carrier family 17 (sodium phosphate), member 2	Slc17a2	chr13 A3.1	Mm.24030	218103			ENSMUSG00000036110	6810 // transport // inferred from sequence or structural similarity	16020 // membrane // inferred from sequence or structural similarity /// 16021 // integral to membrane // traceable author statement	5215 // transporter activity // inferred from sequence or structural similarity
1424485_at	Angptl3	16.296	0.0613647	GenBank	Mm.28341	gb:BC019491.1 /DB_XREF=gi:18044500 /FEA=FLmRNA /CNT=73 /TID=Mm.28341.1 /TIER=FL+Stack /STK=29 /UG=Mm.28341 /LL=30924 /UG_GENE=Angptl3 /DEF=Mus musculus, angiopoietin-like 3, clone MGC:28584 IMAGE:4211688, mRNA, complete cds. /PROD=angiopoietin-like 3 /FL=	angiopoietin-like 3	Angptl3	chr4 C6|4 48.0 cM	Mm.28341	30924			ENSMUSG00000028553		5576 // extracellular region // inferred from sequence or structural similarity /// 5615 // extracellular space // traceable author statement			IPR002181 // Fibrinogen, beta/gamma chain, C-terminal globular
1428988_at	Abcc3	16.2205	0.0616505	GenBank	Mm.23942	gb:AK006128.1 /DB_XREF=gi:12839063 /FEA=mRNA /CNT=28 /TID=Mm.23942.1 /TIER=Stack /STK=15 /UG=Mm.23942 /LL=76408 /UG_GENE=Abcc3 /UG_TITLE=ATP-binding cassette, sub-family C (CFTRMRP), member 3 /DEF=Mus musculus adult male testis cDNA, RIKEN full-length enr	ATP-binding cassette, sub-family C (CFTR/MRP), member 3	Abcc3	chr11 D	Mm.23942	76408				15722 // canalicular bile acid transport // inferred from sequence or structural similarity	5887 // integral to plasma membrane // inferred from direct assay	5524 // ATP binding // inferred from electronic annotation /// 42626 // ATPase activity, coupled to transmembrane movement of substances // inferred from sequence or structural similarity		IPR001140 // ABC transporter, transmembrane region /// IPR003439 // ABC transporter	scop // a.3.1.monodomain cytochrome c // All alpha proteins; Cytochrome c; Cytochrome c; monodomain cytochrome c // 8.5
1415964_at	Scd1	12.8812	0.0776327	GenBank	Mm.140785	gb:BC007474.1 /DB_XREF=gi:13938634 /FEA=FLmRNA /CNT=521 /TID=Mm.140785.1 /TIER=FL+Stack /STK=156 /UG=Mm.140785 /LL=20249 /UG_GENE=Scd1 /DEF=Mus musculus, stearoyl-Coenzyme A desaturase 1, clone MGC:6427 IMAGE:3599932, mRNA, complete cds. /PROD=stearoyl-Co	stearoyl-Coenzyme A desaturase 1	Scd1	chr19 C3|19 43.0 cM	Mm.267377	20249			ENSMUSG00000037071	6633 // fatty acid biosynthesis // inferred from mutant phenotype /// 8610 // lipid biosynthesis // inferred from electronic annotation	5783 // endoplasmic reticulum // inferred from electronic annotation /// 16020 // membrane // inferred from electronic annotation /// 16021 // integral to membrane // traceable author statement	4768 // stearoyl-CoA 9-desaturase activity // inferred from electronic annotation /// 5506 // iron ion binding // inferred from electronic annotation /// 16491 // oxidoreductase activity // inferred from electronic annotation	Fatty_Acid_Synthesis // GenMAPP	IPR005804 // Fatty acid desaturase
1422789_at	Aldh1a2	11.1996	0.0892892	GenBank	Mm.42016	gb:NM_009022.1 /DB_XREF=gi:6677664 /GEN=Aldh1a2 /FEA=FLmRNA /CNT=21 /TID=Mm.42016.1 /TIER=FL+Stack /STK=12 /UG=Mm.42016 /LL=19378 /DEF=Mus musculus aldehyde dehydrogenase family 1, subfamily A2 (Aldh1a2), mRNA. /PROD=alcohol dehydrogenase family 1, subfam	aldehyde dehydrogenase family 1, subfamily A2	Aldh1a2	chr9 D|9 42.0 cM	Mm.42016	19378			ENSMUSG00000013584	1747 // eye morphogenesis (sensu Mammalia) // inferred from mutant phenotype /// 8152 // metabolism // inferred from electronic annotation /// 9954 // proximal/distal pattern formation // inferred from mutant phenotype /// 30326 // embryonic limb morphoge		4028 // aldehyde dehydrogenase activity // inferred from direct assay /// 16491 // oxidoreductase activity // inferred from electronic annotation		IPR002086 // Aldehyde dehydrogenase
1448556_at	Prlr	9.69181	0.10318	GenBank	Mm.2752	gb:BC005555.1 /DB_XREF=gi:13542694 /FEA=FLmRNA /CNT=81 /TID=Mm.2752.1 /TIER=FL+Stack /STK=59 /UG=Mm.2752 /LL=19116 /UG_GENE=Prlr /DEF=Mus musculus, prolactin receptor, clone MGC:6165 IMAGE:3586308, mRNA, complete cds. /PROD=prolactin receptor /FL=gb:D1021	prolactin receptor	Prlr	chr15 A1|15 4.6 cM	Mm.10516	19116			ENSMUSG00000005268	7595 // lactation // inferred from mutant phenotype /// 30155 // regulation of cell adhesion // inferred from mutant phenotype /// 30856 // regulation of epithelial cell differentiation // inferred from mutant phenotype	16020 // membrane // inferred from electronic annotation /// 16021 // integral to membrane // inferred from electronic annotation	4872 // receptor activity // inferred from electronic annotation /// 4896 // hematopoietin/interferon-class (D200-domain) cytokine receptor activity // inferred from electronic annotation /// 4925 // prolactin receptor activity // inferred from mutant phe	Ovarian_Infertility_Genes // GenMAPP
1419751_x_at	AB056442	9.58076	0.104376	GenBank	Mm.187584	gb:NM_134256.1 /DB_XREF=gi:19527421 /GEN=mOAT6-L /FEA=FLmRNA /CNT=20 /TID=Mm.187584.1 /TIER=FL /STK=6 /UG=Mm.187584 /LL=171405 /DEF=Mus musculus organic anion transporter 6 (mOAT6-L), mRNA. /PROD=organic anion transporter 6 /FL=gb:NM_134256.1 gb:AB056442.	cDNA sequence AB056442	AB056442		Mm.326517	171405				6810 // transport // inferred from electronic annotation	16021 // integral to membrane // inferred from electronic annotation			IPR005828 // General substrate transporter
1418392_a_at	Gbp4	9.2106	0.108571	GenBank	Mm.1909	gb:NM_018734.1 /DB_XREF=gi:9055221 /GEN=Gbp3 /FEA=FLmRNA /CNT=56 /TID=Mm.1909.1 /TIER=FL+Stack /STK=24 /UG=Mm.1909 /LL=55932 /DEF=Mus musculus guanylate nucleotide binding protein 3 (Gbp3), mRNA. /PROD=guanylate nucleotide binding protein 3 /FL=gb:U44731.	guanylate nucleotide binding protein 4	Gbp4	chr3 H1	Mm.1909	55932			ENSMUSG00000028268	6955 // immune response // inferred from sequence or structural similarity	5829 // cytosol // inferred from direct assay	3924 // GTPase activity // inferred from sequence or structural similarity /// 5525 // GTP binding // inferred from sequence or structural similarity		IPR003191 // Guanylate-binding protein
1417991_at	Dio1	8.51497	0.11744	GenBank	Mm.2774	gb:NM_007860.1 /DB_XREF=gi:6681186 /GEN=Dio1 /FEA=FLmRNA /CNT=53 /TID=Mm.2774.1 /TIER=FL+Stack /STK=32 /UG=Mm.2774 /LL=13370 /DEF=Mus musculus deiodinase, iodothyronine, type I (Dio1), mRNA. /PROD=deiodinase, iodothyronine, type I /FL=gb:NM_007860.1 gb:U4	deiodinase, iodothyronine, type I	Dio1	chr4 C7|4 48.7 cM	Mm.148342	13370	EC:1.97.1.10				5615 // extracellular space // traceable author statement /// 16021 // integral to membrane // inferred from electronic annotation	4800 // thyroxine 5'-deiodinase activity // inferred from electronic annotation /// 16491 // oxidoreductase activity // inferred from electronic annotation		IPR000643 // Iodothyronine deiodinase
1422826_at	Igfals	8.13177	0.122974	GenBank	Mm.3135	gb:NM_008340.1 /DB_XREF=gi:6680378 /GEN=Igfals /FEA=FLmRNA /CNT=46 /TID=Mm.3135.1 /TIER=FL+Stack /STK=10 /UG=Mm.3135 /LL=16005 /DEF=Mus musculus insulin-like growth factor binding protein, acid labile subunit (Igfals), mRNA. /PROD=insulin-like growth fact	insulin-like growth factor binding protein, acid labile subunit	Igfals	chr17 A2-A3	Mm.3135	16005			ENSMUSG00000046070	7155 // cell adhesion // inferred from electronic annotation	5615 // extracellular space // traceable author statement	5515 // protein binding // inferred from electronic annotation /// 5520 // insulin-like growth factor binding // inferred from electronic annotation		IPR000372 // Cysteine-rich flanking region, N-terminal /// IPR001611 // Leucine-rich repeat
1417094_at	MGI:1917275	6.64552	0.150477	GenBank	Mm.197523	gb:NM_133348.1 /DB_XREF=gi:19923051 /GEN=Bach-pending /FEA=FLmRNA /CNT=99 /TID=Mm.197523.1 /TIER=FL+Stack /STK=57 /UG=Mm.197523 /LL=70025 /DEF=Mus musculus brain acyl-CoA hydrolase (Bach-pending), mRNA. /PROD=acyl-CoA hydrolase /FL=gb:NM_133348.1 gb:BC013	brain acyl-CoA hydrolase	MGI:1917275	chr4 E2	Mm.296191	70025			ENSMUSG00000028937	6631 // fatty acid metabolism // inferred from sequence or structural similarity /// 9062 // fatty acid catabolism // inferred from direct assay	5829 // cytosol // inferred from direct assay	3824 // catalytic activity // inferred from electronic annotation /// 4759 // serine esterase activity // inferred from sequence or structural similarity /// 16289 // CoA hydrolase activity // inferred from sequence or structural similarity /// 16290 // p		IPR006683 // Thioesterase superfamily
1427263_at	Xist	6.60717	0.151351	GenBank		gb:R74734 /DB_XREF=gi:849937 /DB_XREF=MDB0905 /FEA=mRNA /CNT=151 /TID=Mm.4095.1 /TIER=ConsEnd /STK=1 /UG=Mm.4095 /LL=22438 /UG_GENE=Xist /UG_TITLE=inactive X specific transcripts
1425222_x_at	D630002G06	6.06639	0.164843	GenBank	Mm.187584	gb:AB056443.1 /DB_XREF=gi:19032278 /GEN=mOAT6-S /FEA=FLmRNA /CNT=8 /TID=Mm.187584.2 /TIER=FL /STK=4 /UG=Mm.187584 /LL=171405 /DEF=Mus musculus mOAT6-S mRNA for organic anion transporter 6-S, complete cds. /PROD=organic anion transporter 6-S /FL=gb:AB05644	hypothetical protein D630002G06	D630002G06	chr19 A	Mm.77037	236293			ENSMUSG00000063590					IPR005828 // General substrate transporter
1417336_a_at	Sytl4	5.88992	0.169782	GenBank	Mm.38674	gb:NM_013757.1 /DB_XREF=gi:7305098 /GEN=Sytl4 /FEA=FLmRNA /CNT=54 /TID=Mm.38674.1 /TIER=FL+Stack /STK=48 /UG=Mm.38674 /LL=27359 /DEF=Mus musculus synaptotagmin-like 4 (Sytl4), mRNA. /PROD=synaptotagmin-like 4 /FL=gb:AB025258.1 gb:NM_013757.1	synaptotagmin-like 4	Sytl4	chrX E3	Mm.38674	27359			ENSMUSG00000031255	6886 // intracellular protein transport // inferred from sequence or structural similarity /// 6887 // exocytosis // inferred from direct assay	30141 // secretory granule // inferred from direct assay	5515 // protein binding // inferred from physical interaction /// 5543 // phospholipid binding // inferred from direct assay /// 17137 // Rab GTPase binding // inferred from electronic annotation		IPR000008 // C2 domain
1451635_at	D630002G06 /// C730048C13Rik	5.33323	0.187504	GenBank	Mm.187584	gb:AB056443.1 /DB_XREF=gi:19032278 /GEN=mOAT6-S /FEA=FLmRNA /CNT=8 /TID=Mm.187584.2 /TIER=FL /STK=4 /UG=Mm.187584 /LL=171405 /DEF=Mus musculus mOAT6-S mRNA for organic anion transporter 6-S, complete cds. /PROD=organic anion transporter 6-S /FL=gb:AB05644	hypothetical protein D630002G06 /// RIKEN cDNA C730048C13 gene	D630002G06 /// C730048C13Rik	chr19 A	Mm.77037	236293 /// 31980			ENSMUSG00000063590 /// ENSMUSG00000024757	6605 // protein targeting // inferred from sequence or structural similarity /// 6810 // transport // inferred from sequence or structural similarity	16020 // membrane // inferred from sequence or structural similarity /// 16021 // integral to membrane // traceable author statement	5215 // transporter activity // inferred from sequence or structural similarity		IPR005828 // General substrate transporter
1420762_a_at	Ybx2	5.15334	0.194049	GenBank	Mm.29286	gb:NM_016875.1 /DB_XREF=gi:8393790 /GEN=Ybx2 /FEA=FLmRNA /CNT=5 /TID=Mm.29286.1 /TIER=FL /STK=3 /UG=Mm.29286 /LL=53422 /DEF=Mus musculus Y box protein 2 (Ybx2), mRNA. /PROD=Y box protein 2 /FL=gb:NM_016875.1 gb:AF073954.1	Y box protein 2	Ybx2	chr11 B4	Mm.29286	53422			ENSMUSG00000018554	6355 // regulation of transcription, DNA-dependent // inferred from electronic annotation	5634 // nucleus // inferred from electronic annotation /// 5737 // cytoplasm // inferred from direct assay	3676 // nucleic acid binding // inferred from electronic annotation /// 3677 // DNA binding // inferred from electronic annotation /// 3723 // RNA binding // inferred from electronic annotation /// 3729 // mRNA binding // inferred from direct assay /// 45		IPR002059 // Cold-shock DNA-binding domain
1427221_at	MGI:2143217	5.13809	0.194625	GenBank	Mm.27208	gb:AJ428067.1 /DB_XREF=gi:18250729 /GEN=Xtrp3s1 /FEA=mRNA /CNT=101 /TID=Mm.27208.1 /TIER=Stack /STK=84 /UG=Mm.27208 /LL=102680 /DEF=Mus musculus mRNA for X transporter protein 3 similar 1 (Xtrp3s1 gene). /PROD=X transporter protein 3 similar 1	X transporter protein 3 similar 1 gene	MGI:2143217	chr9 F|9 71.0 cM	Mm.27208	102680			ENSMUSG00000036814	6810 // transport // inferred from electronic annotation	16021 // integral to membrane // inferred from electronic annotation	15293 // symporter activity // inferred from electronic annotation		IPR000175 // Sodium:neurotransmitter symporter
1417765_a_at	Amy1	4.93369	0.202688	GenBank	Mm.33941	gb:NM_007446.1 /DB_XREF=gi:6996908 /GEN=Amy1 /FEA=FLmRNA /CNT=179 /TID=Mm.33941.1 /TIER=FL+Stack /STK=36 /UG=Mm.33941 /LL=11722 /DEF=Mus musculus amylase 1, salivary (Amy1), mRNA. /PROD=amylase 1, salivary /FL=gb:NM_007446.1 gb:BC009121.1	amylase 1, salivary	Amy1	chr3 F3|3 50.0 cM	Mm.316928	11722			ENSMUSG00000045402	5975 // carbohydrate metabolism // inferred from electronic annotation		4556 // alpha-amylase activity // inferred from electronic annotation /// 5509 // calcium ion binding // inferred from electronic annotation /// 16787 // hydrolase activity // inferred from electronic annotation /// 16798 // hydrolase activity, acting on		IPR006047 // Alpha amylase, catalytic domain /// IPR006048 // Alpha amylase, C-terminal all-beta domain
1421087_at	Per3	4.82304	0.207338	GenBank	Mm.10723	gb:BB757992 /DB_XREF=gi:16186191 /DB_XREF=BB757992 /CLONE=G270092F01 /FEA=FLmRNA /CNT=40 /TID=Mm.10723.1 /TIER=Stack /STK=11 /UG=Mm.10723 /LL=18628 /UG_GENE=Per3 /UG_TITLE=period homolog 3 (Drosophila) /FL=gb:AB013605.1 gb:AF050182.1 gb:NM_011067.1	period homolog 3 (Drosophila)	Per3	chr4 E2	Mm.121361	18628			ENSMUSG00000028957	6350 // transcription // inferred from electronic annotation /// 6355 // regulation of transcription, DNA-dependent // inferred from electronic annotation /// 7165 // signal transduction // inferred from electronic annotation /// 7623 // circadian rhythm	5634 // nucleus // inferred from electronic annotation	4871 // signal transducer activity // inferred from electronic annotation		IPR000014 // PAS domain
1417745_at	Cpn1	4.80678	0.20804	GenBank	Mm.21212	gb:NM_030703.1 /DB_XREF=gi:13507643 /GEN=Cpn1 /FEA=FLmRNA /CNT=80 /TID=Mm.21212.1 /TIER=FL+Stack /STK=37 /UG=Mm.21212 /LL=93721 /DEF=Mus musculus carboxypeptidase N, polypeptide 1, 50kD (Cpn1), mRNA. /PROD=carboxypeptidase N, polypeptide 1, 50kD /FL=gb:AF	carboxypeptidase N, polypeptide 1	Cpn1	chr19 D2	Mm.206774	93721	EC:3.4.17.3		ENSMUSG00000025196			4180 // carboxypeptidase activity // inferred from direct assay /// 8233 // peptidase activity // inferred from electronic annotation /// 16787 // hydrolase activity // inferred from electronic annotation		IPR000834 // Peptidase M14, carboxypeptidase A /// IPR008575 // Peptidase M14B
1426712_at	Slc6a15	4.70026	0.212754	GenBank	Mm.4327	gb:BB129409 /DB_XREF=gi:16266202 /DB_XREF=BB129409 /CLONE=9630038L04 /FEA=mRNA /CNT=113 /TID=Mm.4327.1 /TIER=Stack /STK=96 /UG=Mm.4327 /UG_TITLE=Mus musculus, clone IMAGE:5361283, mRNA, partial cds	solute carrier family 6 (neurotransmitter transporter), member 15	Slc6a15	chr10 D1	Mm.45843	103098			ENSMUSG00000019894	6810 // transport // inferred from electronic annotation /// 6836 // neurotransmitter transport // inferred from electronic annotation	5887 // integral to plasma membrane // inferred from electronic annotation /// 16020 // membrane // inferred from electronic annotation /// 16021 // integral to membrane // inferred from electronic annotation	5328 // neurotransmitter:sodium symporter activity // inferred from electronic annotation /// 15293 // symporter activity // inferred from electronic annotation		IPR000175 // Sodium:neurotransmitter symporter
1419905_s_at	Hpgd	4.68158	0.213603	GenBank		gb:AV026552 /DB_XREF=gi:4803544 /DB_XREF=AV026552 /CLONE=1210002B12 /FEA=EST /CNT=1 /TID=Mm.199536.1 /TIER=ConsEnd /STK=1 /UG=Mm.199536 /LL=102266 /UG_GENE=AV026552 /UG_TITLE=expressed sequence AV026552													IPR002198 // Short-chain dehydrogenase/reductase SDR
1419392_at	Pclo	4.5728	0.218684	GenBank	Mm.40996	gb:NM_011995.2 /DB_XREF=gi:15277339 /GEN=Pclo /FEA=FLmRNA /CNT=35 /TID=Mm.40996.1 /TIER=FL+Stack /STK=10 /UG=Mm.40996 /LL=26875 /DEF=Mus musculus piccolo (presynaptic cytomatrix protein) (Pclo), mRNA. /PROD=piccolo (presynaptic cytomatrix protein) /FL=gb:	piccolo (presynaptic cytomatrix protein)	Pclo		Mm.332219	26875			ENSMUSG00000061601	7010 // cytoskeleton organization and biogenesis // inferred from direct assay /// 17157 // regulation of exocytosis // inferred from direct assay /// 19933 // cAMP-mediated signaling // inferred from direct assay /// 30073 // insulin secretion // inferre	45202 // synapse // inferred from electronic annotation	5509 // calcium ion binding // inferred from electronic annotation /// 5515 // protein binding // inferred from physical interaction /// 5522 // profilin binding // inferred from direct assay /// 5544 // calcium-dependent phospholipid binding // inferred		IPR008899 // Piccolo Zn-finger /// IPR001478 // PDZ/DHR/GLGF domain /// IPR000008 // C2 domain
1427961_s_at	AI788959	4.53284	0.220612	GenBank	Mm.221171	gb:BC028826.1 /DB_XREF=gi:20380045 /FEA=mRNA /CNT=31 /TID=Mm.221171.1 /TIER=Stack /STK=11 /UG=Mm.221171 /DEF=Mus musculus, Similar to UDP glycosyltransferase 2 family, polypeptide B4, clone MGC:37823 IMAGE:5098890, mRNA, complete cds. /PROD=Similar to UDP	expressed sequence AI788959	AI788959	chr5 E1	Mm.281844	100727			ENSMUSG00000029260	8152 // metabolism // inferred from sequence or structural similarity	5615 // extracellular space // traceable author statement /// 16021 // integral to membrane // traceable author statement	16758 // transferase activity, transferring hexosyl groups // inferred from sequence or structural similarity		IPR002213 // UDP-glucoronosyl/UDP-glucosyl transferase
1425245_a_at	Rgs11	4.45523	0.224455	GenBank	Mm.13264	gb:BC019741.1 /DB_XREF=gi:18044304 /FEA=FLmRNA /CNT=6 /TID=Mm.13264.1 /TIER=FL /STK=4 /UG=Mm.13264 /LL=50782 /UG_GENE=Rgs11 /DEF=Mus musculus, clone MGC:30599 IMAGE:3666182, mRNA, complete cds. /PROD=Unknown (protein for MGC:30599) /FL=gb:BC019741.1	regulator of G-protein signaling 11	Rgs11	chr17 A3.3	Mm.109840	50782				7165 // signal transduction // inferred from electronic annotation /// 7186 // G-protein coupled receptor protein signaling pathway // traceable author statement /// 7242 // intracellular signaling cascade // inferred from electronic annotation	5834 // heterotrimeric G-protein complex // inferred from electronic annotation	4871 // signal transducer activity // inferred from electronic annotation /// 5096 // GTPase activator activity // traceable author statement	Calcium_regulation_in_cardiac_cells // GenMAPP /// Smooth_muscle_contraction // GenMAPP	IPR000342 // Regulator of G protein /// IPR000591 // Pleckstrin putative G-protein interacting domain /// IPR001770 // G-protein, gamma subunit
1416368_at	Gsta4	4.33494	0.230684	GenBank	Mm.2662	gb:NM_010357.1 /DB_XREF=gi:6754081 /GEN=Gsta4 /FEA=FLmRNA /CNT=158 /TID=Mm.2662.1 /TIER=FL+Stack /STK=94 /UG=Mm.2662 /LL=14860 /DEF=Mus musculus glutathione S-transferase, alpha 4 (Gsta4), mRNA. /PROD=glutathione-S-transferase, alpha 4 /FL=gb:NM_010357.1	glutathione S-transferase, alpha 4	Gsta4	chr9 E1	Mm.2662	14860			ENSMUSG00000032348			4364 // glutathione transferase activity // inferred from sequence or structural similarity /// 4364 // glutathione transferase activity // traceable author statement /// 16740 // transferase activity // inferred from electronic annotation		IPR004045 // Glutathione S-transferase, N-terminal /// IPR004046 // Glutathione S-transferase, C-terminal
1423895_a_at	Cugbp2	4.22449	0.236715	GenBank	Mm.27880	gb:BG067936 /DB_XREF=gi:12550505 /DB_XREF=H3059H03-3 /CLONE=H3059H03 /FEA=FLmRNA /CNT=420 /TID=Mm.27880.2 /TIER=Stack /STK=127 /UG=Mm.27880 /LL=14007 /UG_GENE=Cugbp2 /UG_TITLE=CUG triplet repeat,RNA binding protein 2 /FL=gb:AF090696.1	CUG triplet repeat,RNA binding protein 2	Cugbp2	chr2 A2-A3	Mm.147091	14007			ENSMUSG00000002107	6376 // mRNA splice site selection // inferred from direct assay	5634 // nucleus // inferred from sequence or structural similarity		mRNA_processing_binding_Reactome // GenMAPP	IPR000504 // RNA-binding region RNP-1 (RNA recognition motif)
1418872_at	Abcb1b	4.18963	0.238684	GenBank	Mm.6404	gb:NM_011075.1 /DB_XREF=gi:6755045 /GEN=Abcb1b /FEA=FLmRNA /CNT=27 /TID=Mm.6404.1 /TIER=FL+Stack /STK=17 /UG=Mm.6404 /LL=18669 /DEF=Mus musculus ATP-binding cassette, sub-family B (MDRTAP), member 1B (Abcb1b), mRNA. /PROD=ATP-binding cassette, sub-family	ATP-binding cassette, sub-family B (MDR/TAP), member 1B	Abcb1b	chr5 A2-A3|5 1.0 cM	Mm.146649	18669			ENSMUSG00000028970	6810 // transport // inferred from electronic annotation	16021 // integral to membrane // traceable author statement /// 46581 // intercellular canaliculus // inferred from direct assay	166 // nucleotide binding // inferred from electronic annotation /// 5524 // ATP binding // inferred from electronic annotation /// 16887 // ATPase activity // inferred from electronic annotation /// 17111 // nucleoside-triphosphatase activity // inferred		IPR001140 // ABC transporter, transmembrane region /// IPR003439 // ABC transporter
1434292_at	E130013N09Rik	4.15042	0.240939	GenBank	Mm.200806	gb:BI731047 /DB_XREF=gi:15708060 /DB_XREF=603351664F1 /CLONE=IMAGE:5359335 /FEA=EST /CNT=55 /TID=Mm.200806.1 /TIER=Stack /STK=36 /UG=Mm.200806 /LL=99136 /UG_GENE=AL022637 /UG_TITLE=expressed sequence AL022637	RIKEN cDNA E130013N09 gene	E130013N09Rik	chr2 H1	Mm.355601	99358
1417411_at	Nap1l5	4.09345	0.244293	GenBank	Mm.41277	gb:NM_021432.1 /DB_XREF=gi:10946797 /GEN=1110020M21Rik /FEA=FLmRNA /CNT=89 /TID=Mm.41277.1 /TIER=FL+Stack /STK=46 /UG=Mm.41277 /LL=58243 /DEF=Mus musculus RIKEN cDNA 1110020M21 gene (1110020M21Rik), mRNA. /PROD=hypothetical protein, MNCb-0385 /FL=gb:NM_02	nucleosome assembly protein 1-like 5	Nap1l5	chr6 C1	Mm.191892	58243			ENSMUSG00000055430					IPR002164 // Nucleosome assembly protein (NAP)
1449633_s_at	C330027I04Rik	4.01164	0.249275	GenBank	Mm.200104	gb:AI841843 /DB_XREF=gi:5476056 /DB_XREF=UI-M-AO0-acb-f-11-0-UI.s2 /CLONE=UI-M-AO0-acb-f-11-0-UI /FEA=EST /CNT=1 /TID=Mm.200104.1 /TIER=ConsEnd /STK=1 /UG=Mm.200104 /LL=103842 /UG_GENE=AI841843 /UG_TITLE=expressed sequence AI841843	RIKEN cDNA C330027I04 gene	C330027I04Rik	chr11 D	Mm.28738	68106			ENSMUSG00000017176					IPR006434 // HAD-superfamily subfamily IE hydrolase
1417404_at	Elovl6	3.86023	0.259052	GenBank	Mm.26171	gb:NM_130450.1 /DB_XREF=gi:18496984 /GEN=Lce-pending /FEA=FLmRNA /CNT=173 /TID=Mm.26171.1 /TIER=FL+Stack /STK=40 /UG=Mm.26171 /LL=170439 /DEF=Mus musculus long chain fatty acyl elongase (Lce-pending), mRNA. /PROD=long chain fatty acyl elongase /FL=gb:AF48	ELOVL family member 6, elongation of long chain fatty acids (yeast)	Elovl6	chr3 G3	Mm.314113	170439			ENSMUSG00000041220	30497 // fatty acid elongation // inferred from direct assay	16021 // integral to membrane // traceable author statement /// 30176 // integral to endoplasmic reticulum membrane // inferred from direct assay	16747 // transferase activity, transferring groups other than amino-acyl groups // inferred from direct assay		IPR002076 // GNS1/SUR4 membrane protein
1425675_s_at	Ceacam1	3.78228	0.264391	GenBank	Mm.14114	gb:M77196.1 /DB_XREF=gi:194002 /FEA=FLmRNA /CNT=9 /TID=Mm.14114.3 /TIER=FL /STK=1 /UG=Mm.14114 /LL=26365 /UG_GENE=Ceacam1 /DEF=Mouse hepatitis virus receptor mRNA, complete cds. /PROD=hepatitis virus receptor /FL=gb:M77196.1	CEA-related cell adhesion molecule 1	Ceacam1	chr7 A2|7 5.5 cM	Mm.322502	26365			ENSMUSG00000054385		16021 // integral to membrane // inferred from electronic annotation	4872 // receptor activity // inferred from electronic annotation		IPR007110 // Immunoglobulin-like
1421312_a_at	Kifc2	3.59326	0.278299	GenBank	Mm.891	gb:NM_010630.1 /DB_XREF=gi:6754445 /GEN=Kifc2 /FEA=FLmRNA /CNT=10 /TID=Mm.891.1 /TIER=FL /STK=2 /UG=Mm.891 /LL=16581 /DEF=Mus musculus kinesin family member C2 (Kifc2), mRNA. /PROD=kinesin family member C2 /FL=gb:NM_010630.1 gb:U92949.1	kinesin family member C2	Kifc2	chr15 D-E|15 43.4 cM	Mm.247752	16581			ENSMUSG00000004187	7017 // microtubule-based process // inferred from electronic annotation /// 7018 // microtubule-based movement // inferred from electronic annotation	5615 // extracellular space // traceable author statement /// 5871 // kinesin complex // inferred from electronic annotation /// 5875 // microtubule associated complex // inferred from sequence or structural similarity	3774 // motor activity // inferred from electronic annotation /// 3777 // microtubule motor activity // inferred from electronic annotation /// 5524 // ATP binding // inferred from electronic annotation		IPR001752 // Kinesin, motor region
1424618_at	Hpd	3.57465	0.279748	GenBank	Mm.6584	gb:BC013343.1 /DB_XREF=gi:15426478 /FEA=FLmRNA /CNT=79 /TID=Mm.6584.1 /TIER=FL+Stack /STK=22 /UG=Mm.6584 /LL=15445 /UG_GENE=Hpd /DEF=Mus musculus, Similar to 4-hydroxyphenylpyruvic acid dioxygenase, clone MGC:14040 IMAGE:4193670, mRNA, complete cds. /PROD	4-hydroxyphenylpyruvic acid dioxygenase	Hpd	chr5 F	Mm.6584	15445			ENSMUSG00000029445	6559 // L-phenylalanine catabolism // inferred from electronic annotation /// 6572 // tyrosine catabolism // inferred from electronic annotation /// 9072 // aromatic amino acid family metabolism // inferred from electronic annotation		3868 // 4-hydroxyphenylpyruvate dioxygenase activity // inferred from electronic annotation /// 8127 // quercetin 2,3-dioxygenase activity // inferred from electronic annotation /// 16491 // oxidoreductase activity // inferred from electronic annotation /		IPR004360 // Glyoxalase/Bleomycin resistance protein/dioxygenase domain
1435860_at	Slc5a6	3.53173	0.283148	GenBank		gb:BF450030 /DB_XREF=gi:11516199 /DB_XREF=maa45f01.x1 /CLONE=IMAGE:3814032 /FEA=EST /CNT=129 /TID=Mm.205463.1 /TIER=Stack /STK=12 /UG=Mm.205463 /UG_TITLE=ESTs, Highly similar to SL56_RAT SODIUM-DEPENDENT MULTIVITAMIN TRANSPORTER (NA(+)-DEPENDENT MULTIVITA													IPR001734 // Na+/solute symporter
1460681_at	Ceacam2	3.38287	0.295607	GenBank	Mm.155711	gb:BC024320.1 /DB_XREF=gi:19354223 /FEA=FLmRNA /CNT=67 /TID=Mm.155711.2 /TIER=FL+Stack /STK=13 /UG=Mm.155711 /LL=26367 /UG_GENE=Ceacam2 /DEF=Mus musculus, Similar to CEA-related cell adhesion molecule 2, clone MGC:18435 IMAGE:4241449, mRNA, complete cds.	CEA-related cell adhesion molecule 2	Ceacam2	chr7 A2|7 5.5 cM		26367			ENSMUSG00000054385		9986 // cell surface // inferred from direct assay			IPR007110 // Immunoglobulin-like
1418405_at	Hgfac	3.26444	0.306331	GenBank	Mm.27369	gb:NM_019447.1 /DB_XREF=gi:9506778 /GEN=Hgfac /FEA=FLmRNA /CNT=52 /TID=Mm.27369.1 /TIER=FL+Stack /STK=24 /UG=Mm.27369 /LL=54426 /DEF=Mus musculus hepatocyte growth factor activator (Hgfac), mRNA. /PROD=hepatocyte growth factor activator /FL=gb:AF099017.1	hepatocyte growth factor activator	Hgfac	chr5 B2	Mm.27369	54426			ENSMUSG00000029102	6508 // proteolysis and peptidolysis // inferred from electronic annotation	5576 // extracellular region // inferred from electronic annotation /// 5615 // extracellular space // traceable author statement	4252 // serine-type endopeptidase activity // inferred from electronic annotation /// 4263 // chymotrypsin activity // inferred from electronic annotation /// 4295 // trypsin activity // inferred from electronic annotation /// 8233 // peptidase activity /		IPR000562 // Type II fibronectin collagen-binding domain /// IPR006209 // EGF-like domain /// IPR000083 // Fibronectin, type I /// IPR000001 // Kringle /// IPR001254 // Peptidase S1, chymotrypsin
1420388_at	Prss12	3.26087	0.306667	GenBank	Mm.9431	gb:NM_008939.1 /DB_XREF=gi:6679484 /GEN=Prss12 /FEA=FLmRNA /CNT=25 /TID=Mm.9431.1 /TIER=FL /STK=5 /UG=Mm.9431 /LL=19142 /DEF=Mus musculus protease, serine, 12 neurotrypsin, (motopsin) (Prss12), mRNA. /PROD=protease, serine, 12 neurotrypsin, (motopsin) /FL	protease, serine, 12 neurotrypsin (motopsin)	Prss12	chr3 G3	Mm.9431	19142			ENSMUSG00000027978	6508 // proteolysis and peptidolysis // inferred from electronic annotation	5615 // extracellular space // traceable author statement /// 16020 // membrane // inferred from electronic annotation	4252 // serine-type endopeptidase activity // inferred from electronic annotation /// 4263 // chymotrypsin activity // inferred from electronic annotation /// 4295 // trypsin activity // inferred from electronic annotation /// 5044 // scavenger receptor a		IPR000001 // Kringle /// IPR001190 // Speract/scavenger receptor /// IPR001254 // Peptidase S1, chymotrypsin
1418345_at	Tnfsf13	3.09186	0.32343	GenBank	Mm.54359	gb:NM_023517.1 /DB_XREF=gi:12963712 /GEN=Tnfsf13 /FEA=FLmRNA /CNT=47 /TID=Mm.54359.1 /TIER=FL+Stack /STK=25 /UG=Mm.54359 /LL=69583 /DEF=Mus musculus tumor necrosis factor (ligand) superfamily, member 13 (Tnfsf13), mRNA. /PROD=tumor necrosis factor (ligand	tumor necrosis factor (ligand) superfamily, member 13	Tnfsf13	chr11 B4	Mm.8983	69583			ENSMUSG00000018752	6955 // immune response // inferred from electronic annotation /// 8284 // positive regulation of cell proliferation // inferred from direct assay /// 16064 // humoral defense mechanism (sensu Vertebrata) // inferred from mutant phenotype /// 48298 // pos	9897 // external side of plasma membrane // inferred from direct assay /// 16020 // membrane // inferred from electronic annotation	5125 // cytokine activity // inferred from electronic annotation /// 5164 // tumor necrosis factor receptor binding // inferred from electronic annotation
1424576_s_at	Cyp2c44	3.0298	0.330055	GenBank	Mm.26457	gb:BC025819.1 /DB_XREF=gi:19387958 /FEA=FLmRNA /CNT=71 /TID=Mm.26457.1 /TIER=FL+Stack /STK=24 /UG=Mm.26457 /DEF=Mus musculus, clone MGC:37835 IMAGE:5099385, mRNA, complete cds. /PROD=Unknown (protein for MGC:37835) /FL=gb:BC026766.1 gb:BC025819.1	cytochrome P450, family 2, subfamily c, polypeptide 44	Cyp2c44	chr19 C3	Mm.329866	226143			ENSMUSG00000025197			4497 // monooxygenase activity // inferred from electronic annotation /// 16491 // oxidoreductase activity // inferred from electronic annotation		IPR001128 // Cytochrome P450
1435998_at	Ccnb1ip1	2.96413	0.337367	GenBank	Mm.5829	gb:BG066504 /DB_XREF=gi:12549073 /DB_XREF=H3043G02-3 /CLONE=H3043G02 /FEA=EST /CNT=13 /TID=Mm.5829.1 /TIER=Stack /STK=12 /UG=Mm.5829 /UG_TITLE=ESTs, Moderately similar to T47153 hypothetical protein DKFZp564A0772.1 (H.sapiens)	Gene model 288, (NCBI)		chr14 C1	Mm.343880	239083
1451260_at	Aldh1b1	2.93581	0.340622	GenBank	Mm.24457	gb:BC020001.1 /DB_XREF=gi:18043460 /FEA=FLmRNA /CNT=105 /TID=Mm.24457.1 /TIER=FL+Stack /STK=49 /UG=Mm.24457 /LL=72535 /UG_GENE=Aldh1b1 /DEF=Mus musculus, aldehyde dehydrogenase 1 family, member B1, clone MGC:28561 IMAGE:4207479, mRNA, complete cds. /PROD=	aldehyde dehydrogenase 1 family, member B1	Aldh1b1	chr4 B2	Mm.331583	72535			ENSMUSG00000035561	5975 // carbohydrate metabolism // inferred from sequence or structural similarity /// 8152 // metabolism // inferred from sequence or structural similarity	5615 // extracellular space // traceable author statement /// 5739 // mitochondrion // inferred from sequence or structural similarity	4028 // aldehyde dehydrogenase activity // inferred from sequence or structural similarity /// 4029 // aldehyde dehydrogenase (NAD) activity // inferred from sequence or structural similarity /// 16491 // oxidoreductase activity // inferred from electroni		IPR002086 // Aldehyde dehydrogenase
1426913_at	Lss	2.93163	0.341107	GenBank	Mm.55075	gb:AK014742.1 /DB_XREF=gi:12852769 /FEA=mRNA /CNT=121 /TID=Mm.55075.1 /TIER=Stack /STK=24 /UG=Mm.55075 /LL=67060 /UG_GENE=2810025N20Rik /UG_TITLE=RIKEN cDNA 2810025N20 gene /DEF=Mus musculus 0 day neonate head cDNA, RIKEN full-length enriched library, clo	lanosterol synthase	Lss	chr10 C1|10 41.1 cM	Mm.55075	16987			ENSMUSG00000033105	6694 // steroid biosynthesis // inferred from electronic annotation /// 8152 // metabolism // inferred from electronic annotation /// 8610 // lipid biosynthesis // inferred from electronic annotation		3824 // catalytic activity // inferred from electronic annotation /// 16829 // lyase activity // inferred from electronic annotation /// 16853 // isomerase activity // inferred from electronic annotation	Cholesterol_Biosynthesis // GenMAPP	IPR001330 // Prenyltransferase/squalene oxidase
1427235_at	Utx	2.80691	0.356263	GenBank	Mm.28750	gb:AW536493 /DB_XREF=gi:7178910 /DB_XREF=G0105B06-3 /CLONE=G0105B06 /FEA=mRNA /CNT=141 /TID=Mm.28750.1 /TIER=Stack /STK=47 /UG=Mm.28750 /LL=22289 /UG_GENE=Utx /UG_TITLE=ubiquitously transcribed tetratricopeptide repeat gene, X chromosome	ubiquitously transcribed tetratricopeptide repeat gene, X chromosome	Utx	chrX A1.2|X 5.5 cM	Mm.257498	22289			ENSMUSG00000037369		5634 // nucleus // inferred from electronic annotation			IPR001440 // TPR repeat /// IPR003347 // Transcription factor jumonji, jmjC
1450355_a_at	Capg	2.80459	0.356558	GenBank	Mm.18626	gb:NM_007599.1 /DB_XREF=gi:6680841 /GEN=Capg /FEA=FLmRNA /CNT=2 /TID=Mm.18626.1 /TIER=FL /STK=2 /UG=Mm.18626 /LL=12332 /DEF=Mus musculus capping protein (actin filament), gelsolin-like (Capg), mRNA. /PROD=capping protein (actin filament), gelsolin-like /F	capping protein (actin filament), gelsolin-like	Capg	chr6 C3	Mm.18626	12332			ENSMUSG00000056737	30031 // cell projection biogenesis // inferred from direct assay	5634 // nucleus // inferred from electronic annotation	3779 // actin binding // inferred from electronic annotation		IPR007123 // Gelsolin region
1418565_at	1200009K13Rik	2.79217	0.358144	GenBank	Mm.18700	gb:BB765005 /DB_XREF=gi:16193222 /DB_XREF=BB765005 /CLONE=G370042G11 /FEA=FLmRNA /CNT=445 /TID=Mm.18700.1 /TIER=Stack /STK=15 /UG=Mm.18700 /LL=66870 /UG_GENE=1200009K13Rik /UG_TITLE=RIKEN cDNA 1200009K13 gene /FL=gb:NM_025814.1	RIKEN cDNA 1200009K13 gene	1200009K13Rik	chr6 C1	Mm.240490	66870			ENSMUSG00000036371		5634 // nucleus // inferred from electronic annotation	3723 // RNA binding // inferred from electronic annotation		IPR006861 // Hyaluronan/mRNA binding protein
1416498_at	Ppic	2.77406	0.360482	GenBank	Mm.4587	gb:NM_008908.1 /DB_XREF=gi:6679440 /GEN=Ppic /FEA=FLmRNA /CNT=140 /TID=Mm.4587.1 /TIER=FL+Stack /STK=85 /UG=Mm.4587 /LL=19038 /DEF=Mus musculus peptidylprolyl isomerase C (Ppic), mRNA. /PROD=peptidylprolyl isomerase C /FL=gb:BC025861.1 gb:M74227.1 gb:NM_0	peptidylprolyl isomerase C	Ppic	chr18 D1	Mm.4587	19038			ENSMUSG00000024538	6457 // protein folding // inferred from electronic annotation	5615 // extracellular space // traceable author statement	3755 // peptidyl-prolyl cis-trans isomerase activity // inferred from electronic annotation /// 16853 // isomerase activity // inferred from electronic annotation		IPR002130 // Peptidyl-prolyl cis-trans isomerase, cyclophilin type
1428012_at	C8a	2.70344	0.369899	GenBank	Mm.197638	gb:BC027748.1 /DB_XREF=gi:20381210 /FEA=mRNA /CNT=27 /TID=Mm.197638.1 /TIER=ConsEnd /STK=0 /UG=Mm.197638 /DEF=Mus musculus, Similar to complement component 8, alpha polypeptide, clone MGC:29381 IMAGE:5052412, mRNA, complete cds. /PROD=Similar to complemen	complement component 8, alpha polypeptide	C8a	chr4 C6	Mm.197638	230558			ENSMUSG00000035031	6956 // complement activation // inferred from sequence or structural similarity /// 6957 // complement activation, alternative pathway // inferred from electronic annotation /// 6958 // complement activation, classical pathway // inferred from electronic	5579 // membrane attack complex // inferred from sequence or structural similarity /// 16021 // integral to membrane // inferred from electronic annotation			IPR002172 // Low density lipoprotein-receptor, class A /// IPR001862 // Membrane attack complex component/perforin/complement C9 /// IPR000884 // Thrombospondin, type I
1450839_at	D0H4S114	2.69701	0.37078	GenBank	Mm.4919	gb:D45203.1 /DB_XREF=gi:757508 /FEA=FLmRNA /CNT=377 /TID=Mm.4919.1 /TIER=Stack /STK=198 /UG=Mm.4919 /LL=27528 /UG_GENE=D0H4S114 /UG_TITLE=DNA segment, human D4S114 /DEF=Mouse pentylenetetrazol-related mRNA PTZ-17 (3UTR of E3.1). /FL=gb:NM_053078.1	DNA segment, human D4S114	D0H4S114	chr18 B1	Mm.128733	27528				17015 // regulation of transforming growth factor beta receptor signaling pathway // inferred from direct assay		5515 // protein binding // inferred from physical interaction
1435405_at	ORF21	2.69282	0.371358	GenBank	Mm.981	gb:BF020504 /DB_XREF=gi:10751836 /DB_XREF=ux20b12.x1 /CLONE=IMAGE:3472031 /FEA=EST /CNT=20 /TID=Mm.981.2 /TIER=Stack /STK=17 /UG=Mm.981 /UG_TITLE=Mus musculus C21orf18 mRNA, complete cds	Open reading frame 21	ORF21	chr16 C4	Mm.10628	224440			ENSMUSG00000022948
1417101_at	Hspa2	2.66426	0.375339	GenBank	Mm.57245	gb:BC004714.1 /DB_XREF=gi:13435695 /FEA=FLmRNA /CNT=72 /TID=Mm.57245.1 /TIER=FL+Stack /STK=57 /UG=Mm.57245 /LL=15512 /UG_GENE=Hsp70-2 /DEF=Mus musculus, heat shock protein, 70 kDa 2, clone MGC:7795 IMAGE:3499661, mRNA, complete cds. /PROD=heat shock prote	heat shock protein 2	Hspa2	chr12 C3|12 34.0 cM	Mm.296181	15512			ENSMUSG00000059970	6457 // protein folding // inferred from electronic annotation /// 6986 // response to unfolded protein // inferred from electronic annotation /// 9408 // response to heat // inferred from electronic annotation	5739 // mitochondrion // inferred from direct assay	5515 // protein binding // inferred from physical interaction /// 5524 // ATP binding // inferred from electronic annotation /// 51082 // unfolded protein binding // inferred from electronic annotation		IPR001023 // Heat shock protein Hsp70
1418519_at	Aadat	2.61905	0.381819	GenBank	Mm.35020	gb:BC012637.1 /DB_XREF=gi:15215023 /FEA=FLmRNA /CNT=81 /TID=Mm.35020.1 /TIER=FL+Stack /STK=22 /UG=Mm.35020 /LL=23923 /UG_GENE=Kat2 /DEF=Mus musculus, Similar to kynurenine aminotransferase II, clone MGC:13720 IMAGE:4160508, mRNA, complete cds. /PROD=Simil	aminoadipate aminotransferase	Aadat	chr8 B3.1|8 31.5 cM	Mm.35020	23923			ENSMUSG00000057228		5739 // mitochondrion // inferred from direct assay	3824 // catalytic activity // inferred from electronic annotation /// 8483 // transaminase activity // inferred from electronic annotation /// 16740 // transferase activity // inferred from electronic annotation
1436616_at	R74740	2.61718	0.382091	GenBank	Mm.5294	gb:BE945631 /DB_XREF=gi:10523390 /DB_XREF=UI-M-BZ0-axo-c-11-0-UI.s1 /CLONE=UI-M-BZ0-axo-c-11-0-UI /FEA=EST /CNT=17 /TID=Mm.5294.1 /TIER=Stack /STK=8 /UG=Mm.5294 /LL=96938 /UG_GENE=R74740 /UG_TITLE=expressed sequence R74740	expressed sequence R74740	R74740		Mm.5294	96938
1417644_at	Sspn	2.58427	0.386957	GenBank	Mm.1209	gb:NM_010656.1 /DB_XREF=gi:6754475 /GEN=Sspn /FEA=FLmRNA /CNT=118 /TID=Mm.1209.1 /TIER=FL+Stack /STK=40 /UG=Mm.1209 /LL=16651 /DEF=Mus musculus sarcospan (Sspn), mRNA. /PROD=sarcospan /FL=gb:NM_010656.1 gb:BC021484.1 gb:U02487.1	sarcospan	Sspn	chr6 G3|6 71.55 cM	Mm.49689	16651			ENSMUSG00000030255	74 // regulation of cell cycle // inferred from electronic annotation /// 50875 // cellular physiological process // inferred from electronic annotation	5622 // intracellular // inferred from electronic annotation /// 5856 // cytoskeleton // inferred from electronic annotation /// 16021 // integral to membrane // traceable author statement
1417951_at	Eno3	2.56592	0.389723	GenBank	Mm.29994	gb:NM_007933.1 /DB_XREF=gi:6679650 /GEN=Eno3 /FEA=FLmRNA /CNT=114 /TID=Mm.29994.1 /TIER=FL+Stack /STK=32 /UG=Mm.29994 /LL=13808 /DEF=Mus musculus enolase 3, beta muscle (Eno3), mRNA. /PROD=enolase 3, beta muscle /FL=gb:NM_007933.1 gb:BC013460.1	enolase 3, beta muscle	Eno3	chr11 B3|11 42.0 cM	Mm.251322	13808			ENSMUSG00000060600	6096 // glycolysis // inferred from electronic annotation	15 // phosphopyruvate hydratase complex // inferred from electronic annotation	287 // magnesium ion binding // inferred from electronic annotation /// 4634 // phosphopyruvate hydratase activity // inferred from electronic annotation /// 16829 // lyase activity // inferred from electronic annotation	Glycolysis_and_Gluconeogenesis // GenMAPP	IPR000941 // Enolase
1451565_s_at	Uroc1	2.53145	0.395031	GenBank	Mm.27361	gb:BC022133.1 /DB_XREF=gi:18381076 /FEA=FLmRNA /CNT=21 /TID=Mm.27361.1 /TIER=FL+Stack /STK=9 /UG=Mm.27361 /DEF=Mus musculus, clone MGC:37818 IMAGE:5098655, mRNA, complete cds. /PROD=Unknown (protein for MGC:37818) /FL=gb:BC022133.1	urocanase domain containing 1	Uroc1	chr6 D1	Mm.335669	243537			ENSMUSG00000034456	6547 // histidine metabolism // inferred from electronic annotation /// 6548 // histidine catabolism // inferred from electronic annotation		16153 // urocanate hydratase activity // inferred from electronic annotation /// 16829 // lyase activity // inferred from electronic annotation		IPR000193 // Urocanase
1448681_at	Il15ra	2.51303	0.397926	GenBank	Mm.200196	gb:NM_133836.1 /DB_XREF=gi:19745159 /GEN=Il15ra /FEA=FLmRNA /CNT=61 /TID=Mm.200196.1 /TIER=FL+Stack /STK=48 /UG=Mm.200196 /LL=16169 /DEF=Mus musculus interleukin 15 receptor, alpha chain (Il15ra), mRNA. /PROD=interleukin 15 receptor, alpha chain, isoform	interleukin 15 receptor, alpha chain	Il15ra	chr2 A1|2 6.4 cM	Mm.200196	16169			ENSMUSG00000023206	7166 // cell surface receptor linked signal transduction // inferred from electronic annotation	5615 // extracellular space // traceable author statement /// 5634 // nucleus // inferred from electronic annotation /// 5887 // integral to plasma membrane // inferred from electronic annotation /// 16021 // integral to membrane // traceable author state	4872 // receptor activity // inferred from electronic annotation /// 4907 // interleukin receptor activity // inferred from electronic annotation		IPR000436 // Sushi domain/SCR domain/CCP module
1416051_at	C2	2.47884	0.403415	GenBank	Mm.2081	gb:NM_013484.1 /DB_XREF=gi:7304936 /GEN=C2 /FEA=FLmRNA /CNT=183 /TID=Mm.2081.1 /TIER=FL+Stack /STK=138 /UG=Mm.2081 /LL=12263 /DEF=Mus musculus complement component 2 (within H-2S) (C2), mRNA. /PROD=complement component 2 (within H-2S) /FL=gb:BC011086.1 gb	complement component 2 (within H-2S)	C2	chr17 B1|17 18.86 cM	Mm.283217	12263			ENSMUSG00000024372	6508 // proteolysis and peptidolysis // inferred from electronic annotation /// 6956 // complement activation // inferred from electronic annotation /// 6958 // complement activation, classical pathway // inferred from electronic annotation /// 30195 // n	5615 // extracellular space // traceable author statement	3813 // classical-complement-pathway C3/C5 convertase activity // inferred from electronic annotation /// 4252 // serine-type endopeptidase activity // inferred from electronic annotation /// 4263 // chymotrypsin activity // inferred from electronic annot	Complement_Activation_Classical // GenMAPP	IPR001254 // Peptidase S1, chymotrypsin /// IPR000436 // Sushi domain/SCR domain/CCP module /// IPR002035 // von Willebrand factor, type A
1451038_at	Apln	2.47479	0.404075	GenBank	Mm.29262	gb:BB819942 /DB_XREF=gi:16992571 /DB_XREF=BB819942 /CLONE=G830003B15 /FEA=FLmRNA /CNT=131 /TID=Mm.29262.1 /TIER=Stack /STK=9 /UG=Mm.29262 /LL=30878 /UG_GENE=Apel-pending /UG_TITLE=apelin /FL=gb:NM_013912.1 gb:BC020015.1 gb:AB023494.1	apelin	Apln	chrX A3.2	Mm.29262	30878			ENSMUSG00000037010	7186 // G-protein coupled receptor protein signaling pathway // inferred from sequence or structural similarity	5615 // extracellular space // traceable author statement	5102 // receptor binding // inferred from sequence or structural similarity /// 5179 // hormone activity // inferred from electronic annotation
1421040_a_at	Gsta2	2.47198	0.404534	GenBank	Mm.197422	gb:NM_008182.1 /DB_XREF=gi:6680118 /GEN=Gsta2 /FEA=FLmRNA /CNT=20 /TID=Mm.197422.1 /TIER=FL /STK=2 /UG=Mm.197422 /LL=14858 /DEF=Mus musculus glutathione S-transferase, alpha 2 (Yc2) (Gsta2), mRNA. /PROD=glutathione-S-transferase, alpha 2 (Yc2) /FL=gb:NM_0	glutathione S-transferase, alpha 2 (Yc2)	Gsta2	chr9 E1|9 44.0 cM	Mm.371562	14858			ENSMUSG00000057933			4364 // glutathione transferase activity // inferred from electronic annotation /// 16740 // transferase activity // inferred from electronic annotation		IPR004045 // Glutathione S-transferase, N-terminal /// IPR004046 // Glutathione S-transferase, C-terminal
1431705_a_at	Mcoln2	2.45169	0.407883	GenBank	Mm.116862	gb:AK014467.1 /DB_XREF=gi:12852339 /FEA=mRNA /CNT=2 /TID=Mm.116862.2 /TIER=ConsEnd /STK=0 /UG=Mm.116862 /LL=68279 /UG_GENE=3300002C04Rik /UG_TITLE=RIKEN cDNA 3300002C04 gene /DEF=Mus musculus 14 days embryo liver cDNA, RIKEN full-length enriched library,	mucolipin 2	Mcoln2	chr3 H2	Mm.116862	68279			ENSMUSG00000011008	6810 // transport // inferred from electronic annotation /// 6811 // ion transport // inferred from sequence or structural similarity /// 6812 // cation transport // inferred from sequence or structural similarity	16020 // membrane // inferred from sequence or structural similarity /// 16021 // integral to membrane // traceable author statement	5216 // ion channel activity // inferred from sequence or structural similarity /// 5261 // cation channel activity // inferred from sequence or structural similarity
1420191_s_at	D16Bwg1494e	2.44204	0.409493	GenBank	Mm.196501	gb:N28171 /DB_XREF=gi:1146027 /DB_XREF=MDB1494 /FEA=EST /CNT=1 /TID=Mm.196501.2 /TIER=ConsEnd /STK=1 /UG=Mm.196501 /LL=52872 /UG_GENE=D16Bwg1494e /UG_TITLE=DNA segment, Chr 16, Brigham & Womens Genetics 1494 expressed	DNA segment, Chr 16, Brigham & Women's Genetics 1494 expressed	D16Bwg1494e	chr16 A3|16 9.9 cM	Mm.246388	224019					16021 // integral to membrane // traceable author statement
1451791_at	Tfpi	2.44061	0.409734	GenBank	Mm.3601	gb:AF004833.1 /DB_XREF=gi:2897076 /GEN=TFPI /FEA=FLmRNA /CNT=10 /TID=Mm.3601.1 /TIER=FL /STK=1 /UG=Mm.3601 /LL=21788 /DEF=Mus musculus tissue factor pathway inhibitor (TFPI) mRNA, complete cds. /PROD=tissue factor pathway inhibitor /FL=gb:AF004833.1	tissue factor pathway inhibitor	Tfpi	chr2 D	Mm.124316	21788			ENSMUSG00000027082	7596 // blood coagulation // inferred from electronic annotation	5576 // extracellular region // inferred from electronic annotation /// 5615 // extracellular space // traceable author statement	4866 // endopeptidase inhibitor activity // inferred from electronic annotation /// 4867 // serine-type endopeptidase inhibitor activity // inferred from electronic annotation /// 30414 // protease inhibitor activity // inferred from electronic annotation		IPR002223 // Pancreatic trypsin inhibitor (Kunitz)
1460359_at	Armcx3	2.43294	0.411026	GenBank	Mm.67949	gb:AK004598.1 /DB_XREF=gi:12835876 /FEA=FLmRNA /CNT=121 /TID=Mm.67949.1 /TIER=Stack /STK=30 /UG=Mm.67949 /LL=71703 /UG_GENE=1200004E24Rik /UG_TITLE=RIKEN cDNA 1200004E24 gene /DEF=Mus musculus adult male lung cDNA, RIKEN full-length enriched library, clon	armadillo repeat containing, X-linked 3	Armcx3	chrX E3	Mm.67949	71703			ENSMUSG00000049047		5615 // extracellular space // traceable author statement			IPR006911 // Protein of unknown function DUF634
1424091_at	AI449175	2.43166	0.411242	GenBank	Mm.4086	gb:BC010277.1 /DB_XREF=gi:16307458 /FEA=FLmRNA /CNT=169 /TID=Mm.4086.1 /TIER=FL+Stack /STK=54 /UG=Mm.4086 /DEF=Mus musculus, Similar to RIKEN cDNA 1200003I07 gene, clone MGC:8009 IMAGE:3586128, mRNA, complete cds. /PROD=Similar to RIKEN cDNA 1200003I07 ge	expressed sequence AI449175	AI449175	chr8 B3.3	Mm.24056	234362			ENSMUSG00000060427		5634 // nucleus // inferred from electronic annotation	3677 // DNA binding // inferred from electronic annotation		IPR001909 // KRAB box /// IPR007087 // Zn-finger, C2H2 type
1450803_at	Ntf3	2.42182	0.412913	GenBank	Mm.216303	gb:NM_008742.1 /DB_XREF=gi:6679143 /GEN=Ntf3 /FEA=FLmRNA /CNT=5 /TID=Mm.216303.1 /TIER=FL /STK=2 /UG=Mm.216303 /LL=18205 /DEF=Mus musculus neurotrophin 3 (Ntf3), mRNA. /PROD=neurotrophin 3 /FL=gb:NM_008742.1	neurotrophin 3	Ntf3	chr6 F3|6 61.0 cM	Mm.267570	18205			ENSMUSG00000049107	7274 // neuromuscular synaptic transmission // inferred from direct assay /// 7403 // glial cell fate determination // inferred from mutant phenotype /// 7420 // brain development // inferred from mutant phenotype /// 7422 // peripheral nervous system dev	5576 // extracellular region // traceable author statement /// 5615 // extracellular space // traceable author statement /// 16023 // cytoplasmic vesicle // inferred from direct assay	5166 // neurotrophin p75 receptor binding // traceable author statement /// 5515 // protein binding // inferred from physical interaction /// 8083 // growth factor activity // inferred from electronic annotation		IPR002072 // Nerve growth factor
1460196_at	Cbr1	2.41815	0.413538	GenBank	Mm.26940	gb:NM_007620.1 /DB_XREF=gi:6671689 /GEN=Cbr1 /FEA=FLmRNA /CNT=120 /TID=Mm.26940.1 /TIER=FL+Stack /STK=62 /UG=Mm.26940 /LL=12408 /DEF=Mus musculus carbonyl reductase 1 (Cbr1), mRNA. /PROD=carbonyl reductase /FL=gb:BC012714.1 gb:U31966.1 gb:NM_007620.1	carbonyl reductase 1	Cbr1	chr16 C4|16 67.0 cM	Mm.26940	12408			ENSMUSG00000051483	8152 // metabolism // inferred from electronic annotation		4090 // carbonyl reductase (NADPH) activity // traceable author statement /// 16491 // oxidoreductase activity // inferred from electronic annotation		IPR002198 // Short-chain dehydrogenase/reductase SDR
1434842_s_at	Upf3b	2.41661	0.413802	GenBank	Mm.5935	gb:AV294165 /DB_XREF=gi:15405842 /DB_XREF=AV294165 /CLONE=5530402D09 /FEA=EST /CNT=45 /TID=Mm.5935.1 /TIER=Stack /STK=24 /UG=Mm.5935 /LL=102894 /UG_GENE=AI317193 /UG_TITLE=expressed sequence AI317193	UPF3 regulator of nonsense transcripts homolog B (yeast)	Upf3b	chrX A2	Mm.271160	68134				6986 // response to unfolded protein // inferred from sequence or structural similarity	5634 // nucleus // inferred from sequence or structural similarity	3729 // mRNA binding // inferred from sequence or structural similarity		IPR005120 // Smg-4/UPF3
1426440_at	Dhrs7	2.41424	0.414209	GenBank	Mm.2804	gb:AK009385.1 /DB_XREF=gi:12844151 /FEA=FLmRNA /CNT=76 /TID=Mm.2804.1 /TIER=Stack /STK=19 /UG=Mm.2804 /LL=66375 /UG_GENE=2310016E22Rik /UG_TITLE=RIKEN cDNA 2310016E22 gene /DEF=Mus musculus adult male tongue cDNA, RIKEN full-length enriched library, clone	dehydrogenase/reductase (SDR family) member 7	Dhrs7	chr12 C2	Mm.289653	66375			ENSMUSG00000021094	8152 // metabolism // inferred from electronic annotation		16491 // oxidoreductase activity // inferred from electronic annotation		IPR002198 // Short-chain dehydrogenase/reductase SDR
1457265_at	B230333C21Rik	2.40994	0.414949	GenBank	Mm.24462	gb:BG063043 /DB_XREF=gi:12545529 /DB_XREF=H3001D07-3 /CLONE=H3001D07 /FEA=EST /CNT=15 /TID=Mm.24462.1 /TIER=ConsEnd /STK=4 /UG=Mm.24462 /LL=102840 /UG_GENE=AA407619 /UG_TITLE=expressed sequence AA407619	RIKEN cDNA B230333C21 gene	B230333C21Rik	chrX A3.1	Mm.116704	338351						3676 // nucleic acid binding // inferred from sequence or structural similarity	mRNA_processing_binding_Reactome // GenMAPP
1423250_a_at	Tgfb2	2.40163	0.416385	GenBank	Mm.18213	gb:AI323791 /DB_XREF=gi:4058220 /DB_XREF=mm47e08.x1 /CLONE=IMAGE:524678 /FEA=FLmRNA /CNT=136 /TID=Mm.18213.1 /TIER=Stack /STK=17 /UG=Mm.18213 /LL=21808 /UG_GENE=Tgfb2 /UG_TITLE=transforming growth factor, beta 2 /FL=gb:BC011170.1 gb:NM_009367.1	transforming growth factor, beta 2	Tgfb2	chr1 H5|1 101.5 cM	Mm.18213	21808			ENSMUSG00000039239	74 // regulation of cell cycle // inferred from electronic annotation /// 1501 // skeletal development // inferred from mutant phenotype /// 1568 // blood vessel development // inferred from mutant phenotype /// 7411 // axon guidance // inferred from muta	5615 // extracellular space // traceable author statement	5160 // transforming growth factor beta receptor binding // inferred from electronic annotation /// 5515 // protein binding // inferred from physical interaction /// 8083 // growth factor activity // inferred from electronic annotation		IPR001111 // Transforming growth factor beta (TGFb), N-terminal /// IPR001839 // Transforming growth factor beta
1435170_at	2310007F12Rik	2.39173	0.418107	GenBank	Mm.219461	gb:BQ177187 /DB_XREF=gi:20352679 /DB_XREF=UI-M-DJ2-bwa-j-12-0-UI.s1 /CLONE=UI-M-DJ2-bwa-j-12-0-UI /FEA=EST /CNT=31 /TID=Mm.219461.2 /TIER=Stack /STK=19 /UG=Mm.219461 /LL=14163 /UG_GENE=Fgd1 /UG_TITLE=faciogenital dysplasia homolog	RIKEN cDNA 2310007F12 gene	2310007F12Rik	chrX F3	Mm.8142	69499			ENSMUSG00000025264
1450928_at	Id4	2.37766	0.420582	GenBank	Mm.28223	gb:BB121406 /DB_XREF=gi:15408160 /DB_XREF=BB121406 /CLONE=9530081P03 /FEA=FLmRNA /CNT=120 /TID=Mm.28223.1 /TIER=Stack /STK=35 /UG=Mm.28223 /LL=15904 /UG_GENE=Idb4 /UG_TITLE=inhibitor of DNA binding 4 /FL=gb:NM_031166.1	inhibitor of DNA binding 4	Id4	chr13 B|13 31.0 cM	Mm.283273	15904			ENSMUSG00000021379		5634 // nucleus // inferred from electronic annotation			IPR001092 // Basic helix-loop-helix dimerization domain bHLH
1428931_a_at	Parp6	2.34753	0.425979	GenBank	Mm.18113	gb:AK014142.1 /DB_XREF=gi:12851820 /FEA=mRNA /CNT=29 /TID=Mm.18113.1 /TIER=Stack /STK=17 /UG=Mm.18113 /LL=67287 /UG_GENE=3110038K10Rik /UG_TITLE=RIKEN cDNA 3110038K10 gene /DEF=Mus musculus 13 days embryo head cDNA, RIKEN full-length enriched library, clo	poly (ADP-ribose) polymerase family, member 6	Parp6	chr9 C	Mm.44871	67287
1451827_a_at	Nox4	2.32937	0.4293	GenBank	Mm.31748	gb:BC021378.1 /DB_XREF=gi:18204713 /FEA=FLmRNA /CNT=5 /TID=Mm.31748.2 /TIER=FL /STK=1 /UG=Mm.31748 /LL=50490 /UG_GENE=Nox4 /DEF=Mus musculus, clone MGC:29375 IMAGE:5044835, mRNA, complete cds. /PROD=Unknown (protein for MGC:29375) /FL=gb:BC021378.1	NADPH oxidase 4	Nox4	chr7 D3	Mm.31748	50490			ENSMUSG00000030562	6118 // electron transport // inferred from sequence or structural similarity /// 42554 // superoxide release // inferred from mutant phenotype /// 45453 // bone resorption // inferred from mutant phenotype	5615 // extracellular space // traceable author statement /// 16020 // membrane // inferred from sequence or structural similarity /// 16021 // integral to membrane // traceable author statement	9055 // electron carrier activity // inferred from sequence or structural similarity /// 16175 // superoxide-generating NADPH oxidase activity // inferred from mutant phenotype		IPR002916 // Ferric reductase-like transmembrane component
1439476_at	Dsg2	2.32572	0.429974	GenBank	Mm.219448	gb:BG092030 /DB_XREF=gi:12574593 /DB_XREF=mac03c02.x1 /CLONE=IMAGE:3998594 /FEA=EST /CNT=33 /TID=Mm.219448.1 /TIER=ConsEnd /STK=7 /UG=Mm.219448 /LL=106843 /UG_GENE=AA408168 /UG_TITLE=expressed sequence AA408168	desmoglein 2	Dsg2	chr18 A2|18 7.05 cM	Mm.345891	13511			ENSMUSG00000044393	7155 // cell adhesion // inferred from electronic annotation /// 7156 // homophilic cell adhesion // inferred from electronic annotation	5856 // cytoskeleton // inferred from electronic annotation /// 16020 // membrane // inferred from electronic annotation /// 16021 // integral to membrane // inferred from electronic annotation /// 30057 // desmosome // inferred from direct assay	5509 // calcium ion binding // inferred from electronic annotation /// 5515 // protein binding // inferred from electronic annotation
1433640_at	Fubp1	2.32562	0.429992	GenBank		gb:BG070740 /DB_XREF=gi:12553309 /DB_XREF=H3090F06-3 /CLONE=H3090F06 /FEA=EST /CNT=123 /TID=Mm.25703.3 /TIER=Stack /STK=78 /UG=Mm.25703 /LL=51886 /UG_GENE=D3Ertd330e /UG_TITLE=DNA segment, Chr 3, ERATO Doi 330, expressed
1417542_at	Rps6ka2	2.31618	0.431746	GenBank	Mm.32033	gb:NM_011299.1 /DB_XREF=gi:6755373 /GEN=Rps6ka2 /FEA=FLmRNA /CNT=100 /TID=Mm.32033.1 /TIER=FL+Stack /STK=42 /UG=Mm.32033 /LL=20112 /DEF=Mus musculus ribosomal protein S6 kinase, 90kD, polypeptide 2 (Rps6ka2), mRNA. /PROD=ribosomal protein S6 kinase, 90kD,	ribosomal protein S6 kinase, polypeptide 2	Rps6ka2	chr17 F4|17 3.65 cM	Mm.259901	20112			ENSMUSG00000023809	6468 // protein amino acid phosphorylation // inferred from electronic annotation /// 7046 // ribosome biogenesis // inferred from electronic annotation	5634 // nucleus // inferred from electronic annotation /// 5819 // spindle // inferred from direct assay	3735 // structural constituent of ribosome // inferred from electronic annotation /// 4672 // protein kinase activity // inferred from electronic annotation /// 4674 // protein serine/threonine kinase activity // inferred from electronic annotation /// 55	Ribosomal_Proteins // GenMAPP	IPR001189 // Manganese and iron superoxide dismutase /// IPR000719 // Protein kinase /// IPR000961 // Protein kinase C-terminal domain	scop // a.2.11.Fe,Mn superoxide dismutase (SOD), N-terminal domain // All alpha proteins; Long alpha-hairpin; Fe,Mn superoxide dismutase (SOD), N-terminal domain; Fe,Mn superoxide dismutase (SOD), N-terminal domain // 1.0E-35
1435493_at	Dsp	2.30961	0.432973	GenBank	Mm.203911	gb:AV297961 /DB_XREF=gi:16392994 /DB_XREF=AV297961 /CLONE=5730453H04 /FEA=EST /CNT=18 /TID=Mm.203911.1 /TIER=Stack /STK=16 /UG=Mm.203911 /LL=105072 /UG_GENE=AA407887 /UG_TITLE=expressed sequence AA407887	desmoplakin	Dsp	chr13 A3.3|13 19.0 cM	Mm.355327	109620					5739 // mitochondrion // inferred from direct assay /// 5856 // cytoskeleton // inferred from electronic annotation /// 16323 // basolateral plasma membrane // inferred from direct assay /// 30057 // desmosome // inferred from direct assay	5198 // structural molecule activity // inferred from electronic annotation		IPR001101 // Plectin repeat /// IPR002017 // Spectrin repeat
1449121_at	Fusip1	2.30648	0.433561	GenBank	Mm.10229	gb:NM_010178.1 /DB_XREF=gi:6753819 /GEN=Nssr /FEA=FLmRNA /CNT=106 /TID=Mm.10229.1 /TIER=FL+Stack /STK=22 /UG=Mm.10229 /LL=14105 /DEF=Mus musculus neural-salient serinearginine-rich (Nssr), mRNA. /PROD=neural-salient serinearginine-rich /FL=gb:AF042383.1 g	FUS interacting protein (serine-arginine rich) 1	Fusip1	chr4 D3	Mm.10229	14105			ENSMUSG00000028676	398 // nuclear mRNA splicing, via spliceosome // inferred from electronic annotation /// 6397 // mRNA processing // inferred from electronic annotation	5634 // nucleus // inferred from electronic annotation	3676 // nucleic acid binding // inferred from sequence or structural similarity /// 3723 // RNA binding // inferred from electronic annotation		IPR000504 // RNA-binding region RNP-1 (RNA recognition motif)
1421811_at	Thbs1	2.30643	0.433571	GenBank	Mm.4159	gb:AV026492 /DB_XREF=gi:4803484 /DB_XREF=AV026492 /CLONE=1210001D07 /FEA=FLmRNA /CNT=282 /TID=Mm.4159.1 /TIER=Stack /STK=163 /UG=Mm.4159 /LL=21825 /UG_GENE=Thbs1 /UG_TITLE=thrombospondin 1 /FL=gb:M87276.1 gb:NM_011580.1	thrombospondin 1	Thbs1	chr2 F1-F3|2 65.0 cM	Mm.4159	21825			ENSMUSG00000040152	7155 // cell adhesion // inferred from electronic annotation /// 16525 // negative regulation of angiogenesis // inferred from direct assay	5576 // extracellular region // inferred from electronic annotation /// 5615 // extracellular space // inferred from direct assay /// 5615 // extracellular space // traceable author statement	5198 // structural molecule activity // inferred from electronic annotation /// 5509 // calcium ion binding // inferred from electronic annotation /// 5515 // protein binding // inferred from electronic annotation /// 8201 // heparin binding // inferred f	TGF_Beta_Signaling_Pathway // GenMAPP /// Inflammatory_Response_Pathway // GenMAPP	IPR003129 // Thrombospondin, N-terminal /// IPR001007 // von Willebrand factor, type C /// IPR000884 // Thrombospondin, type I /// IPR006209 // EGF-like domain /// IPR003367 // Thrombospondin type 3 repeat /// IPR008859 // Thrombospondin, C-terminal
1425079_at	Tm6sf2	2.27614	0.43934	GenBank	Mm.37974	gb:BC024498.1 /DB_XREF=gi:19353583 /FEA=FLmRNA /CNT=18 /TID=Mm.37974.1 /TIER=FL /STK=7 /UG=Mm.37974 /DEF=Mus musculus, Similar to transmembrane 6 superfamily member 2, clone MGC:37441 IMAGE:4982620, mRNA, complete cds. /PROD=Similar to transmembrane 6 sup	transmembrane 6 superfamily member 2	Tm6sf2	chr8 B3.3	Mm.37974	107770			ENSMUSG00000036151		16021 // integral to membrane // inferred from electronic annotation
1426208_x_at	Plagl1	2.24062	0.446306	GenBank	Mm.220978	gb:AF147785.1 /DB_XREF=gi:6978025 /GEN=Zac1 /FEA=FLmRNA /CNT=92 /TID=Mm.220978.3 /TIER=FL+Stack /STK=75 /UG=Mm.220978 /LL=22634 /DEF=Mus musculus zinc finger protein ZAC1 (Zac1) mRNA, complete cds, alternatively spliced. /PROD=zinc finger protein ZAC1 /FL	Pleiomorphic adenoma gene-like 1	Plagl1		Mm.287857	22634			ENSMUSG00000019817	74 // regulation of cell cycle // inferred from electronic annotation /// 6915 // apoptosis // inferred from electronic annotation		3676 // nucleic acid binding // inferred from electronic annotation
1459885_s_at	Cox7c	2.23495	0.447438	GenBank	Mm.24165	gb:AA190297 /DB_XREF=gi:1778977 /DB_XREF=mt94g01.r1 /CLONE=IMAGE:637584 /FEA=EST /CNT=5 /TID=Mm.24165.1 /TIER=ConsEnd /STK=1 /UG=Mm.24165 /LL=52612 /UG_GENE=D13Ertd332e /UG_TITLE=DNA segment, Chr 13, ERATO Doi 332, expressed	cytochrome c oxidase, subunit VIIc	Cox7c	chr13 C3|11 44.11 cM	Mm.43786	12867			ENSMUSG00000062895 /// ENSMUSG00000017778	6118 // electron transport // inferred from electronic annotation	5739 // mitochondrion // inferred from direct assay /// 5751 // respiratory chain complex IV (sensu Eukaryota) // inferred from electronic annotation /// 16020 // membrane // inferred from electronic annotation /// 16021 // integral to membrane // traceab	4129 // cytochrome-c oxidase activity // inferred from electronic annotation /// 16491 // oxidoreductase activity // inferred from electronic annotation	Electron_Transport_Chain // GenMAPP	IPR004202 // Cytochrome c oxidase subunit VIIc
1416444_at	Elovl2	2.23365	0.447698	GenBank	Mm.2567	gb:NM_019423.1 /DB_XREF=gi:9507146 /GEN=Elovl2 /FEA=FLmRNA /CNT=140 /TID=Mm.2567.1 /TIER=FL+Stack /STK=89 /UG=Mm.2567 /LL=54326 /DEF=Mus musculus elongation of very long chain fatty acids (FEN1Elo2, SUR4Elo3, yeast)-like 2 (Elovl2), mRNA. /PROD=sequence s	elongation of very long chain fatty acids (FEN1/Elo2, SUR4/Elo3, yeast)-like 2	Elovl2	chr13 A4	Mm.2567	54326			ENSMUSG00000021364	38 // very-long-chain fatty acid metabolism // inferred from direct assay /// 6633 // fatty acid biosynthesis // inferred from electronic annotation /// 8610 // lipid biosynthesis // inferred from electronic annotation	5783 // endoplasmic reticulum // inferred from electronic annotation /// 5792 // microsome // inferred from direct assay /// 16021 // integral to membrane // traceable author statement	16747 // transferase activity, transferring groups other than amino-acyl groups // inferred from direct assay		IPR002076 // GNS1/SUR4 membrane protein
1419496_at	Slco1a6	2.23106	0.448217	GenBank	Mm.38953	gb:NM_023718.1 /DB_XREF=gi:12963796 /GEN=Slc21a13 /FEA=FLmRNA /CNT=36 /TID=Mm.38953.1 /TIER=FL+Stack /STK=9 /UG=Mm.38953 /LL=28254 /DEF=Mus musculus solute carrier family 21 (organic anion transporter), member 13 (Slc21a13), mRNA. /PROD=solute carrier fam	solute carrier organic anion transporter family, member 1a6	Slco1a6	chr6 G2	Mm.38953	28254				6810 // transport // inferred from electronic annotation /// 6811 // ion transport // inferred from electronic annotation	5615 // extracellular space // traceable author statement /// 16020 // membrane // inferred from electronic annotation /// 16021 // integral to membrane // traceable author statement	5215 // transporter activity // inferred from electronic annotation		IPR004157 // Organic anion transporter polypeptide (OATP), C-terminal
1418515_at	Mtf2	2.22423	0.449594	GenBank	Mm.10563	gb:BG066786 /DB_XREF=gi:12549355 /DB_XREF=H3046H09-3 /CLONE=H3046H09 /FEA=FLmRNA /CNT=185 /TID=Mm.10563.1 /TIER=Stack /STK=43 /UG=Mm.10563 /LL=17765 /UG_GENE=Mtf2 /UG_TITLE=metal response element binding transcription factor 2 /FL=gb:S78454.1 gb:NM_013827	metal response element binding transcription factor 2	Mtf2	chr5 E5	Mm.257149	17765			ENSMUSG00000029267	6355 // regulation of transcription, DNA-dependent // inferred from electronic annotation	5634 // nucleus // inferred from electronic annotation /// 5667 // transcription factor complex // inferred from electronic annotation	3677 // DNA binding // inferred from electronic annotation /// 3700 // transcription factor activity // inferred from electronic annotation		IPR001965 // Zn-finger-like, PHD finger
1452081_a_at	9130017N09Rik	2.2164	0.451181	GenBank	Mm.33087	gb:BQ030875 /DB_XREF=gi:19766154 /DB_XREF=UI-1-CF0-bic-e-01-0-UI.s1 /CLONE=UI-1-CF0-bic-e-01-0-UI /FEA=FLmRNA /CNT=38 /TID=Mm.33087.1 /TIER=Stack /STK=18 /UG=Mm.33087 /LL=78906 /UG_GENE=9130017N09Rik /UG_TITLE=RIKEN cDNA 9130017N09 gene /FL=gb:BC013508.1	RIKEN cDNA 9130017N09 gene	9130017N09Rik	chr10 C1	Mm.33087	78906			ENSMUSG00000035852
1453004_at	3110004L20Rik	2.20379	0.453763	GenBank	Mm.23932	gb:BM234253 /DB_XREF=gi:17869523 /DB_XREF=K0347E03-3 /CLONE=K0347E03 /FEA=mRNA /CNT=49 /TID=Mm.23932.1 /TIER=Stack /STK=13 /UG=Mm.23932 /LL=73102 /UG_GENE=3110004L20Rik /UG_TITLE=RIKEN cDNA 3110004L20 gene	RIKEN cDNA 3110004L20 gene	3110004L20Rik	chr13 A3.3	Mm.23932	73102								IPR005828 // General substrate transporter
1448904_at	D6Wsu176e	2.19419	0.455749	GenBank	Mm.27673	gb:AK016470.1 /DB_XREF=gi:12855217 /FEA=FLmRNA /CNT=112 /TID=Mm.27673.1 /TIER=Stack /STK=12 /UG=Mm.27673 /LL=27999 /UG_GENE=D6Wsu176e /UG_TITLE=DNA segment, Chr 6, Wayne State University 176, expressed /DEF=Mus musculus adult male testis cDNA, RIKEN full-	DNA segment, Chr 6, Wayne State University 176, expressed	D6Wsu176e	chr6 A3.1|6 2.0 cM	Mm.258484	27999			ENSMUSG00000029672		5615 // extracellular space // traceable author statement
1418736_at	B3galt3	2.18686	0.457277	GenBank	Mm.153710	gb:BC003835.1 /DB_XREF=gi:13277932 /FEA=FLmRNA /CNT=41 /TID=Mm.153710.1 /TIER=FL+Stack /STK=19 /UG=Mm.153710 /LL=26879 /UG_GENE=B3galt3 /DEF=Mus musculus, UDP-Gal:betaGlcNAc beta 1,3-galactosyltransferase, polypeptide 3, clone MGC:6335 IMAGE:3486016, mRNA	UDP-Gal:betaGlcNAc beta 1,3-galactosyltransferase, polypeptide 3	B3galt3	chr3 E1	Mm.153710	26879			ENSMUSG00000043300	6486 // protein amino acid glycosylation // inferred from sequence or structural similarity /// 9312 // oligosaccharide biosynthesis // inferred from direct assay	5615 // extracellular space // traceable author statement /// 16020 // membrane // inferred from sequence or structural similarity /// 16021 // integral to membrane // traceable author statement	8378 // galactosyltransferase activity // inferred from sequence or structural similarity /// 8499 // UDP-galactose beta-N-acetylglucosamine beta-1,3-galactosyltransferase activity // inferred from direct assay /// 16740 // transferase activity // inferre		IPR002659 // Glycosyl transferase, family 31
1426867_at	Dmrt2	2.18592	0.457472	GenBank	Mm.141535	gb:BC027669.1 /DB_XREF=gi:20380538 /FEA=mRNA /CNT=59 /TID=Mm.141535.1 /TIER=Stack /STK=48 /UG=Mm.141535 /DEF=Mus musculus, clone MGC:41586 IMAGE:1248080, mRNA, complete cds. /PROD=Unknown (protein for MGC:41586)	doublesex and mab-3 related transcription factor 2	Dmrt2	chr19 B	Mm.275572	226049			ENSMUSG00000048138	6355 // regulation of transcription, DNA-dependent // inferred from sequence or structural similarity /// 7548 // sex differentiation // inferred from sequence or structural similarity	5634 // nucleus // inferred from sequence or structural similarity	3677 // DNA binding // inferred from sequence or structural similarity /// 3700 // transcription factor activity // inferred from sequence or structural similarity		IPR001275 // DM DNA-binding
1422673_at	Prkcm	2.18579	0.4575	GenBank	Mm.990	gb:NM_008858.1 /DB_XREF=gi:6679350 /GEN=Prkcm /FEA=FLmRNA /CNT=36 /TID=Mm.990.1 /TIER=FL+Stack /STK=20 /UG=Mm.990 /LL=18760 /DEF=Mus musculus protein kinase C, mu (Prkcm), mRNA. /PROD=protein kinase C, mu /FL=gb:NM_008858.1	protein kinase C, mu	Prkcm	chr12 C1		18760			ENSMUSG00000002688	6468 // protein amino acid phosphorylation // inferred from electronic annotation /// 7242 // intracellular signaling cascade // inferred from electronic annotation	5615 // extracellular space // traceable author statement	4672 // protein kinase activity // inferred from electronic annotation /// 4674 // protein serine/threonine kinase activity // inferred from electronic annotation /// 4713 // protein-tyrosine kinase activity // inferred from sequence or structural similar		IPR002219 // Protein kinase C, phorbol ester/diacylglycerol binding /// IPR001849 // Pleckstrin-like /// IPR000719 // Protein kinase
1435981_at	Nav2	2.1846	0.45775	GenBank	Mm.44883	gb:BM118398 /DB_XREF=gi:17086424 /DB_XREF=L0910E01-3 /CLONE=L0910E01 /FEA=EST /CNT=13 /TID=Mm.44883.1 /TIER=Stack /STK=12 /UG=Mm.44883 /UG_TITLE=ESTs	10 days neonate cerebellum cDNA, RIKEN full-length enriched library, clone:6530415D11 product:unknown EST, full insert sequence			Mm.292000
1426863_at	Rbmx	2.18156	0.458387	GenBank	Mm.28275	gb:BM123721 /DB_XREF=gi:17107489 /DB_XREF=L0529C10-3 /CLONE=L0529C10 /FEA=mRNA /CNT=65 /TID=Mm.28275.2 /TIER=Stack /STK=48 /UG=Mm.28275 /LL=19655 /UG_GENE=Rbmx /UG_TITLE=RNA binding motif protein, X chromosome	RNA binding motif protein, X chromosome	Rbmx	chrX A5	Mm.28275	19655			ENSMUSG00000031134		5634 // nucleus // inferred from sequence or structural similarity /// 30529 // ribonucleoprotein complex // inferred from electronic annotation	3676 // nucleic acid binding // inferred from sequence or structural similarity /// 3723 // RNA binding // inferred from sequence or structural similarity	mRNA_processing_binding_Reactome // GenMAPP	IPR000504 // RNA-binding region RNP-1 (RNA recognition motif)
1457285_at	Zfp187	2.17848	0.459035	GenBank	Mm.24023	gb:BB354728 /DB_XREF=gi:9066556 /DB_XREF=BB354728 /CLONE=C030001O06 /FEA=EST /CNT=12 /TID=Mm.24023.1 /TIER=ConsEnd /STK=4 /UG=Mm.24023 /UG_TITLE=ESTs	zinc finger protein 187	Zfp187	chr13 A3.1	Mm.235360	432731								IPR007087 // Zn-finger, C2H2 type
1429907_at	1700094D03Rik	2.17104	0.460609	GenBank	Mm.3765	gb:AK007060.1 /DB_XREF=gi:12840419 /FEA=mRNA /CNT=8 /TID=Mm.3765.1 /TIER=ConsEnd /STK=6 /UG=Mm.3765 /LL=73545 /UG_GENE=1700094D03Rik /UG_TITLE=RIKEN cDNA 1700094D03 gene /DEF=Mus musculus adult male testis cDNA, RIKEN full-length enriched library, clone:1	RIKEN cDNA 1700094D03 gene	1700094D03Rik	chr3 F2	Mm.279955	73545
1416529_at	Emp1	2.15973	0.463022	GenBank	Mm.30024	gb:U25633.1 /DB_XREF=gi:1628496 /GEN=TMP /FEA=FLmRNA /CNT=216 /TID=Mm.30024.1 /TIER=FL+Stack /STK=83 /UG=Mm.30024 /LL=13730 /DEF=Mus musculus tumor-associated membrane protein (TMP) mRNA, complete cds. /PROD=tumor-associated membrane protein /FL=gb:U25633	epithelial membrane protein 1	Emp1	chr6 G1|6 65.0 cM	Mm.182785	13730			ENSMUSG00000030208	16049 // cell growth // inferred from sequence or structural similarity	5615 // extracellular space // traceable author statement /// 16020 // membrane // inferred from electronic annotation /// 16021 // integral to membrane // traceable author statement			IPR004031 // PMP-22/EMP/MP20 and claudin family
1424920_at	Slc37a3	2.15139	0.464815	GenBank	Mm.17823	gb:AV303381 /DB_XREF=gi:16393515 /DB_XREF=AV303381 /CLONE=5730512L18 /FEA=FLmRNA /CNT=69 /TID=Mm.17823.1 /TIER=Stack /STK=31 /UG=Mm.17823 /LL=72144 /UG_GENE=2610507O21Rik /UG_TITLE=RIKEN cDNA 2610507O21 gene /FL=gb:BC005744.1	solute carrier family 37 (glycerol-3-phosphate transporter), member 3	Slc37a3	chr6 B1	Mm.277527	72144			ENSMUSG00000029924	6810 // transport // inferred from sequence or structural similarity	5615 // extracellular space // traceable author statement /// 16020 // membrane // inferred from sequence or structural similarity /// 16021 // integral to membrane // traceable author statement	5215 // transporter activity // inferred from sequence or structural similarity
1424123_at	BC011209	2.14638	0.465902	GenBank	Mm.18109	gb:BC011209.1 /DB_XREF=gi:15029953 /FEA=FLmRNA /CNT=70 /TID=Mm.18109.1 /TIER=FL+Stack /STK=52 /UG=Mm.18109 /DEF=Mus musculus, clone MGC:19050 IMAGE:4190027, mRNA, complete cds. /PROD=Unknown (protein for MGC:19050) /FL=gb:BC011209.1	cDNA sequence BC011209	BC011209	chr12 D1	Mm.301076	217721			ENSMUSG00000034258	6810 // transport // inferred from electronic annotation	16021 // integral to membrane // inferred from electronic annotation
1426566_s_at	Il17re	2.13503	0.468377	GenBank	Mm.205566	gb:BG973910 /DB_XREF=gi:14361547 /DB_XREF=602843545F1 /CLONE=IMAGE:4979410 /FEA=FLmRNA /CNT=37 /TID=Mm.205566.1 /TIER=Stack /STK=17 /UG=Mm.205566 /UG_TITLE=Mus musculus, clone MGC:30952 IMAGE:4020564, mRNA, complete cds /FL=gb:BC026737.1	interleukin 17 receptor E	Il17re	chr6 E3	Mm.131781	57890			ENSMUSG00000043088
1418654_at	Hao3	2.12357	0.470905	GenBank	Mm.20413	gb:NM_019545.1 /DB_XREF=gi:9506768 /GEN=Hao3 /FEA=FLmRNA /CNT=70 /TID=Mm.20413.1 /TIER=FL+Stack /STK=20 /UG=Mm.20413 /LL=56185 /DEF=Mus musculus hydroxyacid oxidase (glycolate oxidase) 3 (Hao3), mRNA. /PROD=hydroxyacid oxidase (glycolate oxidase) 3 /FL=gb	hydroxyacid oxidase (glycolate oxidase) 3	Hao3	chr3 F2.2	Mm.281874	56185			ENSMUSG00000027870	6118 // electron transport // inferred from electronic annotation /// 6605 // protein targeting // inferred from sequence or structural similarity	5777 // peroxisome // inferred from electronic annotation	16491 // oxidoreductase activity // inferred from electronic annotation		IPR000262 // FMN-dependent alpha-hydroxy acid dehydrogenase
1415855_at	Kitl	2.12283	0.47107	GenBank	Mm.4235	gb:NM_013598.1 /DB_XREF=gi:7305266 /GEN=Kitl /FEA=FLmRNA /CNT=339 /TID=Mm.4235.1 /TIER=FL+Stack /STK=42 /UG=Mm.4235 /LL=17311 /DEF=Mus musculus kit ligand (Kitl), mRNA. /PROD=mast cell growth factor /FL=gb:U44725.1 gb:NM_013598.1 gb:BC011322.1 gb:M57647.1	kit ligand	Kitl	chr10 D1|10 57.0 cM	Mm.45124	17311			ENSMUSG00000019966	7155 // cell adhesion // inferred from electronic annotation /// 7281 // germ cell development // traceable author statement /// 50731 // positive regulation of peptidyl-tyrosine phosphorylation // inferred from direct assay	5615 // extracellular space // inferred from direct assay /// 5886 // plasma membrane // inferred from direct assay /// 16020 // membrane // inferred from electronic annotation /// 16021 // integral to membrane // inferred from direct assay /// 16021 // i	5173 // stem cell factor receptor binding // inferred from direct assay /// 5515 // protein binding // inferred from physical interaction /// 8083 // growth factor activity // inferred from electronic annotation		IPR003452 // Stem cell factor
1425537_at	Ppm1a	2.12203	0.471246	GenBank	Mm.3766	gb:AF369981.1 /DB_XREF=gi:20161938 /FEA=FLmRNA /CNT=54 /TID=Mm.3766.2 /TIER=FL+Stack /STK=20 /UG=Mm.3766 /LL=19042 /UG_GENE=Ppm1a /DEF=Mus musculus PP alpha 2 mRNA, complete cds. /PROD=PP alpha 2 /FL=gb:AF369981.1 gb:AF259672.1	protein phosphatase 1A, magnesium dependent, alpha isoform	Ppm1a	chr12 C3	Mm.261045	19042			ENSMUSG00000021096	6470 // protein amino acid dephosphorylation // inferred from electronic annotation	8287 // protein serine/threonine phosphatase complex // inferred from electronic annotation	287 // magnesium ion binding // inferred from electronic annotation /// 3824 // catalytic activity // inferred from electronic annotation /// 4721 // phosphoprotein phosphatase activity // inferred from electronic annotation /// 4722 // protein serine/thr		IPR001932 // Protein phosphatase 2C-like
1434735_at	Hlf	2.11554	0.472692	GenBank	Mm.45146	gb:BB277144 /DB_XREF=gi:16400945 /DB_XREF=BB277144 /CLONE=A930002I24 /FEA=EST /CNT=131 /TID=Mm.45146.2 /TIER=Stack /STK=26 /UG=Mm.45146 /LL=19027 /UG_GENE=Pphn /UG_TITLE=pantophysin	hepatic leukemia factor	Hlf	chr11 C|11 52.0 cM	Mm.158903	217082			ENSMUSG00000003949	6350 // transcription // inferred from electronic annotation /// 6355 // regulation of transcription, DNA-dependent // inferred from sequence or structural similarity /// 48511 // rhythmic process // inferred from electronic annotation	5634 // nucleus // inferred from sequence or structural similarity	3677 // DNA binding // inferred from sequence or structural similarity /// 3700 // transcription factor activity // inferred from sequence or structural similarity
1448665_at	Dmd	2.11025	0.473878	GenBank	Mm.742	gb:NM_007868.1 /DB_XREF=gi:6681202 /GEN=Dmd /FEA=FLmRNA /CNT=84 /TID=Mm.742.1 /TIER=FL+Stack /STK=49 /UG=Mm.742 /LL=13405 /DEF=Mus musculus dystrophin, muscular dystrophy (Dmd), mRNA. /PROD=dystrophin, muscular dystrophy /FL=gb:NM_007868.1 gb:M68859.1	dystrophin, muscular dystrophy	Dmd	chrX C|X 32.0 cM	Mm.275608	13405			ENSMUSG00000045103	7517 // muscle development // inferred from mutant phenotype	5626 // insoluble fraction // inferred from direct assay /// 5792 // microsome // inferred from direct assay /// 5856 // cytoskeleton // inferred from electronic annotation /// 5886 // plasma membrane // inferred from direct assay /// 42383 // sarcolemma	3779 // actin binding // inferred from electronic annotation /// 5198 // structural molecule activity // inferred from electronic annotation /// 5509 // calcium ion binding // inferred from electronic annotation /// 5515 // protein binding // inferred fro	Striated_muscle_contraction // GenMAPP	IPR000433 // Zn-finger, ZZ type /// IPR002017 // Spectrin repeat /// IPR001202 // WW/Rsp5/WWP domain /// IPR001715 // Calponin-like actin-binding
1424834_s_at	Itpr2	2.10717	0.47457	GenBank	Mm.30880	gb:BC013815.1 /DB_XREF=gi:16975558 /FEA=FLmRNA /CNT=39 /TID=Mm.30880.1 /TIER=FL+Stack /STK=14 /UG=Mm.30880 /DEF=Mus musculus, clone MGC:12039 IMAGE:3603661, mRNA, complete cds. /PROD=Unknown (protein for MGC:12039) /FL=gb:BC013815.1	inositol 1,4,5-triphosphate receptor 2	Itpr2	chr6 G3|6 73.0 cM	Mm.7800	16439			ENSMUSG00000030287	6811 // ion transport // inferred from sequence or structural similarity /// 6812 // cation transport // inferred from sequence or structural similarity /// 6816 // calcium ion transport // inferred from sequence or structural similarity	5783 // endoplasmic reticulum // inferred from sequence or structural similarity /// 16020 // membrane // inferred from sequence or structural similarity /// 16021 // integral to membrane // inferred from sequence or structural similarity	4872 // receptor activity // inferred from electronic annotation /// 4872 // receptor activity // inferred from sequence or structural similarity /// 5216 // ion channel activity // inferred from sequence or structural similarity /// 5220 // inositol 1,4,	Calcium_regulation_in_cardiac_cells // GenMAPP /// Smooth_muscle_contraction // GenMAPP	IPR005821 // Ion transport protein
1416905_at	Guca2a	2.10693	0.474623	GenBank	Mm.2614	gb:NM_008190.1 /DB_XREF=gi:6680132 /GEN=Guca2 /FEA=FLmRNA /CNT=104 /TID=Mm.2614.1 /TIER=FL+Stack /STK=64 /UG=Mm.2614 /LL=14915 /DEF=Mus musculus guanylate cyclase activator 2 (guanylin 2, intestinal, heatstable) (Guca2), mRNA. /PROD=guanylate cyclase acti	guanylate cyclase activator 2a (guanylin)	Guca2a	chr4 D2.1|4 57.0 cM	Mm.2614	14915			ENSMUSG00000023247		5615 // extracellular space // traceable author statement	8047 // enzyme activator activity // inferred from electronic annotation	Smooth_muscle_contraction // GenMAPP	IPR000879 // Guanylin
1455961_at	Mme	2.10243	0.475641	GenBank	Mm.13052	gb:AV174022 /DB_XREF=gi:15404698 /DB_XREF=AV174022 /CLONE=5730407O20 /FEA=EST /CNT=32 /TID=Mm.13052.2 /TIER=Stack /STK=22 /UG=Mm.13052 /LL=16483 /UG_GENE=Kap /UG_TITLE=kidney androgen regulated protein	Membrane metallo endopeptidase	Mme		Mm.296022	17380			ENSMUSG00000027820	6508 // proteolysis and peptidolysis // inferred from electronic annotation	16020 // membrane // inferred from electronic annotation /// 16021 // integral to membrane // traceable author statement	4245 // neprilysin activity // inferred from electronic annotation /// 8233 // peptidase activity // inferred from electronic annotation /// 8237 // metallopeptidase activity // inferred from electronic annotation /// 8270 // zinc ion binding // inferred
1450784_at	Reck	2.09817	0.476607	GenBank		gb:NM_016678.1 /DB_XREF=gi:7710063 /GEN=Reck /FEA=FLmRNA /CNT=42 /TID=Mm.20862.1 /TIER=FL+Stack /STK=9 /UG=Mm.20862 /LL=53614 /DEF=Mus musculus reversion-inducing-cysteine-rich protein with kazal motifs (Reck), mRNA. /PROD=suppression of tumorigenicity 15
1419173_at	Acy1	2.09635	0.47702	GenBank	Mm.7165	gb:NM_025371.1 /DB_XREF=gi:13384745 /GEN=1110014J22Rik /FEA=FLmRNA /CNT=43 /TID=Mm.7165.1 /TIER=FL+Stack /STK=12 /UG=Mm.7165 /LL=66130 /DEF=Mus musculus RIKEN cDNA 1110014J22 gene (1110014J22Rik), mRNA. /PROD=RIKEN cDNA 1110014J22 /FL=gb:NM_025371.1 gb:BC	aminoacylase 1	Acy1	chr9 F1|9 60.0 cM	Mm.7165	109652			ENSMUSG00000023262	6508 // proteolysis and peptidolysis // inferred from sequence or structural similarity /// 6520 // amino acid metabolism // inferred from sequence or structural similarity	5829 // cytosol // inferred from sequence or structural similarity	4046 // aminoacylase activity // inferred from electronic annotation /// 8237 // metallopeptidase activity // inferred from sequence or structural similarity /// 16787 // hydrolase activity // inferred from sequence or structural similarity		IPR002933 // Peptidase M20
1416452_at	Oat	2.09482	0.477367	GenBank	Mm.13694	gb:BC008119.1 /DB_XREF=gi:14198115 /FEA=FLmRNA /CNT=373 /TID=Mm.13694.1 /TIER=FL+Stack /STK=88 /UG=Mm.13694 /LL=18242 /UG_GENE=Oat /DEF=Mus musculus, ornithine aminotransferase, clone MGC:6239 IMAGE:3498240, mRNA, complete cds. /PROD=ornithine aminotransf	ornithine aminotransferase	Oat	chr7 F3|7 63.0 cM	Mm.13694	18242			ENSMUSG00000030934		5739 // mitochondrion // inferred from direct assay	4587 // ornithine-oxo-acid transaminase activity // inferred from electronic annotation /// 8483 // transaminase activity // inferred from electronic annotation /// 16740 // transferase activity // inferred from electronic annotation /// 30170 // pyridoxa		IPR005814 // Aminotransferase class-III
1423350_at	Socs5	2.0917	0.47808	GenBank	Mm.37204	gb:AA510713 /DB_XREF=gi:2248567 /DB_XREF=vh60c04.r1 /CLONE=IMAGE:891366 /FEA=FLmRNA /CNT=70 /TID=Mm.37204.1 /TIER=ConsEnd /STK=0 /UG=Mm.37204 /LL=56468 /UG_GENE=Socs5 /UG_TITLE=Socs-5 /FL=gb:AF033187.1 gb:NM_019654.1	suppressor of cytokine signaling 5	Socs5	chr17 E4	Mm.126885	56468			ENSMUSG00000037104	1558 // regulation of cell growth // inferred from electronic annotation /// 7165 // signal transduction // inferred from electronic annotation /// 7242 // intracellular signaling cascade // inferred from electronic annotation				IPR000980 // SH2 motif
1434311_at	Cnot6l	2.08538	0.479529	GenBank	Mm.28374	gb:BB025078 /DB_XREF=gi:16257908 /DB_XREF=BB025078 /CLONE=5330426C01 /FEA=EST /CNT=50 /TID=Mm.28374.2 /TIER=Stack /STK=35 /UG=Mm.28374 /UG_TITLE=Mus musculus, clone MGC:29037 IMAGE:3598248, mRNA, complete cds	CCR4-NOT transcription complex, subunit 6-like	Cnot6l	chr5 E3	Mm.28374	231464			ENSMUSG00000034724
1419700_a_at	Prom1	2.08356	0.479947	GenBank	Mm.6250	gb:NM_008935.1 /DB_XREF=gi:6679478 /GEN=Prom /FEA=FLmRNA /CNT=27 /TID=Mm.6250.1 /TIER=FL /STK=7 /UG=Mm.6250 /LL=19126 /DEF=Mus musculus prominin (Prom), mRNA. /PROD=prominin /FL=gb:NM_008935.1 gb:AF026269.1 gb:AF039663.1	prominin 1	Prom1	chr5 B3	Mm.6250	19126			ENSMUSG00000029086	7602 // phototransduction // inferred from electronic annotation	5887 // integral to plasma membrane // inferred from direct assay /// 5902 // microvillus // inferred from direct assay /// 5903 // brush border // inferred from direct assay /// 16021 // integral to membrane // inferred from electronic annotation			IPR008795 // Prominin
1455694_at	Nbeal2	2.07631	0.481624	GenBank	Mm.24944	gb:C77476 /DB_XREF=gi:2517806 /DB_XREF=C77476 /CLONE=J0032B04 /FEA=EST /CNT=23 /TID=Mm.24944.1 /TIER=Stack /STK=9 /UG=Mm.24944 /UG_TITLE=ESTs, Weakly similar to FAN MOUSE PROTEIN FAN (M.musculus)	neurobeachin-like 2	Nbeal2	chr9 F2	Mm.335481	235627								IPR000409 // Beige/BEACH domain /// IPR001680 // G-protein beta WD-40 repeat
1436570_at	BG143461	2.07319	0.48235	GenBank	Mm.23897	gb:BG143461 /DB_XREF=gi:12646785 /DB_XREF=mab56d07.x1 /CLONE=IMAGE:3974436 /FEA=EST /CNT=16 /TID=Mm.23897.1 /TIER=Stack /STK=8 /UG=Mm.23897 /UG_TITLE=ESTs	Transcribed locus			Mm.23897
1416536_at	Mum1	2.0721	0.482603	GenBank	Mm.154580	gb:NM_023431.2 /DB_XREF=gi:19482169 /GEN=9430059D04Rik /FEA=FLmRNA /CNT=126 /TID=Mm.154580.1 /TIER=FL+Stack /STK=83 /UG=Mm.154580 /LL=68114 /DEF=Mus musculus RIKEN cDNA 9430059D04 gene (9430059D04Rik), mRNA. /PROD=UBE-1C2 protein /FL=gb:NM_023431.2 gb:BC0	melanoma associated antigen (mutated) 1	Mum1	chr10 C1	Mm.273418	68114			ENSMUSG00000020156					IPR002198 // Short-chain dehydrogenase/reductase SDR
1434549_at	Rab11a	2.06677	0.483848	GenBank	Mm.1387	gb:BI083615 /DB_XREF=gi:14501945 /DB_XREF=602874776F2 /CLONE=IMAGE:5006634 /FEA=EST /CNT=49 /TID=Mm.1387.2 /TIER=Stack /STK=29 /UG=Mm.1387 /LL=53869 /UG_GENE=Rab11a /UG_TITLE=RAB11a, member RAS oncogene family	RAB11a, member RAS oncogene family	Rab11a	chr9 C	Mm.1387	53869			ENSMUSG00000004771	160 // two-component signal transduction system (phosphorelay) // inferred from sequence or structural similarity /// 6355 // regulation of transcription, DNA-dependent // inferred from sequence or structural similarity /// 6810 // transport // inferred f		3677 // DNA binding // inferred from sequence or structural similarity /// 5525 // GTP binding // inferred from electronic annotation		IPR001806 // Ras GTPase superfamily
1427247_at	D3Bwg0562e	2.06408	0.484478	GenBank	Mm.140138	gb:BB238462 /DB_XREF=gi:8920920 /DB_XREF=BB238462 /CLONE=A630071L15 /FEA=mRNA /CNT=71 /TID=Mm.140138.1 /TIER=Stack /STK=28 /UG=Mm.140138 /UG_TITLE=Mus musculus, Similar to KIAA0455 gene product, clone IMAGE:3992195, mRNA, partial cds	DNA segment, Chr 3, Brigham & Women's Genetics 0562 expressed	D3Bwg0562e	chr3 G1|3 55.0 cM	Mm.140138	229791			ENSMUSG00000044667		16021 // integral to membrane // inferred from electronic annotation	4601 // peroxidase activity // inferred from electronic annotation /// 16787 // hydrolase activity // inferred from electronic annotation		IPR000326 // PA-phosphatase related phosphoesterase
1450127_a_at	Gcgr	2.063	0.484731	GenBank	Mm.22329	gb:NM_008101.1 /DB_XREF=gi:6679964 /GEN=Gcgr /FEA=FLmRNA /CNT=15 /TID=Mm.22329.1 /TIER=FL /STK=2 /UG=Mm.22329 /LL=14527 /DEF=Mus musculus glucagon receptor (Gcgr), mRNA. /PROD=glucagon receptor /FL=gb:NM_008101.1 gb:L38613.1	glucagon receptor	Gcgr	chr11 E2	Mm.22329	14527			ENSMUSG00000025127	7165 // signal transduction // inferred from electronic annotation /// 7186 // G-protein coupled receptor protein signaling pathway // inferred from electronic annotation	5615 // extracellular space // traceable author statement /// 16020 // membrane // inferred from electronic annotation /// 16021 // integral to membrane // traceable author statement	4871 // signal transducer activity // inferred from electronic annotation /// 4872 // receptor activity // inferred from electronic annotation /// 4930 // G-protein coupled receptor activity // inferred from electronic annotation /// 4967 // glucagon rece	GPCRDB_Class_B_Secretin-like // GenMAPP	IPR001879 // Hormone receptor, extracellular /// IPR000832 // G-protein coupled receptor family 2 (secretin-like)
1451499_at	Cadps2	2.05998	0.485442	GenBank	Mm.41732	gb:AF000969.2 /DB_XREF=gi:15795230 /GEN=Cpd2 /FEA=FLmRNA /CNT=41 /TID=Mm.41732.1 /TIER=FL+Stack /STK=14 /UG=Mm.41732 /DEF=Mus musculus cerebellum postnatal development associated protein 2 (Cpd2) mRNA, complete cds. /PROD=cerebellum postnatal development	Ca2+-dependent activator protein for secretion 2	Cadps2	chr6 A3.1	Mm.259632	320405			ENSMUSG00000017978	45921 // positive regulation of exocytosis // inferred from direct assay	8021 // synaptic vesicle // inferred from direct assay /// 16023 // cytoplasmic vesicle // inferred from direct assay /// 42734 // presynaptic membrane // inferred from direct assay /// 45211 // postsynaptic membrane // inferred from direct assay	5515 // protein binding // inferred from physical interaction		IPR001849 // Pleckstrin-like /// IPR010439 // Protein of unknown function DUF1041
1439964_at	D8Bwg1414e	2.05692	0.486164	GenBank	Mm.507	gb:AA958820 /DB_XREF=gi:3125050 /DB_XREF=vw63h05.s1 /CLONE=IMAGE:1248537 /FEA=EST /CNT=7 /TID=Mm.507.1 /TIER=ConsEnd /STK=6 /UG=Mm.507 /LL=52814 /UG_GENE=D8Bwg1414e /UG_TITLE=DNA segment, Chr 8, Brigham & Womens Genetics 1414 expressed	DNA segment, Chr 8, Brigham & Women's Genetics 1414 expressed	D8Bwg1414e	chr8 D3|8 55.0 cM	Mm.507	66817			ENSMUSG00000031953
1417538_at	Slc35a1	2.03813	0.490646	GenBank	Mm.22684	gb:BC012252.1 /DB_XREF=gi:15126642 /FEA=FLmRNA /CNT=92 /TID=Mm.22684.1 /TIER=FL+Stack /STK=42 /UG=Mm.22684 /LL=24060 /UG_GENE=Slc35a1 /DEF=Mus musculus, Similar to solute carrier family 35 (CMP-sialic acid transporter), member 1, clone MGC:18789 IMAGE:419	solute carrier family 35 (CMP-sialic acid transporter), member 1	Slc35a1	chr4 A5	Mm.281885	24060			ENSMUSG00000028293	6810 // transport // inferred from electronic annotation /// 8643 // carbohydrate transport // inferred from electronic annotation /// 15780 // nucleotide-sugar transport // inferred from electronic annotation	139 // Golgi membrane // inferred from electronic annotation /// 5615 // extracellular space // traceable author statement /// 5794 // Golgi apparatus // inferred from electronic annotation /// 16021 // integral to membrane // traceable author statement	5338 // nucleotide-sugar transporter activity // inferred from electronic annotation /// 5351 // sugar porter activity // inferred from electronic annotation		IPR007271 // Nucleotide-sugar transporter
1424659_at	Slit2	2.0228	0.494364	GenBank	Mm.34584	gb:AF144628.1 /DB_XREF=gi:5532494 /GEN=Slit2 /FEA=FLmRNA /CNT=50 /TID=Mm.34584.1 /TIER=FL+Stack /STK=21 /UG=Mm.34584 /LL=20563 /DEF=Mus musculus SLIT2 (Slit2) mRNA, complete cds. /PROD=SLIT2 /FL=gb:AF144628.1	slit homolog 2 (Drosophila)	Slit2	chr5 B3	Mm.289739	20563			ENSMUSG00000031558	1656 // metanephros development // inferred from mutant phenotype /// 6935 // chemotaxis // inferred from electronic annotation /// 7155 // cell adhesion // inferred from electronic annotation /// 7186 // G-protein coupled receptor protein signaling pathw	5615 // extracellular space // inferred from direct assay /// 16021 // integral to membrane // inferred from electronic annotation	4963 // follicle stimulating hormone receptor activity // inferred from electronic annotation /// 5102 // receptor binding // traceable author statement /// 5198 // structural molecule activity // inferred from electronic annotation /// 5509 // calcium io		IPR000372 // Cysteine-rich flanking region, N-terminal /// IPR001611 // Leucine-rich repeat /// IPR000483 // Cysteine-rich flanking region, C-terminal /// IPR006209 // EGF-like domain /// IPR001791 // Laminin G
1436448_a_at	Ptgs1	2.01372	0.496593	GenBank	Mm.2792	gb:AA833146 /DB_XREF=gi:2906874 /DB_XREF=ud02d05.r1 /CLONE=IMAGE:1433961 /FEA=EST /CNT=10 /TID=Mm.2792.2 /TIER=Stack /STK=9 /UG=Mm.2792 /LL=19224 /UG_GENE=Ptgs1 /UG_TITLE=prostaglandin-endoperoxide synthase 1	prostaglandin-endoperoxide synthase 1	Ptgs1	chr2 B|2 29.0 cM	Mm.275434	19224			ENSMUSG00000047250	1516 // prostaglandin biosynthesis // inferred from mutant phenotype /// 6633 // fatty acid biosynthesis // inferred from electronic annotation /// 8217 // regulation of blood pressure // inferred from mutant phenotype /// 8610 // lipid biosynthesis // in	5615 // extracellular space // traceable author statement /// 5634 // nucleus // inferred from direct assay /// 5737 // cytoplasm // inferred from direct assay /// 5792 // microsome // inferred from direct assay /// 16020 // membrane // inferred from elec	4601 // peroxidase activity // inferred from electronic annotation /// 4666 // prostaglandin-endoperoxide synthase activity // inferred from electronic annotation /// 16491 // oxidoreductase activity // inferred from electronic annotation /// 16702 // oxi	Eicosanoid_Synthesis // GenMAPP /// Prostaglandin_synthesis_regulation // GenMAPP	IPR002007 // Animal haem peroxidase
1435358_at	Cuedc1	2.00057	0.499857	GenBank	Mm.14189	gb:BB400076 /DB_XREF=gi:15411764 /DB_XREF=BB400076 /CLONE=C330016O16 /FEA=EST /CNT=34 /TID=Mm.14189.1 /TIER=Stack /STK=17 /UG=Mm.14189 /LL=103841 /UG_GENE=AI841487 /UG_TITLE=expressed sequence AI841487	CUE domain containing 1	Cuedc1	chr11 C	Mm.374846	103841			ENSMUSG00000018378
1455991_at	Ccbl2	1.99857	0.500359	GenBank	Mm.18654	gb:BG094881 /DB_XREF=gi:12577444 /DB_XREF=uu81e05.x1 /CLONE=IMAGE:3383120 /FEA=EST /CNT=66 /TID=Mm.18654.1 /TIER=Stack /STK=20 /UG=Mm.18654 /UG_TITLE=ESTs, Weakly similar to S48737 kynurenine aminotransferase - rat (R.norvegicus)	cysteine conjugate-beta lyase 2	Ccbl2	chr3 H1	Mm.289643	229905			ENSMUSG00000040213			3824 // catalytic activity // inferred from electronic annotation /// 8483 // transaminase activity // inferred from electronic annotation /// 16740 // transferase activity // inferred from electronic annotation /// 16829 // lyase activity // inferred fro		IPR004839 // Aminotransferase, class I and II
1422437_at	Col5a2	1.98742	0.503164	GenBank	Mm.10299	gb:NM_007737.1 /DB_XREF=gi:6680969 /GEN=Col5a2 /FEA=FLmRNA /CNT=330 /TID=Mm.10299.1 /TIER=FL+Stack /STK=128 /UG=Mm.10299 /LL=12832 /DEF=Mus musculus procollagen, type V, alpha 2 (Col5a2), mRNA. /PROD=procollagen, type V, alpha 2 /FL=gb:NM_007737.1 gb:L029	procollagen, type V, alpha 2	Col5a2	chr1 C1	Mm.10299	12832			ENSMUSG00000022483	7155 // cell adhesion // inferred from electronic annotation /// 50875 // cellular physiological process // inferred from sequence or structural similarity	5578 // extracellular matrix (sensu Metazoa) // inferred from sequence or structural similarity /// 5581 // collagen // inferred from electronic annotation /// 5588 // collagen type V // inferred from sequence or structural similarity /// 5615 // extracel	5201 // extracellular matrix structural constituent // inferred from sequence or structural similarity /// 30020 // extracellular matrix structural constituent conferring tensile strength // inferred from electronic annotation		IPR001007 // von Willebrand factor, type C /// IPR008160 // Collagen triple helix repeat /// IPR000885 // Fibrillar collagen, C-terminal
1417372_a_at	Peli1	1.98593	0.503544	GenBank	Mm.28957	gb:BC016515.1 /DB_XREF=gi:16741379 /FEA=FLmRNA /CNT=182 /TID=Mm.28957.1 /TIER=FL+Stack /STK=59 /UG=Mm.28957 /LL=67245 /UG_GENE=Peli1 /DEF=Mus musculus, pellino (Drosophila) homolog 1, clone MGC:29041 IMAGE:3600130, mRNA, complete cds. /PROD=pellino (Droso	pellino 1	Peli1	chr11 A3.2|11 13.5 cM	Mm.28957	67245			ENSMUSG00000020134					IPR006800 // Pellino
1426232_at	BC024479	1.98022	0.504994	GenBank	Mm.28809	gb:BC024479.1 /DB_XREF=gi:19353565 /FEA=FLmRNA /CNT=54 /TID=Mm.28809.1 /TIER=FL+Stack /STK=37 /UG=Mm.28809 /DEF=Mus musculus, Similar to hypothetical protein FLJ23342, clone MGC:37388 IMAGE:4977181, mRNA, complete cds. /PROD=Similar to hypothetical protei	cDNA sequence BC024479	BC024479	chr9 A4	Mm.127892	235184			ENSMUSG00000042138
1421841_at	Fgfr3	1.97848	0.505438	GenBank	Mm.6904	gb:BB732903 /DB_XREF=gi:16116178 /DB_XREF=BB732903 /CLONE=E970032H17 /FEA=FLmRNA /CNT=82 /TID=Mm.6904.1 /TIER=Stack /STK=12 /UG=Mm.6904 /LL=14184 /UG_GENE=Fgfr3 /UG_TITLE=fibroblast growth factor receptor 3 /FL=gb:M81342.1 gb:NM_008010.1	fibroblast growth factor receptor 3	Fgfr3	chr5 B|5 20.0 cM	Mm.6904	14184			ENSMUSG00000054252	6468 // protein amino acid phosphorylation // inferred from electronic annotation /// 7165 // signal transduction // inferred from electronic annotation /// 45597 // positive regulation of cell differentiation // inferred from mutant phenotype	5615 // extracellular space // traceable author statement /// 16021 // integral to membrane // traceable author statement	4672 // protein kinase activity // inferred from electronic annotation /// 4674 // protein serine/threonine kinase activity // inferred from sequence or structural similarity /// 4713 // protein-tyrosine kinase activity // inferred from electronic annotat		IPR007110 // Immunoglobulin-like /// IPR000719 // Protein kinase
1419081_at	Apg10l	1.97008	0.507594	GenBank	Mm.111702	gb:NM_025770.1 /DB_XREF=gi:13385237 /GEN=5430428K15Rik /FEA=FLmRNA /CNT=33 /TID=Mm.111702.1 /TIER=FL+Stack /STK=14 /UG=Mm.111702 /LL=66795 /DEF=Mus musculus RIKEN cDNA 5430428K15 gene (5430428K15Rik), mRNA. /PROD=RIKEN cDNA 5430428K15 gene /FL=gb:BC023455	autophagy 10-like (S. cerevisiae)	Apg10l	chr13 C3	Mm.235385	66795			ENSMUSG00000021619	6512 // ubiquitin cycle // inferred from electronic annotation /// 6810 // transport // inferred from electronic annotation /// 6914 // autophagy // inferred from electronic annotation /// 15031 // protein transport // inferred from electronic annotation		5515 // protein binding // inferred from physical interaction		IPR007135 // Autophagocytosis associated protein, C-terminal
1427050_at	5730420B22Rik	1.96958	0.507722	GenBank	Mm.28129	gb:BC027108.1 /DB_XREF=gi:20071983 /FEA=mRNA /CNT=44 /TID=Mm.28129.1 /TIER=Stack /STK=21 /UG=Mm.28129 /DEF=Mus musculus, clone IMAGE:5356411, mRNA, partial cds. /PROD=Unknown (protein for IMAGE:5356411)	RIKEN cDNA 5730420B22 gene	5730420B22Rik	chr14 C1	Mm.28129	70561			ENSMUSG00000021830	6118 // electron transport // inferred from sequence or structural similarity		30612 // arsenate reductase (thioredoxin) activity // inferred from sequence or structural similarity
1460329_at	B4galt6	1.96662	0.508488	GenBank	Mm.26364	gb:BG066773 /DB_XREF=gi:12549342 /DB_XREF=H3046G06-3 /CLONE=H3046G06 /FEA=FLmRNA /CNT=107 /TID=Mm.26364.1 /TIER=Stack /STK=9 /UG=Mm.26364 /LL=56386 /UG_GENE=B4galt6 /UG_TITLE=UDP-Gal:betaGlcNAc beta 1,4-galactosyltransferase, polypeptide 6 /FL=gb:BC011149	UDP-Gal:betaGlcNAc beta 1,4-galactosyltransferase, polypeptide 6	B4galt6	chr18 A2	Mm.26364	56386			ENSMUSG00000056124	5975 // carbohydrate metabolism // inferred from electronic annotation /// 30148 // sphingolipid biosynthesis // traceable author statement	5794 // Golgi apparatus // inferred from electronic annotation /// 16021 // integral to membrane // traceable author statement	287 // magnesium ion binding // inferred from electronic annotation /// 8378 // galactosyltransferase activity // inferred from sequence or structural similarity /// 16740 // transferase activity // inferred from electronic annotation /// 16757 // transfe		IPR003859 // Metazoa galactosyltransferase
1419131_at	F13b	1.9655	0.508776	GenBank	Mm.30105	gb:NM_031164.1 /DB_XREF=gi:13624320 /GEN=F13b /FEA=FLmRNA /CNT=32 /TID=Mm.30105.1 /TIER=FL+Stack /STK=13 /UG=Mm.30105 /LL=14060 /DEF=Mus musculus coagulation factor XIII, beta subunit (F13b), mRNA. /PROD=coagulation factor XIII, beta subunit /FL=gb:D10071	coagulation factor XIII, beta subunit	F13b	chr1 F|1 74.1 cM	Mm.30105	14060			ENSMUSG00000026368	7596 // blood coagulation // inferred from electronic annotation	5615 // extracellular space // traceable author statement	3810 // protein-glutamine gamma-glutamyltransferase activity // inferred from electronic annotation	Steroid_Biosynthesis // GenMAPP /// Blood_Clotting_Cascade // GenMAPP	IPR000436 // Sushi domain/SCR domain/CCP module
1435896_at	Sfxn2	1.96538	0.508807	GenBank	Mm.24078	gb:BG066686 /DB_XREF=gi:12549178 /DB_XREF=H3044H08-3 /CLONE=H3044H08 /FEA=EST /CNT=18 /TID=Mm.24078.1 /TIER=Stack /STK=12 /UG=Mm.24078 /LL=98151 /UG_GENE=C79732 /UG_TITLE=expressed sequence C79732	sideroflexin 2	Sfxn2	chr19 D1	Mm.296837	94279			ENSMUSG00000025036	6810 // transport // inferred from electronic annotation /// 6812 // cation transport // inferred from electronic annotation /// 6826 // iron ion transport // inferred from electronic annotation	5739 // mitochondrion // inferred from sequence or structural similarity /// 16020 // membrane // inferred from electronic annotation /// 16021 // integral to membrane // inferred from electronic annotation	8324 // cation transporter activity // inferred from electronic annotation
1416778_at	Sdpr	1.9616	0.509788	GenBank	Mm.220962	gb:NM_138741.1 /DB_XREF=gi:20270266 /GEN=Sdpr /FEA=FLmRNA /CNT=150 /TID=Mm.220962.1 /TIER=FL+Stack /STK=70 /UG=Mm.220962 /LL=20324 /DEF=Mus musculus serum deprivation response (Sdpr), mRNA. /PROD=serum deprivation response /FL=gb:NM_138741.1 gb:BC027005.1	serum deprivation response	Sdpr	chr1 C1.1	Mm.255909	20324			ENSMUSG00000045954
1460379_at	Hoxb4	1.95871	0.51054	GenBank	Mm.3546	gb:AV307188 /DB_XREF=gi:16393901 /DB_XREF=AV307188 /CLONE=5730551B08 /FEA=FLmRNA /CNT=22 /TID=Mm.3546.1 /TIER=Stack /STK=9 /UG=Mm.3546 /LL=15412 /UG_GENE=Hoxb4 /UG_TITLE=homeo box B4 /FL=gb:M36654.1	homeo box B4	Hoxb4	chr11 D|11 56.05 cM	Mm.3546	15412			ENSMUSG00000038692	6350 // transcription // inferred from electronic annotation /// 6355 // regulation of transcription, DNA-dependent // inferred from electronic annotation /// 7275 // development // inferred from electronic annotation /// 7389 // pattern specification //	5634 // nucleus // inferred from electronic annotation /// 5667 // transcription factor complex // inferred from electronic annotation	3677 // DNA binding // inferred from electronic annotation /// 3700 // transcription factor activity // inferred from electronic annotation		IPR001356 // Homeobox	scop // a.4.1.Homeodomain // All alpha proteins; DNA/RNA-binding 3-helical bundle; Homeodomain-like; Homeodomain // 1.0E-26
1448595_a_at	Rex3	1.95641	0.511141	GenBank	Mm.14768	gb:NM_009052.1 /DB_XREF=gi:6677720 /GEN=Rex3 /FEA=FLmRNA /CNT=77 /TID=Mm.14768.1 /TIER=FL+Stack /STK=56 /UG=Mm.14768 /LL=19716 /DEF=Mus musculus reduced expression 3 (Rex3), mRNA. /PROD=reduced expression 3 /FL=gb:AF051347.1 gb:NM_009052.1 gb:AF097438.1	reduced expression 3	Rex3	chrX E3|X 57.5 cM	Mm.14768	19716			ENSMUSG00000050071		5634 // nucleus // inferred from direct assay /// 5737 // cytoplasm // inferred from direct assay	5515 // protein binding // inferred from physical interaction		IPR007623 // Brain expressed X-linked like protein
1424802_a_at	3300001P08Rik	1.95516	0.511467	GenBank	Mm.30927	gb:BC009092.1 /DB_XREF=gi:14318589 /FEA=FLmRNA /CNT=88 /TID=Mm.30927.1 /TIER=FL+Stack /STK=15 /UG=Mm.30927 /LL=67684 /UG_GENE=3300001P08Rik /DEF=Mus musculus, clone MGC:7100 IMAGE:3157532, mRNA, complete cds. /PROD=Unknown (protein for MGC:7100) /FL=gb:BC	RIKEN cDNA 3300001P08 gene	3300001P08Rik	chr11 C	Mm.30927	67684			ENSMUSG00000020863	6915 // apoptosis // inferred from sequence or structural similarity /// 6950 // response to stress // inferred from sequence or structural similarity				IPR004882 // Protein of unknown function DUF259
1452217_at	Ahnak	1.95389	0.511799	GenBank	Mm.203866	gb:BE570050 /DB_XREF=gi:9813770 /DB_XREF=601332076F1 /CLONE=IMAGE:3709507 /FEA=mRNA /CNT=127 /TID=Mm.203866.1 /TIER=Stack /STK=45 /UG=Mm.203866 /LL=107095 /UG_GENE=AA589382 /UG_TITLE=expressed sequence AA589382	AHNAK nucleoprotein (desmoyokin)	Ahnak	chr19 A	Mm.203866	66395			ENSMUSG00000059508		5911 // intercellular junction // inferred from sequence or structural similarity
1449967_at	Sim1	1.95349	0.511903	GenBank	Mm.4774	gb:NM_011376.1 /DB_XREF=gi:7106402 /GEN=Sim1 /FEA=FLmRNA /CNT=8 /TID=Mm.4774.1 /TIER=FL /STK=3 /UG=Mm.4774 /LL=20464 /DEF=Mus musculus single-minded 1 (Sim1), mRNA. /PROD=single-minded 1 /FL=gb:D79209.1 gb:NM_011376.1 gb:U40575.1	single-minded homolog 1 (Drosophila)	Sim1	chr10 B3-B4|10 26.5 cM	Mm.4774	20464			ENSMUSG00000019913	6350 // transcription // inferred from electronic annotation /// 6355 // regulation of transcription, DNA-dependent // inferred from electronic annotation /// 7165 // signal transduction // inferred from electronic annotation /// 7275 // development // in	5634 // nucleus // inferred from direct assay	3677 // DNA binding // inferred from electronic annotation /// 3700 // transcription factor activity // inferred from electronic annotation /// 4871 // signal transducer activity // inferred from electronic annotation /// 5515 // protein binding // inferr		IPR001092 // Basic helix-loop-helix dimerization domain bHLH /// IPR000014 // PAS domain /// IPR001610 // PAC motif /// IPR010578 // Single-minded, C-terminal
1434875_a_at	Hmgn3	1.9508	0.512611	GenBank	Mm.33848	gb:AV018952 /DB_XREF=gi:4795944 /DB_XREF=AV018952 /CLONE=1190007J06 /FEA=EST /CNT=25 /TID=Mm.33848.3 /TIER=Stack /STK=24 /UG=Mm.33848 /LL=94353 /UG_GENE=Hmgn3 /UG_TITLE=high mobility group nucleosomal binding domain 3	high mobility group nucleosomal binding domain 3	Hmgn3	chr9 E3.1	Mm.244426	94353			ENSMUSG00000061438		785 // chromatin // inferred from sequence or structural similarity /// 5634 // nucleus // inferred from sequence or structural similarity	3677 // DNA binding // inferred from sequence or structural similarity /// 3682 // chromatin binding // inferred from direct assay /// 3682 // chromatin binding // inferred from sequence or structural similarity		IPR000079 // High mobility group protein HMG14 and HMG17
1416617_at	Acas2l	1.95072	0.512632	GenBank	Mm.7044	gb:NM_080575.1 /DB_XREF=gi:18034772 /GEN=Acas2 /FEA=FLmRNA /CNT=125 /TID=Mm.7044.1 /TIER=FL+Stack /STK=78 /UG=Mm.7044 /LL=68738 /DEF=Mus musculus acetyl-Coenzyme A synthetase 2 (Acas2), mRNA. /PROD=acetyl-Coenzyme A synthetase 2 /FL=gb:NM_080575.1 gb:AB04	acetyl-Coenzyme A synthetase 2 (AMP forming)-like	Acas2l	chr2 G3	Mm.7044	68738			ENSMUSG00000027452	6085 // acetyl-CoA biosynthesis // inferred from direct assay /// 8152 // metabolism // inferred from sequence or structural similarity	5739 // mitochondrion // inferred from electronic annotation /// 5759 // mitochondrial matrix // inferred from direct assay	3824 // catalytic activity // inferred from sequence or structural similarity /// 3987 // acetate-CoA ligase activity // inferred from direct assay /// 16874 // ligase activity // inferred from electronic annotation		IPR000873 // AMP-dependent synthetase and ligase
1452090_a_at	Olfm3	1.94667	0.513697	GenBank	Mm.54183	gb:BB667895 /DB_XREF=gi:16399344 /DB_XREF=BB667895 /CLONE=C730049P07 /FEA=FLmRNA /CNT=124 /TID=Mm.54183.2 /TIER=Stack /STK=65 /UG=Mm.54183 /UG_TITLE=Mus musculus optimedin form A mRNA, complete cds; alternatively spliced /FL=gb:AF442825.1	olfactomedin 3	Olfm3	chr3 F3	Mm.54183	229759			ENSMUSG00000027965		5615 // extracellular space // inferred from direct assay /// 5615 // extracellular space // traceable author statement /// 5794 // Golgi apparatus // inferred from direct assay	5515 // protein binding // inferred from physical interaction		IPR003112 // Olfactomedin-like
1460324_at	Dnmt3a	1.94147	0.515074	GenBank	Mm.5001	gb:BB795491 /DB_XREF=gi:16965110 /DB_XREF=BB795491 /CLONE=G431005F03 /FEA=FLmRNA /CNT=313 /TID=Mm.5001.1 /TIER=Stack /STK=33 /UG=Mm.5001 /LL=13435 /UG_GENE=Dnmt3a /UG_TITLE=DNA methyltransferase 3A /FL=gb:BC007466.1 gb:AF068625.2 gb:NM_007872.1	DNA methyltransferase 3A	Dnmt3a	chr12 A2-A3	Mm.5001	13435			ENSMUSG00000020661	6306 // DNA methylation // inferred from direct assay /// 6349 // imprinting // inferred from mutant phenotype /// 6350 // transcription // inferred from electronic annotation /// 6355 // regulation of transcription, DNA-dependent // inferred from electro	5634 // nucleus // inferred from electronic annotation /// 5720 // nuclear heterochromatin // inferred from direct assay	3677 // DNA binding // inferred from direct assay /// 3886 // DNA (cytosine-5-)-methyltransferase activity // inferred from direct assay /// 5515 // protein binding // inferred from physical interaction /// 8168 // methyltransferase activity // traceable		IPR000313 // PWWP domain /// IPR001525 // C-5 cytosine-specific DNA methylase
1426609_at	2810028N01Rik	1.93679	0.516317	GenBank	Mm.87637	gb:BM232345 /DB_XREF=gi:17867615 /DB_XREF=K0321H07-3 /CLONE=K0321H07 /FEA=FLmRNA /CNT=32 /TID=Mm.87637.1 /TIER=Stack /STK=10 /UG=Mm.87637 /LL=75821 /UG_GENE=4930513H15Rik /UG_TITLE=RIKEN cDNA 4930513H15 gene /FL=gb:BC027357.1	RIKEN cDNA 2810028N01 gene	2810028N01Rik	chr14 E2.1	Mm.163339	72662			ENSMUSG00000033166			3723 // RNA binding // inferred from sequence or structural similarity /// 4527 // exonuclease activity // inferred from electronic annotation /// 4540 // ribonuclease activity // inferred from sequence or structural similarity	mRNA_processing_binding_Reactome // GenMAPP	IPR001900 // Ribonuclease II
1433489_s_at	Fgfr2	1.93615	0.516489	GenBank		gb:BG873440 /DB_XREF=gi:14223980 /DB_XREF=602791052F1 /CLONE=IMAGE:4922172 /FEA=EST /CNT=174 /TID=Mm.7043.3 /TIER=Stack /STK=132 /UG=Mm.7043 /LL=16149 /UG_GENE=Ii /UG_TITLE=Ia-associated invariant chain													IPR007110 // Immunoglobulin-like /// IPR000719 // Protein kinase
1415872_at	Hnrph1	1.93152	0.517727	GenBank	Mm.21740	gb:NM_021510.1 /DB_XREF=gi:10946927 /GEN=Hnrph1 /FEA=FLmRNA /CNT=315 /TID=Mm.21740.1 /TIER=FL+Stack /STK=190 /UG=Mm.21740 /LL=59013 /DEF=Mus musculus heterogeneous nuclear ribonucleoprotein H1 (Hnrph1), mRNA. /PROD=heterogeneous nuclear ribonucleoprotein	heterogeneous nuclear ribonucleoprotein H1	Hnrph1	chr11 B1.2	Mm.21740	59013			ENSMUSG00000007850		5634 // nucleus // inferred from electronic annotation /// 30529 // ribonucleoprotein complex // inferred from electronic annotation	3676 // nucleic acid binding // inferred from electronic annotation /// 3723 // RNA binding // inferred from electronic annotation		IPR000504 // RNA-binding region RNP-1 (RNA recognition motif)
1418840_at	Pdcd4	1.93092	0.517889	GenBank	Mm.1605	gb:NM_011050.1 /DB_XREF=gi:6754997 /GEN=Pdcd4 /FEA=FLmRNA /CNT=38 /TID=Mm.1605.1 /TIER=FL+Stack /STK=17 /UG=Mm.1605 /LL=18569 /DEF=Mus musculus programmed cell death 4 (Pdcd4), mRNA. /PROD=programmed cell death 4 /FL=gb:D50465.1 gb:D86344.1 gb:NM_011050.1	programmed cell death 4	Pdcd4	chr19 D2|19 20.0 cM	Mm.1605	18569			ENSMUSG00000024975			16853 // isomerase activity // inferred from electronic annotation		IPR003891 // Initiation factor eIF-4 gamma, MA3
1424056_at	Usp48	1.91596	0.521933	GenBank	Mm.21824	gb:BC019125.1 /DB_XREF=gi:17512307 /FEA=FLmRNA /CNT=93 /TID=Mm.21824.1 /TIER=FL+Stack /STK=58 /UG=Mm.21824 /LL=72765 /UG_GENE=2810449C13Rik /DEF=Mus musculus, RIKEN cDNA 2810449C13 gene, clone MGC:29313 IMAGE:5007611, mRNA, complete cds. /PROD=RIKEN cDNA	Hypothetical gene supported by BC058410; NM_028344	Usp48	chr4 D3	Mm.347995	170707
1449897_a_at	Mtcp1	1.90368	0.525298	GenBank	Mm.16366	gb:NM_010839.1 /DB_XREF=gi:6754759 /GEN=Mtcp1 /FEA=FLmRNA /CNT=14 /TID=Mm.16366.1 /TIER=FL /STK=4 /UG=Mm.16366 /LL=17763 /DEF=Mus musculus mature T-cell proliferation 1 (Mtcp1), mRNA. /PROD=mature T-cell proliferation 1 /FL=gb:NM_010839.1	mature T-cell proliferation 1	Mtcp1	chrX A7.3	Mm.16366	17763			ENSMUSG00000031200		5739 // mitochondrion // inferred from electronic annotation			IPR004832 // TCL1/MTCP1
1423488_at	Mmd	1.90082	0.526089	GenBank	Mm.38791	gb:AK011418.1 /DB_XREF=gi:12847528 /FEA=FLmRNA /CNT=142 /TID=Mm.38791.1 /TIER=Stack /STK=15 /UG=Mm.38791 /LL=67468 /UG_GENE=Mmd /UG_TITLE=monocyte to macrophage differentiation-associated /DEF=Mus musculus 10 days embryo whole body cDNA, RIKEN full-length	monocyte to macrophage differentiation-associated	Mmd	chr11 C	Mm.277518	67468			ENSMUSG00000003948	19835 // cytolysis // inferred from electronic annotation	16021 // integral to membrane // inferred from electronic annotation	4872 // receptor activity // inferred from electronic annotation		IPR004254 // Hly-III related proteins
1423360_at	Yme1l1	1.89798	0.526876	GenBank	Mm.23335	gb:BF660939 /DB_XREF=gi:11926073 /DB_XREF=maa70f03.x1 /CLONE=IMAGE:3822101 /FEA=FLmRNA /CNT=161 /TID=Mm.23335.1 /TIER=Stack /STK=11 /UG=Mm.23335 /LL=27377 /UG_GENE=Yme1l1 /UG_TITLE=YME1-like 1 (S. cerevisiae) /FL=gb:AF090430.1 gb:BC007128.1 gb:NM_013771.1	YME1-like 1 (S. cerevisiae)	Yme1l1	chr2 A3	Mm.23335	27377			ENSMUSG00000026775	6508 // proteolysis and peptidolysis // inferred from sequence or structural similarity /// 30163 // protein catabolism // inferred from electronic annotation	5739 // mitochondrion // inferred from electronic annotation /// 16020 // membrane // inferred from electronic annotation	166 // nucleotide binding // inferred from sequence or structural similarity /// 4222 // metalloendopeptidase activity // inferred from sequence or structural similarity /// 5524 // ATP binding // inferred from electronic annotation /// 8233 // peptidase		IPR003959 // AAA ATPase, central region /// IPR000642 // Peptidase M41
1417757_at	Unc13b	1.89523	0.527639	GenBank	Mm.42188	gb:NM_021468.1 /DB_XREF=gi:10946863 /GEN=Unc13h1 /FEA=FLmRNA /CNT=53 /TID=Mm.42188.1 /TIER=FL+Stack /STK=37 /UG=Mm.42188 /LL=22249 /DEF=Mus musculus unc13 homolog (C. elegans) 1 (Unc13h1), mRNA. /PROD=UNC-13 homolog (C. elegans) 1 /FL=gb:NM_021468.1 gb:AF	unc-13 homolog B (C. elegans)	Unc13b		Mm.128892	22249			ENSMUSG00000028456	6887 // exocytosis // inferred from electronic annotation /// 7242 // intracellular signaling cascade // inferred from sequence or structural similarity /// 7268 // synaptic transmission // inferred from mutant phenotype /// 16188 // synaptic vesicle matu	19717 // synaptosome // inferred from electronic annotation	1566 // non-kinase phorbol ester receptor activity // traceable author statement /// 19992 // diacylglycerol binding // inferred from electronic annotation		IPR000008 // C2 domain /// IPR010439 // Protein of unknown function DUF1041 /// IPR002219 // Protein kinase C, phorbol ester/diacylglycerol binding
1418294_at	Epb4.1l4b	1.89491	0.527731	GenBank	Mm.28217	gb:NM_019427.1 /DB_XREF=gi:9506566 /GEN=Epb4.1l4b /FEA=FLmRNA /CNT=72 /TID=Mm.28217.1 /TIER=FL+Stack /STK=26 /UG=Mm.28217 /LL=54357 /DEF=Mus musculus erythrocyte protein band 4.1-like 4b (Epb4.1l4b), mRNA. /PROD=erythrocyte protein band 4.1-like 4b /FL=gb	erythrocyte protein band 4.1-like 4b	Epb4.1l4b	chr4 B3|4 26.0 cM	Mm.28217	54357			ENSMUSG00000028434	6810 // transport // inferred from sequence or structural similarity	5737 // cytoplasm // inferred from electronic annotation /// 5856 // cytoskeleton // inferred from sequence or structural similarity /// 16020 // membrane // inferred from sequence or structural similarity	5215 // transporter activity // inferred from sequence or structural similarity /// 5488 // binding // inferred from electronic annotation /// 8092 // cytoskeletal protein binding // inferred from electronic annotation		IPR000299 // Band 4.1
1434674_at	Lyst	1.89214	0.528503	GenBank	Mm.1423	gb:BB463428 /DB_XREF=gi:16426891 /DB_XREF=BB463428 /CLONE=D130080H01 /FEA=EST /CNT=39 /TID=Mm.1423.3 /TIER=Stack /STK=27 /UG=Mm.1423 /LL=17101 /UG_GENE=Lyst /UG_TITLE=lysosomal trafficking regulator	lysosomal trafficking regulator	Lyst	chr13 A1|13 7.0 cM	Mm.342337	17101			ENSMUSG00000019726	6810 // transport // inferred from sequence or structural similarity /// 6968 // cellular defense response // inferred from sequence or structural similarity /// 7165 // signal transduction // inferred from sequence or structural similarity /// 8333 // en	5768 // endosome // inferred from sequence or structural similarity /// 15630 // microtubule cytoskeleton // inferred from sequence or structural similarity			IPR000409 // Beige/BEACH domain /// IPR001680 // G-protein beta WD-40 repeat
1454839_a_at	D630044F24Rik	1.88979	0.52916	GenBank	Mm.265	gb:AV285979 /DB_XREF=gi:15405786 /DB_XREF=AV285979 /CLONE=5031416E18 /FEA=EST /CNT=49 /TID=Mm.265.3 /TIER=Stack /STK=42 /UG=Mm.265 /LL=75617 /UG_GENE=Rps25 /UG_TITLE=ribosomal protein S25	RIKEN cDNA D630044F24 gene	D630044F24Rik	chr9 A5.2	Mm.259573	382073			ENSMUSG00000043923
1418926_at	Zfhx1a	1.88865	0.52948	GenBank	Mm.3929	gb:NM_011546.1 /DB_XREF=gi:6756072 /GEN=Zfhx1a /FEA=FLmRNA /CNT=62 /TID=Mm.3929.1 /TIER=FL+Stack /STK=16 /UG=Mm.3929 /LL=21417 /DEF=Mus musculus zinc finger homeobox 1a (Zfhx1a), mRNA. /PROD=zinc finger homeobox 1a /FL=gb:U26259.1 gb:NM_011546.1 gb:D76432	zinc finger homeobox 1a	Zfhx1a	chr18 A1|18 0.0 cM	Mm.3929	21417			ENSMUSG00000024238	6350 // transcription // inferred from electronic annotation /// 6355 // regulation of transcription, DNA-dependent // inferred from electronic annotation	5634 // nucleus // inferred from direct assay /// 5667 // transcription factor complex // inferred from electronic annotation	3676 // nucleic acid binding // inferred from electronic annotation /// 3677 // DNA binding // inferred from electronic annotation /// 3700 // transcription factor activity // inferred from electronic annotation /// 8270 // zinc ion binding // inferred fr		IPR007087 // Zn-finger, C2H2 type
1436270_at	Cyb5d1 /// LOC630700	1.88352	0.530921	GenBank	Mm.45683	gb:AW536837 /DB_XREF=gi:7179254 /DB_XREF=G0109D05-3 /CLONE=G0109D05 /FEA=EST /CNT=23 /TID=Mm.45683.2 /TIER=Stack /STK=10 /UG=Mm.45683 /LL=78304 /UG_GENE=1500034E06Rik /UG_TITLE=RIKEN cDNA 1500034E06 gene	Gene model 740, (NCBI)		chr11 B3	Mm.295189	327951
1452222_at	Utrn	1.87272	0.533982	GenBank	Mm.42222	gb:AI788797 /DB_XREF=gi:5336513 /DB_XREF=uk54a11.x1 /CLONE=IMAGE:1972796 /FEA=mRNA /CNT=128 /TID=Mm.42222.1 /TIER=Stack /STK=42 /UG=Mm.42222 /LL=22288 /UG_GENE=Utrn /UG_TITLE=utrophin	utrophin	Utrn	chr10 A1|10 3.0 cM	Mm.331784	22288			ENSMUSG00000019820	6935 // chemotaxis // inferred from sequence or structural similarity /// 6936 // muscle contraction // inferred from sequence or structural similarity /// 7165 // signal transduction // inferred from sequence or structural similarity /// 7517 // muscle d	5624 // membrane fraction // inferred from sequence or structural similarity /// 5856 // cytoskeleton // inferred from sequence or structural similarity /// 5886 // plasma membrane // inferred from sequence or structural similarity /// 16020 // membrane /	3779 // actin binding // inferred from sequence or structural similarity /// 4888 // transmembrane receptor activity // inferred from sequence or structural similarity /// 5198 // structural molecule activity // inferred from sequence or structural simila		IPR002017 // Spectrin repeat /// IPR001715 // Calponin-like actin-binding /// IPR001202 // WW/Rsp5/WWP domain /// IPR000433 // Zn-finger, ZZ type
1420541_at	Rdh6	1.87171	0.53427	GenBank	Mm.100276	gb:NM_009040.1 /DB_XREF=gi:6677696 /GEN=Rdh6 /FEA=FLmRNA /CNT=29 /TID=Mm.100276.1 /TIER=FL /STK=4 /UG=Mm.100276 /LL=19683 /DEF=Mus musculus retinol dehydrogenase type 6 (Rdh6), mRNA. /PROD=retinol dehydrogenase type 6 /FL=gb:AF030513.1 gb:NM_009040.1	retinol dehydrogenase 6	Rdh6	chr10 D3	Mm.100276	19683			ENSMUSG00000025399	8152 // metabolism // inferred from sequence or structural similarity	5615 // extracellular space // traceable author statement /// 5792 // microsome // inferred from sequence or structural similarity	4745 // retinol dehydrogenase activity // inferred from sequence or structural similarity /// 16491 // oxidoreductase activity // inferred from electronic annotation		IPR002198 // Short-chain dehydrogenase/reductase SDR
1422120_at	Eaf2	1.87015	0.534717	GenBank	Mm.44970	gb:AY034479.1 /DB_XREF=gi:15418808 /FEA=FLmRNA /CNT=8 /TID=Mm.44970.1 /TIER=FL /STK=1 /UG=Mm.44970 /LL=106389 /UG_GENE=AW048865 /DEF=Mus musculus BM040-like protein mRNA, complete cds. /PROD=BM040-like protein /FL=gb:BC004721.1 gb:NM_134111.1 gb:AY034479.	ELL associated factor 2	Eaf2	chr16 B3	Mm.347370	106389			ENSMUSG00000022838	8629 // induction of apoptosis by intracellular signals // inferred from sequence or structural similarity /// 45941 // positive regulation of transcription // inferred from direct assay	5634 // nucleus // inferred from sequence or structural similarity /// 5654 // nucleoplasm // inferred from direct assay	5515 // protein binding // inferred from physical interaction /// 16563 // transcriptional activator activity // inferred from direct assay
1417896_at	Tjp3	1.86877	0.535111	GenBank	Mm.27984	gb:NM_013769.1 /DB_XREF=gi:7305582 /GEN=Tjp3 /FEA=FLmRNA /CNT=67 /TID=Mm.27984.1 /TIER=FL+Stack /STK=34 /UG=Mm.27984 /LL=27375 /DEF=Mus musculus tight junction protein 3 (Tjp3), mRNA. /PROD=tight junction protein 3 /FL=gb:BC012518.1 gb:NM_013769.1 gb:AF15	tight junction protein 3	Tjp3	chr10 C1	Mm.27984	27375			ENSMUSG00000034917		5923 // tight junction // inferred from sequence or structural similarity /// 16020 // membrane // inferred from electronic annotation	5515 // protein binding // inferred from electronic annotation		IPR001478 // PDZ/DHR/GLGF domain /// IPR008144 // Guanylate kinase
1423645_a_at	Ddx5	1.85775	0.538287	GenBank		gb:AV114523 /DB_XREF=gi:16382214 /DB_XREF=AV114523 /CLONE=2610034K05 /FEA=FLmRNA /CNT=510 /TID=Mm.19101.2 /TIER=Stack /STK=99 /UG=Mm.19101 /LL=13207 /UG_GENE=Ddx5 /UG_TITLE=DEAD (aspartate-glutamate-alanine-aspartate) box polypeptide 5 /FL=gb:BC009142.1													IPR001410 // DEAD/DEAH box helicase /// IPR001650 // Helicase, C-terminal
1419294_at	1700011H14Rik	1.85594	0.538812	GenBank	Mm.87439	gb:NM_025956.1 /DB_XREF=gi:13385445 /GEN=1700011H14Rik /FEA=FLmRNA /CNT=29 /TID=Mm.87439.1 /TIER=FL+Stack /STK=11 /UG=Mm.87439 /LL=67082 /DEF=Mus musculus RIKEN cDNA 1700011H14 gene (1700011H14Rik), mRNA. /PROD=RIKEN cDNA 1700011H14 /FL=gb:BC026534.1 gb:N	RIKEN cDNA 1700011H14 gene	1700011H14Rik	chr14 C1	Mm.87439	67082			ENSMUSG00000021850
1417600_at	Slc15a2	1.85083	0.540298	GenBank	Mm.63479	gb:NM_021301.1 /DB_XREF=gi:10946597 /GEN=Slc15a2 /FEA=FLmRNA /CNT=62 /TID=Mm.63479.1 /TIER=FL+Stack /STK=41 /UG=Mm.63479 /LL=57738 /DEF=Mus musculus solute carrier family 15 (H+peptide transporter), member 2 (Slc15a2), mRNA. /PROD=solute carrier family 15	solute carrier family 15 (H+/peptide transporter), member 2	Slc15a2	chr16 B3	Mm.281804	57738			ENSMUSG00000022899	6810 // transport // inferred from sequence or structural similarity /// 6857 // oligopeptide transport // inferred from direct assay	5624 // membrane fraction // inferred from direct assay /// 5887 // integral to plasma membrane // inferred from direct assay /// 16020 // membrane // inferred from sequence or structural similarity /// 16021 // integral to membrane // traceable author st	5215 // transporter activity // inferred from sequence or structural similarity /// 15198 // oligopeptide transporter activity // inferred from sequence or structural similarity /// 15334 // high affinity oligopeptide transporter activity // inferred from		IPR000109 // TGF-beta receptor, type I/II extracellular region
1451989_a_at	Mapre2	1.84963	0.540648	GenBank	Mm.194045	gb:BB311034 /DB_XREF=gi:16402667 /DB_XREF=BB311034 /CLONE=B230321B18 /FEA=FLmRNA /CNT=290 /TID=Mm.194045.1 /TIER=Stack /STK=161 /UG=Mm.194045 /UG_TITLE=Mus musculus, clone MGC:36474 IMAGE:5361238, mRNA, complete cds /FL=gb:BC025804.1 gb:BC027056.1	microtubule-associated protein, RP/EB family, member 2	Mapre2	chr18 A2	Mm.132237	212307			ENSMUSG00000024277	910 // cytokinesis // inferred from electronic annotation /// 7049 // cell cycle // inferred from electronic annotation /// 7067 // mitosis // inferred from electronic annotation		5515 // protein binding // inferred from sequence or structural similarity /// 8017 // microtubule binding // inferred from electronic annotation		IPR001715 // Calponin-like actin-binding /// IPR004953 // EB1 protein
1418530_at	Nup160	1.84766	0.541225	GenBank	Mm.25164	gb:NM_021512.1 /DB_XREF=gi:10946931 /GEN=Gtl1-13 /FEA=FLmRNA /CNT=60 /TID=Mm.25164.1 /TIER=FL+Stack /STK=22 /UG=Mm.25164 /LL=59015 /DEF=Mus musculus gene trap locus 1-13 (Gtl1-13), mRNA. /PROD=cDNA sequence AF104415 /FL=gb:AF104415.2 gb:NM_021512.1	nucleoporin 160	Nup160	chr2 E1	Mm.24532	59015			ENSMUSG00000051329	6810 // transport // inferred from electronic annotation	5634 // nucleus // inferred from electronic annotation	3993 // acid phosphatase activity // inferred from sequence or structural similarity
1423741_at	Rbm10	1.84667	0.541515	GenBank	Mm.28028	gb:BC004674.1 /DB_XREF=gi:13435593 /FEA=FLmRNA /CNT=195 /TID=Mm.28028.1 /TIER=FL+Stack /STK=130 /UG=Mm.28028 /DEF=Mus musculus, Similar to RNA binding motif protein 10, clone MGC:7826 IMAGE:3500403, mRNA, complete cds. /PROD=Similar to RNA binding motif p	RNA binding motif protein 10	Rbm10	chrX A1.3	Mm.279194	236732			ENSMUSG00000031060			3723 // RNA binding // inferred from electronic annotation	mRNA_processing_binding_Reactome // GenMAPP	IPR000504 // RNA-binding region RNP-1 (RNA recognition motif) /// IPR001876 // Zn-finger, Ran-binding /// IPR000467 // D111/G-patch domain
1417134_at	Srpk2	1.84538	0.541894	GenBank	Mm.8709	gb:BC020178.1 /DB_XREF=gi:18043213 /FEA=FLmRNA /CNT=188 /TID=Mm.8709.1 /TIER=FL+Stack /STK=55 /UG=Mm.8709 /LL=20817 /UG_GENE=Srpk2 /DEF=Mus musculus, serinearginine-rich protein specific kinase 2, clone MGC:27638 IMAGE:4507346, mRNA, complete cds. /PROD=s	serine/arginine-rich protein specific kinase 2	Srpk2	chr5 A3|5 9.0 cM	Mm.288728	20817			ENSMUSG00000062604	6468 // protein amino acid phosphorylation // inferred from sequence or structural similarity		4672 // protein kinase activity // inferred from sequence or structural similarity /// 4674 // protein serine/threonine kinase activity // inferred from electronic annotation /// 4713 // protein-tyrosine kinase activity // inferred from sequence or struct	mRNA_processing_binding_Reactome // GenMAPP	IPR000719 // Protein kinase
1422699_at	Alox12	1.84366	0.542399	GenBank	Mm.12286	gb:NM_007440.1 /DB_XREF=gi:6680681 /GEN=Alox12 /FEA=FLmRNA /CNT=51 /TID=Mm.12286.1 /TIER=FL+Stack /STK=18 /UG=Mm.12286 /LL=11684 /DEF=Mus musculus arachidonate 12-lipoxygenase (Alox12), mRNA. /PROD=arachidonate 12-lipoxygenase /FL=gb:U04334.1 gb:NM_007440	arachidonate 12-lipoxygenase	Alox12	chr11 B3|11 40.0 cM	Mm.12286	11684			ENSMUSG00000000320	6118 // electron transport // inferred from electronic annotation /// 6691 // leukotriene metabolism // inferred from electronic annotation /// 19370 // leukotriene biosynthesis // inferred from electronic annotation		4052 // arachidonate 12-lipoxygenase activity // inferred from electronic annotation /// 5506 // iron ion binding // inferred from electronic annotation /// 16165 // lipoxygenase activity // inferred from electronic annotation /// 16491 // oxidoreductase	Eicosanoid_Synthesis // GenMAPP	IPR001024 // Lipoxygenase, LH2 domain /// IPR000907 // Lipoxygenase
1423104_at	Irs1	1.84365	0.542402	GenBank	Mm.4952	gb:BB345784 /DB_XREF=gi:16404985 /DB_XREF=BB345784 /CLONE=B930058J01 /FEA=FLmRNA /CNT=121 /TID=Mm.4952.1 /TIER=Stack /STK=54 /UG=Mm.4952 /LL=16367 /UG_GENE=Irs1 /UG_TITLE=insulin receptor substrate 1 /FL=gb:L24563.1 gb:NM_010570.1	insulin receptor substrate 1	Irs1	chr1 C5	Mm.4952	16367			ENSMUSG00000055980	7165 // signal transduction // inferred from electronic annotation	5634 // nucleus // inferred from direct assay /// 5737 // cytoplasm // inferred from direct assay /// 5792 // microsome // inferred from direct assay	4871 // signal transducer activity // inferred from electronic annotation /// 5158 // insulin receptor binding // inferred from electronic annotation /// 19901 // protein kinase binding // inferred from direct assay		IPR001849 // Pleckstrin-like /// IPR002404 // Insulin receptor substrate-1, PTB
1449659_s_at	Mphosph9	1.84177	0.542955	GenBank	Mm.199059	gb:AW547060 /DB_XREF=gi:7192471 /DB_XREF=L0016G08-3 /CLONE=L0016G08 /FEA=EST /CNT=1 /TID=Mm.199059.1 /TIER=ConsEnd /STK=1 /UG=Mm.199059 /LL=100987 /UG_GENE=AW547060 /UG_TITLE=expressed sequence AW547060	M-phase phosphoprotein 9	Mphosph9	chr5 F	Mm.60224	269702
1424970_at	Purg	1.83766	0.544171	GenBank	Mm.159402	gb:AF479672.1 /DB_XREF=gi:19224219 /GEN=Purg /FEA=FLmRNA /CNT=15 /TID=Mm.159402.1 /TIER=FL+Stack /STK=10 /UG=Mm.159402 /LL=75029 /DEF=Mus musculus Pur-gamma B-form (Purg) mRNA, complete cds; alternatively spliced. /PROD=Pur-gamma B-form /FL=gb:AF479672.1	purine-rich element binding protein G	Purg	chr8 A3	Mm.159402	75029			ENSMUSG00000049184					IPR006628 // PUR-alpha/beta/gamma, DNA/RNA-binding
1419373_at	Atp6v1b1	1.83568	0.544758	GenBank	Mm.25784	gb:NM_134157.1 /DB_XREF=gi:19527063 /GEN=Atp6v1b1 /FEA=FLmRNA /CNT=78 /TID=Mm.25784.1 /TIER=FL+Stack /STK=10 /UG=Mm.25784 /LL=110935 /DEF=Mus musculus ATPase, H+ transporting, lysosomal 5658kDa, V1 subunit B, isoform 1 (Atp6v1b1), mRNA. /PROD=ATPase, H+ t	ATPase, H+ transporting, V1 subunit B, isoform 1	Atp6v1b1	chr6 C3|6 32.9 cM	Mm.220823	110935			ENSMUSG00000006269	6754 // ATP biosynthesis // inferred from electronic annotation /// 6810 // transport // inferred from electronic annotation /// 6811 // ion transport // inferred from electronic annotation /// 6885 // regulation of pH // inferred from sequence or structu	5624 // membrane fraction // inferred from direct assay /// 5739 // mitochondrion // inferred from electronic annotation /// 16323 // basolateral plasma membrane // inferred from direct assay /// 16324 // apical plasma membrane // inferred from direct ass	15078 // hydrogen ion transporter activity // inferred from electronic annotation /// 16787 // hydrolase activity // inferred from electronic annotation		IPR004100 // H+-transporting two-sector ATPase, alpha/beta subunit, N-terminal /// IPR000194 // H+-transporting two-sector ATPase, alpha/beta subunit, central region /// IPR000793 // H+-transporting two-sector ATPase, alpha/beta subunit, C-terminal
1436079_s_at	Vapb	1.83512	0.544925	GenBank	Mm.200319	gb:BB308907 /DB_XREF=gi:16402450 /DB_XREF=BB308907 /CLONE=B230308C15 /FEA=EST /CNT=14 /TID=Mm.200319.1 /TIER=Stack /STK=11 /UG=Mm.200319 /LL=27764 /UG_GENE=D2Abb2e /UG_TITLE=DNA segment, Chr 2, Abbott 2 expressed	vesicle-associated membrane protein, associated protein B and C	Vapb	chr2 H3|2 103.0 cM	Mm.260456	56491			ENSMUSG00000027521		16021 // integral to membrane // inferred from electronic annotation	5198 // structural molecule activity // inferred from electronic annotation
1452249_at	Prickle1	1.83491	0.544986	GenBank	Mm.206145	gb:BC022643.1 /DB_XREF=gi:18490571 /FEA=mRNA /CNT=59 /TID=Mm.206145.1 /TIER=Stack /STK=35 /UG=Mm.206145 /LL=106042 /UG_GENE=1110058P22Rik /UG_TITLE=RIKEN cDNA 1110058P22 gene /DEF=Mus musculus, clone IMAGE:4215628, mRNA.	prickle like 1 (Drosophila)	Prickle1	chr15 E3	Mm.150314	106042								IPR010442 // PET /// IPR001781 // Zn-binding protein, LIM
1453576_at	Nipbl	1.83305	0.54554	GenBank	Mm.1558	gb:BF661272 /DB_XREF=gi:11926406 /DB_XREF=maa74h11.x1 /CLONE=IMAGE:3822597 /FEA=mRNA /CNT=31 /TID=Mm.1558.1 /TIER=ConsEnd /STK=1 /UG=Mm.1558 /LL=66726 /UG_GENE=4921518A06Rik /UG_TITLE=RIKEN cDNA 4921518A06 gene	Nipped-B homolog (Drosophila)	Nipbl	chr15 A2	Mm.240329	71175			ENSMUSG00000022141	7049 // cell cycle // inferred from electronic annotation	5634 // nucleus // inferred from electronic annotation
1428103_at	Adam10	1.82431	0.548152	GenBank		gb:AV327574 /DB_XREF=gi:16395670 /DB_XREF=AV327574 /CLONE=6330419N17 /FEA=mRNA /CNT=151 /TID=Mm.3037.1 /TIER=Stack /STK=114 /UG=Mm.3037 /LL=67314 /UG_GENE=1700031C13Rik /UG_TITLE=RIKEN cDNA 1700031C13 gene
1448600_s_at	Vav3	1.82245	0.548713	GenBank	Mm.103805	gb:BC027242.1 /DB_XREF=gi:20071017 /FEA=FLmRNA /CNT=71 /TID=Mm.103805.1 /TIER=FL+Stack /STK=56 /UG=Mm.103805 /LL=57257 /UG_GENE=Vav3 /DEF=Mus musculus, clone MGC:27838 IMAGE:3487995, mRNA, complete cds. /PROD=Unknown (protein for MGC:27838) /FL=gb:BC02724	vav 3 oncogene	Vav3	chr3 G1	Mm.282257	57257			ENSMUSG00000033721	7242 // intracellular signaling cascade // inferred from electronic annotation		5085 // guanyl-nucleotide exchange factor activity // inferred from electronic annotation /// 19992 // diacylglycerol binding // inferred from electronic annotation	Integrin-mediated_cell_adhesion_KEGG // GenMAPP	IPR001715 // Calponin-like actin-binding /// IPR000219 // DH domain /// IPR001849 // Pleckstrin-like /// IPR002219 // Protein kinase C, phorbol ester/diacylglycerol binding /// IPR000980 // SH2 motif /// IPR001452 // SH3
1416345_at	Timm8a	1.81584	0.550709	GenBank	Mm.30034	gb:NM_013898.1 /DB_XREF=gi:7305576 /GEN=Timm8a /FEA=FLmRNA /CNT=168 /TID=Mm.30034.1 /TIER=FL+Stack /STK=96 /UG=Mm.30034 /LL=30058 /DEF=Mus musculus translocase of inner mitochondrial membrane 8 homolog a (yeast) (Timm8a), mRNA. /PROD=translocase of inner	translocase of inner mitochondrial membrane 8 homolog a (yeast)	Timm8a	chrX E3|X 51.0 cM	Mm.214504	30058			ENSMUSG00000048007 /// ENSMUSG00000031263	6605 // protein targeting // inferred from electronic annotation /// 6626 // protein-mitochondrial targeting // inferred from electronic annotation /// 6810 // transport // inferred from electronic annotation /// 15031 // protein transport // inferred fro	5739 // mitochondrion // inferred from direct assay /// 16020 // membrane // inferred from electronic annotation /// 19866 // inner membrane // inferred from electronic annotation /// 42721 // mitochondrial inner membrane protein insertion complex // infe			IPR004217 // Zn-finger, Tim10/DDP type
1430776_s_at	Ankrd24	1.80431	0.554229	GenBank	Mm.64214	gb:AK017778.1 /DB_XREF=gi:12857195 /FEA=mRNA /CNT=4 /TID=Mm.64214.1 /TIER=ConsEnd /STK=1 /UG=Mm.64214 /LL=70615 /UG_GENE=5730519E19Rik /UG_TITLE=RIKEN cDNA 5730519E19 gene /DEF=Mus musculus 8 days embryo whole body cDNA, RIKEN full-length enriched library	ankyrin repeat domain 24	Ankrd24	chr10 C1|10 43.0 cM	Mm.304382	70615			ENSMUSG00000054708					IPR002110 // Ankyrin
1417653_at	Pvalb	1.80426	0.554242	GenBank	Mm.2766	gb:NM_013645.1 /DB_XREF=gi:7949118 /GEN=Pva /FEA=FLmRNA /CNT=87 /TID=Mm.2766.1 /TIER=FL+Stack /STK=39 /UG=Mm.2766 /LL=19293 /DEF=Mus musculus parvalbumin (Pva), mRNA. /PROD=parvalbumin /FL=gb:NM_013645.1 gb:BC027424.1	parvalbumin	Pvalb	chr15 E|15 45.7 cM	Mm.2766	19293			ENSMUSG00000005716	7517 // muscle development // inferred from electronic annotation	5737 // cytoplasm // inferred from direct assay /// 30424 // axon // inferred from direct assay	5509 // calcium ion binding // inferred from electronic annotation		IPR002048 // Calcium-binding EF-hand
1424205_at	Smarca5	1.80418	0.554269	GenBank	Mm.133447	gb:BC021922.1 /DB_XREF=gi:18314479 /FEA=FLmRNA /CNT=199 /TID=Mm.133447.1 /TIER=FL+Stack /STK=45 /UG=Mm.133447 /LL=93762 /UG_GENE=Smarca5 /DEF=Mus musculus, clone MGC:28974 IMAGE:4488056, mRNA, complete cds. /PROD=Unknown (protein for MGC:28974) /FL=gb:AF3	SWI/SNF related, matrix associated, actin dependent regulator of chromatin, subfamily a, member 5	Smarca5	chr8 C2	Mm.246803	93762			ENSMUSG00000031715	6333 // chromatin assembly or disassembly // inferred from direct assay /// 6338 // chromatin remodeling // inferred from direct assay /// 16568 // chromatin modification // inferred from electronic annotation	5634 // nucleus // inferred from direct assay	3676 // nucleic acid binding // inferred from electronic annotation /// 3677 // DNA binding // inferred from electronic annotation /// 4386 // helicase activity // inferred from electronic annotation /// 5515 // protein binding // inferred from physical i		IPR000330 // SNF2 related domain /// IPR001650 // Helicase, C-terminal /// IPR001005 // Myb DNA-binding domain
1452401_at	Wtap	1.80398	0.554331	GenBank		gb:AJ276707.1 /DB_XREF=gi:11322454 /GEN=wtap /FEA=mRNA /CNT=26 /TID=Mm.25154.1 /TIER=ConsEnd /STK=7 /UG=Mm.25154 /LL=60532 /DEF=Mus musculus partial mRNA for WTAP protein. /PROD=WTAP protein
1427196_at	Prkwnk4	1.80129	0.555157	GenBank	Mm.23656	gb:BG074348 /DB_XREF=gi:12556917 /DB_XREF=H3134A09-3 /CLONE=H3134A09 /FEA=mRNA /CNT=18 /TID=Mm.23656.1 /TIER=Stack /STK=10 /UG=Mm.23656 /UG_TITLE=Mus musculus, Similar to protein kinase, lysine deficient 4, clone IMAGE:4973225, mRNA, partial cds	protein kinase, lysine deficient 4	Prkwnk4	chr11 D	Mm.23656	69847			ENSMUSG00000035112	6468 // protein amino acid phosphorylation // inferred from electronic annotation /// 6821 // chloride transport // inferred from direct assay /// 8104 // protein localization // inferred from direct assay /// 30644 // chloride ion homeostasis // traceabl	5737 // cytoplasm // inferred from direct assay /// 5923 // tight junction // inferred from direct assay	4672 // protein kinase activity // inferred from electronic annotation /// 4674 // protein serine/threonine kinase activity // inferred from electronic annotation /// 5515 // protein binding // inferred from physical interaction /// 5524 // ATP binding //		IPR000719 // Protein kinase
1424458_at	Jmjd2c	1.79503	0.557092	GenBank	Mm.209059	gb:BC020180.1 /DB_XREF=gi:18044919 /FEA=FLmRNA /CNT=61 /TID=Mm.209059.1 /TIER=FL+Stack /STK=31 /UG=Mm.209059 /DEF=Mus musculus, Similar to gene amplified in squamous cell carcinoma 1, clone MGC:27702 IMAGE:4923943, mRNA, complete cds. /PROD=Similar to gen	jumonji domain containing 2C	Jmjd2c	chr4 C3	Mm.209059	76804			ENSMUSG00000028397	6355 // regulation of transcription, DNA-dependent // inferred from sequence or structural similarity		3676 // nucleic acid binding // inferred from sequence or structural similarity /// 3677 // DNA binding // inferred from sequence or structural similarity		IPR003349 // Transcription factor jumonji, JmjN /// IPR003347 // Transcription factor jumonji, jmjC
1427177_at	Fyco1	1.79224	0.557961	GenBank	Mm.204793	gb:AJ428065.1 /DB_XREF=gi:18250725 /GEN=Fyco1 /FEA=mRNA /CNT=66 /TID=Mm.204793.1 /TIER=Stack /STK=11 /UG=Mm.204793 /DEF=Mus musculus mRNA for FYVE and coiled-coil domain containing 1 (Fyco1 gene). /PROD=FYVE and coiled-coil domain containing 1	FYVE and coiled-coil domain containing 1	Fyco1	chr9 F|9 71.3 cM	Mm.252941	17281			ENSMUSG00000025241		16021 // integral to membrane // inferred from electronic annotation			IPR000306 // Zn-finger, FYVE type
1427183_at	Efemp1	1.79024	0.558585	GenBank	Mm.44176	gb:BC023060.1 /DB_XREF=gi:18606201 /FEA=mRNA /CNT=19 /TID=Mm.44176.1 /TIER=Stack /STK=11 /UG=Mm.44176 /DEF=Mus musculus, Similar to EGF-containing fibulin-like extracellular matrix protein 1, clone IMAGE:5357328, mRNA, partial cds. /PROD=Similar to EGF-co	epidermal growth factor-containing fibulin-like extracellular matrix protein 1	Efemp1	chr11 A4	Mm.44176	216616			ENSMUSG00000020467		5615 // extracellular space // traceable author statement	5198 // structural molecule activity // inferred from electronic annotation /// 5509 // calcium ion binding // inferred from sequence or structural similarity		IPR006209 // EGF-like domain
1420630_at	8430419L09Rik	1.78684	0.559649	GenBank	Mm.34182	gb:BM118990 /DB_XREF=gi:17087016 /DB_XREF=L0919A11-3 /CLONE=L0919A11 /FEA=FLmRNA /CNT=81 /TID=Mm.34182.1 /TIER=Stack /STK=18 /UG=Mm.34182 /LL=74525 /UG_GENE=8430419L09Rik /UG_TITLE=RIKEN cDNA 8430419L09 gene /FL=gb:NM_028982.1	RIKEN cDNA 8430419L09 gene	8430419L09Rik	chr6 G1	Mm.34182	74525			ENSMUSG00000030207		16021 // integral to membrane // traceable author statement			IPR000413 // Integrins alpha chain
1449145_a_at	Cav1	1.78407	0.560516	GenBank	Mm.28278	gb:AB029929.1 /DB_XREF=gi:6705976 /FEA=FLmRNA /CNT=60 /TID=Mm.28278.1 /TIER=FL+Stack /STK=21 /UG=Mm.28278 /LL=12389 /UG_GENE=Cav /DEF=Mus musculus mRNA for caveolin-1 alfa isoform, complete cds. /PROD=caveolin-1 alfa isoform /FL=gb:AB029929.1 gb:NM_007616	caveolin, caveolae protein 1	Cav1	chr6 A2	Mm.28278	12389			ENSMUSG00000007655	188 // inactivation of MAPK // inferred from mutant phenotype /// 1937 // negative regulation of endothelial cell proliferation // inferred from mutant phenotype /// 6641 // triacylglycerol metabolism // inferred from mutant phenotype /// 6897 // endocyto	299 // integral to membrane of membrane fraction // inferred from direct assay /// 5886 // plasma membrane // inferred from direct assay /// 5887 // integral to plasma membrane // inferred from direct assay /// 5901 // caveola // traceable author statemen	5515 // protein binding // inferred from physical interaction	Integrin-mediated_cell_adhesion_KEGG // GenMAPP	IPR001612 // Caveolin
1419492_s_at	Defb1	1.77986	0.561842	GenBank	Mm.5341	gb:BC024380.1 /DB_XREF=gi:19353427 /FEA=FLmRNA /CNT=32 /TID=Mm.5341.1 /TIER=FL+Stack /STK=9 /UG=Mm.5341 /LL=13214 /UG_GENE=Defb1 /DEF=Mus musculus, defensin beta 1, clone MGC:36107 IMAGE:4975536, mRNA, complete cds. /PROD=defensin beta 1 /FL=gb:BC024380.1	defensin beta 1	Defb1	chr8 A4|8 9.0 cM	Mm.5341	13214			ENSMUSG00000044748	6952 // defense response // inferred from electronic annotation /// 9613 // response to pest, pathogen or parasite // inferred from electronic annotation /// 42742 // defense response to bacteria // inferred from electronic annotation	5576 // extracellular region // inferred from electronic annotation /// 5615 // extracellular space // traceable author statement
1435939_s_at	AI987662	1.77674	0.562828	GenBank	Mm.4441	gb:AV282151 /DB_XREF=gi:15405742 /DB_XREF=AV282151 /CLONE=4933428G23 /FEA=EST /CNT=15 /TID=Mm.4441.4 /TIER=Stack /STK=12 /UG=Mm.4441 /LL=13830 /UG_GENE=Epb7.2 /UG_TITLE=erythrocyte protein band 7.2	expressed sequence AI987662	AI987662	chr6 A1	Mm.206911	101202			ENSMUSG00000044156					IPR007110 // Immunoglobulin-like
1436549_a_at	Hnrpa1	1.77347	0.563866	GenBank	Mm.27927	gb:BE685966 /DB_XREF=gi:10073601 /DB_XREF=uv72b02.x1 /CLONE=IMAGE:3412683 /FEA=EST /CNT=13 /TID=Mm.27927.6 /TIER=Stack /STK=8 /UG=Mm.27927 /LL=15382 /UG_GENE=Hnrpa1 /UG_TITLE=heterogeneous nuclear ribonucleoprotein A1	Heterogeneous nuclear ribonucleoprotein A1	Hnrpa1		Mm.299367	15382			ENSMUSG00000046636	6396 // RNA processing // inferred from electronic annotation /// 6397 // mRNA processing // inferred from electronic annotation /// 6406 // mRNA-nucleus export // inferred from electronic annotation /// 6810 // transport // inferred from electronic annot	5634 // nucleus // inferred from electronic annotation /// 30529 // ribonucleoprotein complex // inferred from electronic annotation	3676 // nucleic acid binding // inferred from electronic annotation /// 3723 // RNA binding // inferred from electronic annotation	mRNA_processing_binding_Reactome // GenMAPP
1448502_at	Slc16a7	1.76291	0.567245	GenBank	Mm.29161	gb:NM_011391.1 /DB_XREF=gi:6755535 /GEN=Slc16a7 /FEA=FLmRNA /CNT=78 /TID=Mm.29161.1 /TIER=FL+Stack /STK=66 /UG=Mm.29161 /LL=20503 /DEF=Mus musculus solute carrier family 16 (monocarboxylic acid transporters), member 7 (Slc16a7), mRNA. /PROD=solute carrier	solute carrier family 16 (monocarboxylic acid transporters), member 7	Slc16a7	chr10 D3	Mm.29161	20503			ENSMUSG00000020102	6810 // transport // inferred from electronic annotation /// 15711 // organic anion transport // inferred from electronic annotation	5887 // integral to plasma membrane // inferred from electronic annotation /// 16021 // integral to membrane // inferred from electronic annotation	5215 // transporter activity // inferred from electronic annotation /// 5386 // carrier activity // inferred from electronic annotation /// 15293 // symporter activity // inferred from electronic annotation /// 15355 // monocarboxylate porter activity //
1435106_at	Limch1	1.75863	0.568626	GenBank	Mm.24441	gb:AV024662 /DB_XREF=gi:15431416 /DB_XREF=AV024662 /CLONE=1200006A12 /FEA=EST /CNT=25 /TID=Mm.24441.1 /TIER=Stack /STK=20 /UG=Mm.24441 /UG_TITLE=ESTs	Transcribed locus			Mm.360837
1460406_at	AI427122	1.75848	0.568672	GenBank	Mm.11869	gb:BC026410.1 /DB_XREF=gi:20071379 /FEA=mRNA /CNT=33 /TID=Mm.11869.1 /TIER=Stack /STK=14 /UG=Mm.11869 /DEF=Mus musculus, clone IMAGE:4216549, mRNA, partial cds. /PROD=Unknown (protein for IMAGE:4216549)	expressed sequence AI427122	AI427122	chr9 E3.3	Mm.11869	102502						3779 // actin binding // inferred from sequence or structural similarity		IPR002048 // Calcium-binding EF-hand /// IPR001715 // Calponin-like actin-binding
1429711_at	Styx	1.75807	0.568805	GenBank	Mm.41304	gb:BB812465 /DB_XREF=gi:16985094 /DB_XREF=BB812465 /CLONE=G730014L15 /FEA=mRNA /CNT=94 /TID=Mm.41304.2 /TIER=ConsEnd /STK=1 /UG=Mm.41304 /LL=54342 /UG_GENE=Gpnat1 /UG_TITLE=glucosamine-phosphate N-acetyltransferase 1	phosphoserine/threonine/tyrosine interaction protein	Styx	chr14 B	Mm.202561	56291			ENSMUSG00000053205 /// ENSMUSG00000049399	6470 // protein amino acid dephosphorylation // inferred from electronic annotation /// 7283 // spermatogenesis // inferred from mutant phenotype	5737 // cytoplasm // inferred from direct assay	4721 // phosphoprotein phosphatase activity // inferred from electronic annotation /// 5515 // protein binding // inferred from physical interaction /// 8138 // protein tyrosine/serine/threonine phosphatase activity // inferred from electronic annotation		IPR000340 // Dual specificity protein phosphatase
1419314_at	Tinag	1.75788	0.568868	GenBank	Mm.23199	gb:BC010745.1 /DB_XREF=gi:14789618 /FEA=FLmRNA /CNT=23 /TID=Mm.23199.1 /TIER=FL+Stack /STK=11 /UG=Mm.23199 /LL=26944 /UG_GENE=Tinag /DEF=Mus musculus, Similar to tubulointerstitial nephritis antigen, clone MGC:18306 IMAGE:4239192, mRNA, complete cds. /PRO	tubulointerstitial nephritis antigen	Tinag	chr9 E1	Mm.23199	26944			ENSMUSG00000032357	6508 // proteolysis and peptidolysis // inferred from sequence or structural similarity /// 7155 // cell adhesion // inferred from electronic annotation	5578 // extracellular matrix (sensu Metazoa) // inferred from electronic annotation /// 5615 // extracellular space // traceable author statement	4197 // cysteine-type endopeptidase activity // inferred from sequence or structural similarity /// 5515 // protein binding // inferred from electronic annotation /// 8234 // cysteine-type peptidase activity // inferred from sequence or structural similar		IPR000668 // Peptidase C1A, papain
1450333_a_at	Gata2	1.75641	0.569344	GenBank	Mm.1391	gb:NM_008090.2 /DB_XREF=gi:18254453 /GEN=Gata2 /FEA=FLmRNA /CNT=2 /TID=Mm.1391.1 /TIER=FL /STK=2 /UG=Mm.1391 /LL=14461 /DEF=Mus musculus GATA binding protein 2 (Gata2), mRNA. /PROD=GATA binding protein 2 /FL=gb:NM_008090.2 gb:AB000096.2	GATA binding protein 2	Gata2	chr6 D1|6 38.5 cM	Mm.272747	14461			ENSMUSG00000015053	6350 // transcription // inferred from electronic annotation /// 6355 // regulation of transcription, DNA-dependent // inferred from electronic annotation /// 6909 // phagocytosis // inferred from electronic annotation /// 30182 // neuron cell differentia	5634 // nucleus // inferred from electronic annotation	3677 // DNA binding // inferred from direct assay /// 3700 // transcription factor activity // inferred from electronic annotation		IPR000679 // Zn-finger, GATA type
1452406_x_at	MGI:2384747	1.7557	0.569574	GenBank	Mm.35829	gb:AJ007909.1 /DB_XREF=gi:3336885 /GEN=edr /FEA=mRNA /CNT=7 /TID=Mm.35829.2 /TIER=ConsEnd /STK=5 /UG=Mm.35829 /LL=170942 /DEF=Mus musculus mRNA for erythroid differentiation regulator, partial. /PROD=erythroid differentiation regulator	erythroid differentiation regulator 1	MGI:2384747		Mm.288693	170942
1416481_s_at	MGI:1930666	1.75301	0.570447	GenBank	Mm.7381	gb:AK008756.1 /DB_XREF=gi:12843146 /FEA=FLmRNA /CNT=108 /TID=Mm.7381.1 /TIER=ConsEnd /STK=0 /UG=Mm.7381 /LL=56295 /UG_GENE=Hig1-pending /UG_TITLE=hypoxia induced gene 1 /DEF=Mus musculus adult male stomach cDNA, RIKEN full-length enriched library, clone:2	hypoxia induced gene 1	MGI:1930666	chr9 F4	Mm.347915	56295			ENSMUSG00000044330					IPR007667 // Hypoxia induced protein conserved region
1416697_at	Dpp4	1.74979	0.571497	GenBank	Mm.1151	gb:NM_010074.1 /DB_XREF=gi:6753673 /GEN=Dpp4 /FEA=FLmRNA /CNT=157 /TID=Mm.1151.1 /TIER=FL+Stack /STK=73 /UG=Mm.1151 /LL=13482 /DEF=Mus musculus dipeptidylpeptidase 4 (Dpp4), mRNA. /PROD=dipeptidylpeptidase 4 /FL=gb:NM_010074.1 gb:BC022183.1	dipeptidylpeptidase 4	Dpp4	chr2 C2-D|2 35.0 cM	Mm.1151	13482			ENSMUSG00000035000	6508 // proteolysis and peptidolysis // inferred from electronic annotation	16020 // membrane // inferred from electronic annotation /// 16021 // integral to membrane // traceable author statement /// 46581 // intercellular canaliculus // inferred from direct assay	3824 // catalytic activity // inferred from electronic annotation /// 4177 // aminopeptidase activity // inferred from electronic annotation /// 4252 // serine-type endopeptidase activity // inferred from electronic annotation /// 4274 // dipeptidyl-pepti		IPR002469 // Peptidase S9B, dipeptidylpeptidase IV N-terminal /// IPR001375 // Peptidase S9, prolyl oligopeptidase active site region
1425371_at	Polb	1.74912	0.571716	GenBank	Mm.28684	gb:BC006681.1 /DB_XREF=gi:13879399 /FEA=FLmRNA /CNT=17 /TID=Mm.28684.1 /TIER=FL /STK=2 /UG=Mm.28684 /DEF=Mus musculus, Similar to DNA polymerase beta, clone MGC:6386 IMAGE:3581916, mRNA, complete cds. /PROD=Similar to DNA polymerase beta /FL=gb:BC006681.1	polymerase (DNA directed), beta	Polb	chr8 A2|8 8.0 cM	Mm.123211	18970			ENSMUSG00000031536	6259 // DNA metabolism // inferred from electronic annotation /// 6260 // DNA replication // inferred from sequence or structural similarity /// 6281 // DNA repair // inferred from sequence or structural similarity /// 6284 // base-excision repair // trac	795 // synaptonemal complex // traceable author statement /// 5622 // intracellular // inferred from sequence or structural similarity /// 5634 // nucleus // inferred from electronic annotation	287 // magnesium ion binding // inferred from electronic annotation /// 3677 // DNA binding // inferred from sequence or structural similarity /// 3887 // DNA-directed DNA polymerase activity // inferred from sequence or structural similarity /// 3890 //	Nucleotide_Metabolism // GenMAPP
1421786_at	Ppp3r1	1.74606	0.572716	GenBank	Mm.41840	gb:NM_024459.1 /DB_XREF=gi:13277369 /GEN=Ppp3r1 /FEA=FLmRNA /CNT=2 /TID=Mm.41840.1 /TIER=FL /STK=2 /UG=Mm.41840 /LL=19058 /DEF=Mus musculus protein phospatase 3, regulatory subunit B, alpha isoform (calcineurin B, type I) (Ppp3r1), mRNA. /PROD=protein pho	protein phosphatase 3, regulatory subunit B, alpha isoform (calcineurin B, type I)	Ppp3r1	chr11 A3.1	Mm.41840	19058			ENSMUSG00000033953	1837 // epithelial to mesenchymal transition // inferred from mutant phenotype /// 7507 // heart development // inferred from mutant phenotype		5509 // calcium ion binding // inferred from electronic annotation		IPR002048 // Calcium-binding EF-hand /// IPR001680 // G-protein beta WD-40 repeat
1426698_a_at	Hnrpm	1.74503	0.573058	GenBank	Mm.157135	gb:AK011521.1 /DB_XREF=gi:12847700 /FEA=mRNA /CNT=173 /TID=Mm.157135.1 /TIER=Stack /STK=109 /UG=Mm.157135 /LL=76936 /UG_GENE=2610023M21Rik /UG_TITLE=RIKEN cDNA 2610023M21 gene /DEF=Mus musculus 10 days embryo whole body cDNA, RIKEN full-length enriched li	heterogeneous nuclear ribonucleoprotein M	Hnrpm	chr17 B1	Mm.311439	76936			ENSMUSG00000054950		5624 // membrane fraction // inferred from sequence or structural similarity /// 5634 // nucleus // inferred from sequence or structural similarity /// 5886 // plasma membrane // inferred from sequence or structural similarity /// 5887 // integral to plas	3676 // nucleic acid binding // inferred from electronic annotation /// 3723 // RNA binding // inferred from sequence or structural similarity /// 4888 // transmembrane receptor activity // inferred from sequence or structural similarity	mRNA_processing_binding_Reactome // GenMAPP	IPR000504 // RNA-binding region RNP-1 (RNA recognition motif)
1419551_s_at	Stk39	1.7435	0.573558	GenBank	Mm.29404	gb:BG919998 /DB_XREF=gi:14300474 /DB_XREF=602823393F1 /CLONE=IMAGE:4952183 /FEA=FLmRNA /CNT=129 /TID=Mm.29404.1 /TIER=Stack /STK=50 /UG=Mm.29404 /LL=53416 /UG_GENE=Stk39 /UG_TITLE=serinethreonine kinase 39, STE20SPS1 homolog (yeast) /FL=gb:AF099988.1 gb:N	serine/threonine kinase 39, STE20/SPS1 homolog (yeast)	Stk39	chr2 C3	Mm.198414	53416			ENSMUSG00000027030	6468 // protein amino acid phosphorylation // inferred from electronic annotation		4672 // protein kinase activity // inferred from electronic annotation /// 4674 // protein serine/threonine kinase activity // inferred from electronic annotation /// 4713 // protein-tyrosine kinase activity // inferred from electronic annotation /// 5524		IPR000719 // Protein kinase
1434999_at	Suv420h1	1.74347	0.573567	GenBank	Mm.36417	gb:BQ176091 /DB_XREF=gi:20351583 /DB_XREF=UI-M-DJ2-bwg-e-21-0-UI.s1 /CLONE=UI-M-DJ2-bwg-e-21-0-UI /FEA=EST /CNT=106 /TID=Mm.36417.2 /TIER=Stack /STK=21 /UG=Mm.36417 /UG_TITLE=Mus musculus, clone MGC:18702 IMAGE:4193334, mRNA, complete cds	suppressor of variegation 4-20 homolog 1 (Drosophila)	Suv420h1	chr19 A	Mm.278578	225888			ENSMUSG00000045098	16571 // histone methylation // inferred from direct assay	780 // condensed nuclear chromosome, pericentric region // inferred from direct assay /// 5634 // nucleus // inferred from electronic annotation	42799 // histone lysine N-methyltransferase activity (H4-K20 specific) // inferred from direct assay		IPR001214 // Nuclear protein SET
1415986_at	Clcn4-2	1.74246	0.5739	GenBank	Mm.193088	gb:BM244990 /DB_XREF=gi:17880260 /DB_XREF=K0718D09-3 /CLONE=K0718D09 /FEA=FLmRNA /CNT=290 /TID=Mm.193088.1 /TIER=Stack /STK=44 /UG=Mm.193088 /LL=12727 /UG_GENE=Clcn4-2 /UG_TITLE=chloride channel 4-2 /FL=gb:NM_011334.1	chloride channel 4-2	Clcn4-2	chr7 A1|7 4.0 cM	Mm.297883	12727			ENSMUSG00000000605	6810 // transport // inferred from electronic annotation /// 6811 // ion transport // inferred from electronic annotation /// 6821 // chloride transport // inferred from electronic annotation	16020 // membrane // inferred from electronic annotation /// 16021 // integral to membrane // traceable author statement	5216 // ion channel activity // inferred from electronic annotation /// 5244 // voltage-gated ion channel activity // inferred from electronic annotation /// 5247 // voltage-gated chloride channel activity // inferred from electronic annotation		IPR000644 // CBS domain
1436235_x_at	4732471D19Rik	1.74205	0.574036	GenBank	Mm.135375	gb:BB750674 /DB_XREF=gi:16154910 /DB_XREF=BB750674 /CLONE=G130201J09 /FEA=EST /CNT=13 /TID=Mm.135375.2 /TIER=Stack /STK=10 /UG=Mm.135375 /UG_TITLE=Mus musculus, clone IMAGE:5357053, mRNA, partial cds	RIKEN cDNA 4732471D19 gene	4732471D19Rik	chr13 B1	Mm.374887	319719			ENSMUSG00000043183
1455214_at	Mitf	1.74115	0.574335	GenBank	Mm.100641	gb:BB763517 /DB_XREF=gi:16208168 /DB_XREF=BB763517 /CLONE=G370027N13 /FEA=EST /CNT=30 /TID=Mm.100641.2 /TIER=Stack /STK=20 /UG=Mm.100641 /LL=17342 /UG_GENE=Mitf /UG_TITLE=microphthalmia-associated transcription factor	microphthalmia-associated transcription factor	Mitf	chr6 D3|6 40.0 cM	Mm.100641	17342			ENSMUSG00000035158	1747 // eye morphogenesis (sensu Mammalia) // inferred from genetic interaction /// 6350 // transcription // inferred from electronic annotation /// 6355 // regulation of transcription, DNA-dependent // inferred from direct assay /// 7275 // development /	5634 // nucleus // Unknown /// 5634 // nucleus // inferred from direct assay	3677 // DNA binding // inferred from direct assay /// 3700 // transcription factor activity // inferred from direct assay
1416812_at	Tia1	1.73801	0.575369	GenBank	Mm.2291	gb:U00689.1 /DB_XREF=gi:437056 /FEA=FLmRNA /CNT=218 /TID=Mm.2291.1 /TIER=FL+Stack /STK=68 /UG=Mm.2291 /LL=21841 /UG_GENE=Tia1 /DEF=Mus musculus TIA mRNA, complete cds. /PROD=TIA /FL=gb:U00689.1 gb:U55862.1 gb:NM_011585.1	cytotoxic granule-associated RNA binding protein 1	Tia1	chr6 D2	Mm.274425	21841			ENSMUSG00000029997	6915 // apoptosis // inferred from electronic annotation	5634 // nucleus // inferred from direct assay /// 5737 // cytoplasm // inferred from direct assay	3676 // nucleic acid binding // inferred from electronic annotation /// 3723 // RNA binding // inferred from electronic annotation	mRNA_processing_binding_Reactome // GenMAPP	IPR000504 // RNA-binding region RNP-1 (RNA recognition motif)
1423042_at	Fin14	1.73485	0.576418	GenBank	Mm.18459	gb:BG068686 /DB_XREF=gi:12551255 /DB_XREF=H3068C04-3 /CLONE=H3068C04 /FEA=FLmRNA /CNT=421 /TID=Mm.18459.1 /TIER=Stack /STK=109 /UG=Mm.18459 /LL=14209 /UG_GENE=Fin14 /UG_TITLE=fibroblast growth factor inducible 14 /FL=gb:U42386.1 gb:NM_008015.1	fibroblast growth factor inducible 14	Fin14	chrX A1.1|6 42.0 cM		14209					16021 // integral to membrane // traceable author statement			IPR001410 // DEAD/DEAH box helicase /// IPR001650 // Helicase, C-terminal
1433842_at	Lrrfip1	1.73117	0.577645	GenBank	Mm.200543	gb:BG069059 /DB_XREF=gi:12551628 /DB_XREF=H3072C08-3 /CLONE=H3072C08 /FEA=EST /CNT=69 /TID=Mm.200543.1 /TIER=Stack /STK=57 /UG=Mm.200543 /LL=98585 /UG_GENE=AU024550 /UG_TITLE=expressed sequence AU024550	leucine rich repeat (in FLII) interacting protein 1	Lrrfip1	chr1 D	Mm.45039	16978			ENSMUSG00000026305
1424532_at	Ylpm1	1.72693	0.579061	GenBank	Mm.153183	gb:AB033168.1 /DB_XREF=gi:6016841 /GEN=zap /FEA=FLmRNA /CNT=67 /TID=Mm.153183.1 /TIER=FL+Stack /STK=26 /UG=Mm.153183 /LL=56531 /DEF=Mus musculus mRNA for nuclear protein ZAP, complete cds. /PROD=nuclear protein ZAP /FL=gb:AB033168.1	YLP motif containing 1	Ylpm1		Mm.153183	56531					5634 // nucleus // inferred from direct assay			IPR004019 // YLP motif
1418587_at	Traf3	1.72513	0.579665	GenBank	Mm.27431	gb:NM_011632.1 /DB_XREF=gi:6755864 /GEN=Traf3 /FEA=FLmRNA /CNT=64 /TID=Mm.27431.1 /TIER=FL+Stack /STK=21 /UG=Mm.27431 /LL=22031 /DEF=Mus musculus Tnf receptor-associated factor 3 (Traf3), mRNA. /PROD=Tnf receptor-associated factor 3 /FL=gb:U21050.1 gb:U33	Tnf receptor-associated factor 3	Traf3	chr12 F|12 55.0 cM	Mm.27431	22031			ENSMUSG00000021277	6915 // apoptosis // inferred from electronic annotation /// 16567 // protein ubiquitination // inferred from electronic annotation	151 // ubiquitin ligase complex // inferred from electronic annotation	4842 // ubiquitin-protein ligase activity // inferred from electronic annotation /// 5515 // protein binding // inferred from physical interaction /// 8270 // zinc ion binding // inferred from electronic annotation	Apoptosis // GenMAPP /// Apoptosis_KEGG // GenMAPP	IPR001841 // Zn-finger, RING /// IPR001293 // Zn-finger, TRAF type /// IPR002083 // MATH
1416720_at	Sfrs6	1.72465	0.579828	GenBank	Mm.24042	gb:BC012039.1 /DB_XREF=gi:15080591 /FEA=FLmRNA /CNT=355 /TID=Mm.24042.1 /TIER=FL+Stack /STK=71 /UG=Mm.24042 /LL=67996 /UG_GENE=1210001E11Rik /DEF=Mus musculus, RIKEN cDNA 1210001E11 gene, clone MGC:6276 IMAGE:2648111, mRNA, complete cds. /PROD=RIKEN cDNA	splicing factor, arginine/serine-rich 6	Sfrs6	chr2 H3|2 79.8 cM	Mm.24042	67996			ENSMUSG00000016921	398 // nuclear mRNA splicing, via spliceosome // inferred from sequence or structural similarity /// 6376 // mRNA splice site selection // inferred from sequence or structural similarity	5634 // nucleus // inferred from sequence or structural similarity	3676 // nucleic acid binding // inferred from sequence or structural similarity /// 3723 // RNA binding // inferred from sequence or structural similarity /// 31202 // RNA splicing factor activity, transesterification mechanism // inferred from sequence o		IPR000504 // RNA-binding region RNP-1 (RNA recognition motif)
1450950_at	Cspg6	1.72304	0.580368	GenBank	Mm.14910	gb:BI663134 /DB_XREF=gi:15577367 /DB_XREF=603286746F1 /CLONE=IMAGE:5320858 /FEA=FLmRNA /CNT=151 /TID=Mm.14910.1 /TIER=Stack /STK=12 /UG=Mm.14910 /LL=13006 /UG_GENE=Cspg6 /UG_TITLE=chondroitin sulfate proteoglycan 6 /FL=gb:AF047601.1 gb:NM_007790.1 gb:AF14	chondroitin sulfate proteoglycan 6	Cspg6	chr19 D2	Mm.14910	13006			ENSMUSG00000024974	910 // cytokinesis // inferred from electronic annotation /// 6281 // DNA repair // inferred from electronic annotation /// 6974 // response to DNA damage stimulus // inferred from electronic annotation /// 7049 // cell cycle // inferred from electronic a	5634 // nucleus // inferred from direct assay /// 5694 // chromosome // inferred from electronic annotation	5515 // protein binding // inferred from physical interaction /// 5524 // ATP binding // inferred from electronic annotation		IPR003405 // Structural maintenance of chromosome protein SMC, C-terminal /// IPR003395 // SMC protein, N-terminal /// IPR010935 // SMCs flexible hinge
1433860_at	6030458C11Rik	1.72227	0.580629	GenBank	Mm.204861	gb:BB126127 /DB_XREF=gi:16262253 /DB_XREF=BB126127 /CLONE=9630011K04 /FEA=EST /CNT=87 /TID=Mm.204861.2 /TIER=Stack /STK=56 /UG=Mm.204861 /LL=77877 /UG_GENE=6030458C11Rik /UG_TITLE=RIKEN cDNA 6030458C11 gene	RIKEN cDNA 6030458C11 gene	6030458C11Rik	chr15 A2	Mm.207311	77877
1437585_x_at	Zfp161	1.71969	0.581501	GenBank	Mm.29434	gb:BB329659 /DB_XREF=gi:9038422 /DB_XREF=BB329659 /CLONE=B630016K01 /FEA=EST /CNT=18 /TID=Mm.29434.2 /TIER=Stack /STK=16 /UG=Mm.29434 /LL=22666 /UG_GENE=Zfp161 /UG_TITLE=zinc finger protein 161	zinc finger protein 161	Zfp161	chr17 E1.3|17 41.0 cM	Mm.29434	22666			ENSMUSG00000046336	6350 // transcription // inferred from electronic annotation /// 6355 // regulation of transcription, DNA-dependent // inferred from sequence or structural similarity	5634 // nucleus // inferred from sequence or structural similarity	3676 // nucleic acid binding // inferred from electronic annotation /// 3677 // DNA binding // inferred from sequence or structural similarity /// 5515 // protein binding // inferred from sequence or structural similarity /// 8270 // zinc ion binding // i		IPR000210 // BTB/POZ domain /// IPR007087 // Zn-finger, C2H2 type
1433711_s_at	Sesn1	1.71789	0.582111	GenBank	Mm.29742	gb:BG076140 /DB_XREF=gi:12558709 /DB_XREF=H3156B03-3 /CLONE=H3156B03 /FEA=EST /CNT=107 /TID=Mm.29742.1 /TIER=Stack /STK=68 /UG=Mm.29742 /LL=140742 /UG_GENE=Pa26-pending /UG_TITLE=p53 regulated PA26 nuclear protein	sestrin 1	Sesn1	chr10 B2|10 25.0 cM	Mm.139418	140742				7050 // cell cycle arrest // inferred from electronic annotation	5634 // nucleus // inferred from electronic annotation			IPR006730 // PA26 p53-induced protein (sestrin)
1435030_at	Upf2	1.71694	0.582431	GenBank	Mm.5409	gb:AA538567 /DB_XREF=gi:2284560 /DB_XREF=vj54d12.r1 /CLONE=IMAGE:932855 /FEA=EST /CNT=27 /TID=Mm.5409.1 /TIER=Stack /STK=21 /UG=Mm.5409 /UG_TITLE=ESTs	UPF2 regulator of nonsense transcripts homolog (yeast)	Upf2	chr2 A1	Mm.31102	326622				6986 // response to unfolded protein // inferred from sequence or structural similarity	5737 // cytoplasm // inferred from sequence or structural similarity /// 48471 // perinuclear region // inferred from sequence or structural similarity	5515 // protein binding // inferred from sequence or structural similarity		IPR003890 // Initiation factor eIF-4 gamma, middle /// IPR007193 // Up-frameshift suppressor 2
1416708_a_at	D7Bwg0611e	1.71463	0.583217	GenBank	Mm.27366	gb:NM_027898.1 /DB_XREF=gi:13386265 /GEN=1300003M23Rik /FEA=FLmRNA /CNT=105 /TID=Mm.27366.1 /TIER=FL+Stack /STK=73 /UG=Mm.27366 /LL=71748 /DEF=Mus musculus RIKEN cDNA 1300003M23 gene (1300003M23Rik), mRNA. /PROD=RIKEN cDNA 1300003M23 /FL=gb:NM_027898.1	DNA segment, Chr 7, Brigham & Women's Genetics 0611 expressed	D7Bwg0611e	chr7 A3|7 13.0 cM	Mm.27366	52857			ENSMUSG00000001248					IPR004182 // GRAM domain
1424925_at	Sec63	1.71252	0.583936	GenBank		gb:BM251069 /DB_XREF=gi:17886339 /DB_XREF=K0859B11-3 /CLONE=K0859B11 /FEA=FLmRNA /CNT=89 /TID=Mm.39716.1 /TIER=Stack /STK=10 /UG=Mm.39716 /UG_TITLE=Mus musculus SEC63 (Sec63) mRNA, complete cds /FL=gb:AY024346.1 gb:BC019366.1													IPR001623 // Heat shock protein DnaJ, N-terminal /// IPR004179 // Sec63 domain	scop // a.2.3.Chaperone J-domain // All alpha proteins; Long alpha-hairpin; Chaperone J-domain; Chaperone J-domain // 8.0E-19
1433718_a_at	E430007M08Rik	1.71123	0.584375	GenBank	Mm.29055	gb:BB224832 /DB_XREF=gi:16353916 /DB_XREF=BB224832 /CLONE=A530088H03 /FEA=EST /CNT=103 /TID=Mm.29055.3 /TIER=Stack /STK=67 /UG=Mm.29055 /LL=12412 /UG_GENE=Cbx1 /UG_TITLE=chromobox homolog 1 (Drosophila HP1 beta)	RIKEN cDNA E430007M08 gene	E430007M08Rik			319869								IPR000953 // Chromo /// IPR008251 // Chromo shadow
1424033_at	Sfrs7	1.71012	0.584754	GenBank	Mm.220930	gb:BC025529.1 /DB_XREF=gi:19343868 /FEA=FLmRNA /CNT=162 /TID=Mm.220930.1 /TIER=FL+Stack /STK=60 /UG=Mm.220930 /DEF=Mus musculus, Similar to splicing factor, arginineserine-rich 7 (35kD), clone MGC:38287 IMAGE:5342587, mRNA, complete cds. /PROD=Similar to	splicing factor, arginine/serine-rich 7	Sfrs7	chr17 E3	Mm.292016	225027			ENSMUSG00000024097	398 // nuclear mRNA splicing, via spliceosome // inferred from sequence or structural similarity /// 6397 // mRNA processing // inferred from sequence or structural similarity	5634 // nucleus // inferred from sequence or structural similarity	3676 // nucleic acid binding // inferred from sequence or structural similarity /// 3723 // RNA binding // inferred from sequence or structural similarity /// 31202 // RNA splicing factor activity, transesterification mechanism // inferred from sequence o		IPR000504 // RNA-binding region RNP-1 (RNA recognition motif) /// IPR001878 // Zn-finger, CCHC type
1424336_at	8430432M10Rik	1.70974	0.584886	GenBank	Mm.28991	gb:BB329391 /DB_XREF=gi:16403925 /DB_XREF=BB329391 /CLONE=B630006O19 /FEA=FLmRNA /CNT=106 /TID=Mm.28991.1 /TIER=Stack /STK=18 /UG=Mm.28991 /UG_TITLE=Mus musculus, Similar to hypothetical protein MDS018, clone MGC:7175 IMAGE:3257493, mRNA, complete cds /FL	RIKEN cDNA 8430432M10 gene	8430432M10Rik	chr9 B	Mm.250508	66812			ENSMUSG00000063849					IPR003382 // Flavoprotein
1434113_a_at	Xpmc2h	1.70961	0.58493	GenBank	Mm.142380	gb:BG076284 /DB_XREF=gi:12558853 /DB_XREF=H3157H05-3 /CLONE=H3157H05 /FEA=EST /CNT=65 /TID=Mm.142380.2 /TIER=Stack /STK=42 /UG=Mm.142380 /LL=26451 /UG_GENE=Rpl27a /UG_TITLE=ribosomal protein L27a	XPMC2 prevents mitotic catastrophe 2 homolog (Xenopus laevis)	Xpmc2h	chr2 A3	Mm.291874	227656								IPR006055 // Exonuclease
1447947_at	Zfyve16	1.70936	0.585013	GenBank	Mm.25185	gb:BM220786 /DB_XREF=gi:17780996 /DB_XREF=C0945F05-3 /CLONE=C0945F05 /FEA=EST /CNT=18 /TID=Mm.25185.1 /TIER=ConsEnd /STK=1 /UG=Mm.25185 /LL=105110 /UG_GENE=AI035632 /UG_TITLE=expressed sequence AI035632	zinc finger, FYVE domain containing 16	Zfyve16	chr13 C3	Mm.259585	218441			ENSMUSG00000021706		16020 // membrane // inferred from electronic annotation	8270 // zinc ion binding // inferred from electronic annotation		IPR000306 // Zn-finger, FYVE type
1427440_a_at	Afm	1.70909	0.585107	GenBank	Mm.29117	gb:AJ011080.1 /DB_XREF=gi:3646360 /GEN=alpha-albumin /FEA=mRNA /CNT=34 /TID=Mm.29117.1 /TIER=ConsEnd /STK=0 /UG=Mm.29117 /DEF=Mus musculus mRNA for alpha-albumin protein. /PROD=alpha-albumin protein	afamin	Afm	chr5 E1	Mm.348786	280662			ENSMUSG00000029369	6810 // transport // inferred from electronic annotation	5615 // extracellular space // inferred from electronic annotation	5386 // carrier activity // inferred from electronic annotation		IPR000264 // Serum albumin
1419595_a_at	Ggh	1.70774	0.585569	GenBank	Mm.20461	gb:NM_010281.1 /DB_XREF=gi:6753979 /GEN=Ggh /FEA=FLmRNA /CNT=14 /TID=Mm.20461.1 /TIER=FL+Stack /STK=8 /UG=Mm.20461 /LL=14590 /DEF=Mus musculus gamma-glutamyl hydrolase (Ggh), mRNA. /PROD=gamma-glutamyl hydrolase /FL=gb:AF051103.1 gb:NM_010281.1	gamma-glutamyl hydrolase	Ggh	chr4 A3-A5	Mm.20461	14590			ENSMUSG00000028242		5615 // extracellular space // traceable author statement /// 5764 // lysosome // traceable author statement	3824 // catalytic activity // inferred from electronic annotation /// 8464 // gamma-glutamyl hydrolase activity // inferred from sequence or structural similarity /// 16787 // hydrolase activity // inferred from electronic annotation
1433597_at	9430010O03Rik	1.70774	0.585571	GenBank	Mm.27476	gb:BB206500 /DB_XREF=gi:16352134 /DB_XREF=BB206500 /CLONE=A430076E08 /FEA=EST /CNT=196 /TID=Mm.27476.1 /TIER=Stack /STK=84 /UG=Mm.27476 /UG_TITLE=ESTs, Highly similar to hypothetical protein FLJ10154 (Homo sapiens) (H.sapiens)	RIKEN cDNA 9430010O03 gene	9430010O03Rik	chr8 A1.1	Mm.251655	234023			ENSMUSG00000040459
1423192_at	Pspc1	1.7042	0.586785	GenBank	Mm.20129	gb:AK011272.1 /DB_XREF=gi:12847285 /FEA=FLmRNA /CNT=90 /TID=Mm.20129.1 /TIER=Stack /STK=30 /UG=Mm.20129 /LL=66645 /UG_GENE=5730470C09Rik /UG_TITLE=RIKEN cDNA 5730470C09 gene /DEF=Mus musculus 10 days embryo whole body cDNA, RIKEN full-length enriched libr	paraspeckle protein 1	Pspc1	chr14 C2	Mm.20129	66645			ENSMUSG00000021938				mRNA_processing_binding_Reactome // GenMAPP	IPR000504 // RNA-binding region RNP-1 (RNA recognition motif)
1451206_s_at	Pscdbp	1.70391	0.586885	GenBank	Mm.123225	gb:BC007144.1 /DB_XREF=gi:13938053 /FEA=FLmRNA /CNT=146 /TID=Mm.123225.1 /TIER=FL+Stack /STK=64 /UG=Mm.123225 /LL=227929 /UG_GENE=Cbp /DEF=Mus musculus, Similar to pleckstrin homology, Sec7 and coiledcoil domains, binding protein, clone MGC:6339 IMAGE:348	pleckstrin homology, Sec7 and coiled-coil domains, binding protein	Pscdbp	chr2 C1.1	Mm.273905	227929			ENSMUSG00000026832	30155 // regulation of cell adhesion // inferred from sequence or structural similarity	5737 // cytoplasm // inferred from sequence or structural similarity /// 5938 // cell cortex // inferred from sequence or structural similarity	5515 // protein binding // inferred from sequence or structural similarity		IPR001478 // PDZ/DHR/GLGF domain
1417362_at	Rhcg	1.70216	0.587488	GenBank	Mm.10909	gb:NM_019799.1 /DB_XREF=gi:9790196 /GEN=Rhcg /FEA=FLmRNA /CNT=69 /TID=Mm.10909.1 /TIER=FL+Stack /STK=47 /UG=Mm.10909 /LL=56315 /DEF=Mus musculus Rhesus blood group-associated C glycoprotein (Rhcg), mRNA. /PROD=Rh type C glycoprotein /FL=gb:NM_019799.1 gb:	Rhesus blood group-associated C glycoprotein	Rhcg	chr7 D1|7 35.0 cM	Mm.10909	56315			ENSMUSG00000030549	6810 // transport // inferred from sequence or structural similarity	5887 // integral to plasma membrane // inferred from direct assay /// 16020 // membrane // inferred from sequence or structural similarity /// 16021 // integral to membrane // traceable author statement	8519 // ammonium transporter activity // inferred from sequence or structural similarity		IPR010256 // Rh-like protein/ammonium transporter
1440936_at	D17Ertd141e	1.70152	0.58771	GenBank	Mm.5548	gb:BG065785 /DB_XREF=gi:12548348 /DB_XREF=H3035C05-3 /CLONE=H3035C05 /FEA=EST /CNT=7 /TID=Mm.5548.1 /TIER=ConsEnd /STK=4 /UG=Mm.5548 /LL=51989 /UG_GENE=D17Ertd141e /UG_TITLE=DNA segment, Chr 17, ERATO Doi 141, expressed	DNA segment, Chr 17, ERATO Doi 141, expressed	D17Ertd141e	chr17|17 5.0 cM		51989
1448683_at	Cyp2d26	1.69847	0.588765	GenBank	Mm.29064	gb:NM_029562.1 /DB_XREF=gi:13386413 /GEN=1300006E06Rik /FEA=FLmRNA /CNT=199 /TID=Mm.29064.1 /TIER=FL+Stack /STK=47 /UG=Mm.29064 /LL=76279 /DEF=Mus musculus RIKEN cDNA 1300006E06 gene (1300006E06Rik), mRNA. /PROD=RIKEN cDNA 1300006E06 /FL=gb:NM_029562.1	cytochrome P450, family 2, subfamily d, polypeptide 26	Cyp2d26	chr15 E1	Mm.29064	76279			ENSMUSG00000022445	6118 // electron transport // inferred from sequence or structural similarity	5783 // endoplasmic reticulum // inferred from sequence or structural similarity /// 5792 // microsome // inferred from sequence or structural similarity /// 16020 // membrane // inferred from sequence or structural similarity /// 16021 // integral to mem	4497 // monooxygenase activity // inferred from electronic annotation /// 16491 // oxidoreductase activity // inferred from electronic annotation		IPR001128 // Cytochrome P450
1424692_at	2810055F11Rik	1.69811	0.588889	GenBank	Mm.78025	gb:BC004753.1 /DB_XREF=gi:13435794 /FEA=FLmRNA /CNT=45 /TID=Mm.78025.1 /TIER=FL+Stack /STK=19 /UG=Mm.78025 /LL=67217 /UG_GENE=2810055F11Rik /DEF=Mus musculus, Similar to RIKEN cDNA 2810055F11 gene, clone MGC:7947 IMAGE:3584353, mRNA, complete cds. /PROD=S	RIKEN cDNA 2810055F11 gene	2810055F11Rik	chr12 C3	Mm.286120	67217			ENSMUSG00000019718					IPR008794 // Proline racemase
1460695_a_at	2300006M17Rik	1.698	0.588928	GenBank	Mm.30248	gb:BC027288.1 /DB_XREF=gi:20071037 /FEA=mRNA /CNT=28 /TID=Mm.30248.1 /TIER=ConsEnd /STK=0 /UG=Mm.30248 /DEF=Mus musculus, clone IMAGE:3589087, mRNA, partial cds. /PROD=Unknown (protein for IMAGE:3589087)	RIKEN cDNA 2300006M17 gene	2300006M17Rik	chr13 B3	Mm.188105	69466
1428209_at	LOC406217	1.69655	0.589433	GenBank	Mm.14768	gb:AK010400.1 /DB_XREF=gi:12845816 /GEN=Rex3 /FEA=mRNA /CNT=92 /TID=Mm.14768.2 /TIER=Stack /STK=71 /UG=Mm.14768 /LL=19716 /UG_TITLE=reduced expression 3 /DEF=Mus musculus ES cells cDNA, RIKEN full-length enriched library, clone:2410004M13:reduced expressi	RIKEN cDNA 2410004M13 gene	LOC406217	chrXE3	Mm.336245	406217			ENSMUSG00000047844					IPR007623 // Brain expressed X-linked like protein
1417977_at	Eif4e3	1.6931	0.590634	GenBank	Mm.32889	gb:NM_025829.1 /DB_XREF=gi:13385301 /GEN=1300018P11Rik /FEA=FLmRNA /CNT=70 /TID=Mm.32889.1 /TIER=FL+Stack /STK=32 /UG=Mm.32889 /LL=66892 /DEF=Mus musculus RIKEN cDNA 1300018P11 gene (1300018P11Rik), mRNA. /PROD=RIKEN cDNA 1300018P11 /FL=gb:BC027014.1 gb:N	eukaryotic translation initiation factor 4E member 3	Eif4e3	chr6 D3	Mm.32889	66892			ENSMUSG00000030068	6413 // translational initiation // inferred from sequence or structural similarity	5737 // cytoplasm // inferred from sequence or structural similarity	3723 // RNA binding // inferred from sequence or structural similarity /// 3743 // translation initiation factor activity // inferred from sequence or structural similarity	mRNA_processing_binding_Reactome // GenMAPP	IPR001040 // Eukaryotic translation initiation factor 4E (eIF-4E)
1448265_x_at	Eva1	1.69307	0.590644	GenBank	Mm.33240	gb:BC015076.1 /DB_XREF=gi:15929264 /FEA=FLmRNA /CNT=154 /TID=Mm.33240.1 /TIER=FL+Stack /STK=109 /UG=Mm.33240 /LL=14012 /UG_GENE=Eva /DEF=Mus musculus, epithelial V-like antigen, clone MGC:13828 IMAGE:4188907, mRNA, complete cds. /PROD=epithelial V-like an	epithelial V-like antigen 1	Eva1	chr9 A5.2|9 26.0 cM	Mm.33240	14012			ENSMUSG00000032092	7155 // cell adhesion // inferred from electronic annotation	5615 // extracellular space // traceable author statement /// 16020 // membrane // inferred from electronic annotation /// 16021 // integral to membrane // traceable author statement	5515 // protein binding // inferred from electronic annotation		IPR007110 // Immunoglobulin-like
1434060_at	Herc1	1.69046	0.591556	GenBank	Mm.30167	gb:AW146201 /DB_XREF=gi:6167937 /DB_XREF=um38g10.x1 /CLONE=IMAGE:2247618 /FEA=EST /CNT=88 /TID=Mm.30167.2 /TIER=Stack /STK=44 /UG=Mm.30167 /UG_TITLE=Mus musculus, clone MGC:38846 IMAGE:5360921, mRNA, complete cds	hect (homologous to the E6-AP (UBE3A) carboxyl terminus) domain and RCC1 (CHC1)-like domain (RLD) 1	Herc1	chr9 D	Mm.244179	235439								IPR000408 // Regulator of chromosome condensation, RCC1 /// IPR003877 // SPla/RYanodine receptor SPRY /// IPR001680 // G-protein beta WD-40 repeat /// IPR000569 // HECT domain (Ubiquitin-protein ligase)
1454736_at	4921515A04Rik	1.68912	0.592025	GenBank	Mm.3036	gb:BM119297 /DB_XREF=gi:17087323 /DB_XREF=L0923E08-3 /CLONE=L0923E08 /FEA=EST /CNT=82 /TID=Mm.3036.1 /TIER=Stack /STK=57 /UG=Mm.3036 /LL=103314 /UG_GENE=AI874685 /UG_TITLE=expressed sequence AI874685	RIKEN cDNA 4921515A04 gene	4921515A04Rik	chr10 B4	Mm.3036	268301				6355 // regulation of transcription, DNA-dependent // inferred from sequence or structural similarity		3677 // DNA binding // inferred from sequence or structural similarity /// 3700 // transcription factor activity // inferred from sequence or structural similarity /// 5525 // GTP binding // inferred from electronic annotation		IPR002110 // Ankyrin
1423641_s_at	Cnot7	1.68708	0.592741	GenBank	Mm.206770	gb:BC006021.1 /DB_XREF=gi:13543735 /FEA=FLmRNA /CNT=375 /TID=Mm.206770.2 /TIER=FL+Stack /STK=294 /UG=Mm.206770 /LL=18983 /UG_GENE=Cnot7 /DEF=Mus musculus, CCR4-NOT transcription complex, subunit 7, clone MGC:6050 IMAGE:3590764, mRNA, complete cds. /PROD=C	CCR4-NOT transcription complex, subunit 7	Cnot7	chr8 A4	Mm.272551	18983			ENSMUSG00000031601	6350 // transcription // inferred from electronic annotation /// 6355 // regulation of transcription, DNA-dependent // inferred from electronic annotation /// 16481 // negative regulation of transcription // inferred from electronic annotation /// 45944 /	5634 // nucleus // inferred from electronic annotation /// 30014 // CCR4-NOT complex // inferred from physical interaction	5515 // protein binding // inferred from physical interaction /// 16563 // transcriptional activator activity // inferred from direct assay /// 16564 // transcriptional repressor activity // inferred from electronic annotation		IPR006941 // CAF1 family ribonuclease
1460246_at	Mecp2	1.68621	0.593047	GenBank	Mm.40984	gb:NM_010788.1 /DB_XREF=gi:14149644 /GEN=Mecp2 /FEA=FLmRNA /CNT=100 /TID=Mm.40984.1 /TIER=FL+Stack /STK=16 /UG=Mm.40984 /LL=17257 /DEF=Mus musculus methyl CpG binding protein 2 (Mecp2), mRNA. /PROD=methyl CpG binding protein 2 /FL=gb:NM_010788.1 gb:AF1581	methyl CpG binding protein 2	Mecp2	chrX A7.2|X 29.6 cM	Mm.131408	17257			ENSMUSG00000031393	6350 // transcription // inferred from electronic annotation /// 6355 // regulation of transcription, DNA-dependent // inferred from electronic annotation /// 16358 // dendrite morphogenesis // inferred from mutant phenotype /// 16481 // negative regulati	792 // heterochromatin // inferred from direct assay /// 5634 // nucleus // inferred from direct assay	3677 // DNA binding // inferred from electronic annotation /// 8327 // methyl-CpG binding // traceable author statement		IPR001739 // Methyl-CpG binding
1448892_at	Dock7	1.68577	0.593199	GenBank	Mm.18425	gb:NM_026082.1 /DB_XREF=gi:13385579 /GEN=3110056M06Rik /FEA=FLmRNA /CNT=73 /TID=Mm.18425.1 /TIER=FL+Stack /STK=33 /UG=Mm.18425 /LL=67299 /DEF=Mus musculus RIKEN cDNA 3110056M06 gene (3110056M06Rik), mRNA. /PROD=RIKEN cDNA 3110056M06 /FL=gb:NM_026082.1	dedicator of cytokinesis 7	Dock7	chr4 C6	Mm.260623	67299			ENSMUSG00000028556			5085 // guanyl-nucleotide exchange factor activity // inferred from electronic annotation /// 5525 // GTP binding // inferred from electronic annotation /// 51020 // GTPase binding // inferred from electronic annotation		IPR010703 // Dedicator of cytokinesis
1460210_at	Pkd1	1.68429	0.593722	GenBank	Mm.2973	gb:NM_013630.1 /DB_XREF=gi:7305388 /GEN=Pkd1 /FEA=FLmRNA /CNT=92 /TID=Mm.2973.1 /TIER=FL+Stack /STK=41 /UG=Mm.2973 /LL=18763 /DEF=Mus musculus polycystic kidney disease 1 homolog (Pkd1), mRNA. /PROD=polycystic kidney disease 1 homolog /FL=gb:U70209.1 gb:N	polycystic kidney disease 1 homolog	Pkd1	chr17 A3.3|17 10.4 cM	Mm.290442	18763			ENSMUSG00000032855	1502 // cartilage condensation // inferred from mutant phenotype /// 6816 // calcium ion transport // inferred from mutant phenotype /// 7050 // cell cycle arrest // inferred from direct assay /// 7218 // neuropeptide signaling pathway // inferred from se	5634 // nucleus // inferred from direct assay /// 5929 // cilium // inferred from direct assay /// 16020 // membrane // inferred from sequence or structural similarity /// 16021 // integral to membrane // traceable author statement	5262 // calcium channel activity // traceable author statement /// 5515 // protein binding // inferred from physical interaction /// 5529 // sugar binding // inferred from sequence or structural similarity		IPR001611 // Leucine-rich repeat /// IPR000483 // Cysteine-rich flanking region, C-terminal /// IPR002889 // Carbohydrate-binding WSC /// IPR000601 // PKD /// IPR001304 // C-type lectin /// IPR002859 // PKD/REJ-like protein /// IPR000203 // GPS domain ///
1434914_at	Rab6b	1.68302	0.594171	GenBank	Mm.29807	gb:BB396668 /DB_XREF=gi:16411037 /DB_XREF=BB396668 /CLONE=C230098J04 /FEA=EST /CNT=26 /TID=Mm.29807.2 /TIER=Stack /STK=23 /UG=Mm.29807 /LL=22223 /UG_GENE=Uchl1 /UG_TITLE=ubiquitin carboxy-terminal hydrolase L1	RAB6B, member RAS oncogene family	Rab6b	chr9 F1|9 56.0 cM	Mm.335395	270192			ENSMUSG00000032549	6810 // transport // inferred from electronic annotation /// 6886 // intracellular protein transport // inferred from sequence or structural similarity /// 6890 // retrograde transport, Golgi to ER // inferred from sequence or structural similarity /// 72	5794 // Golgi apparatus // inferred from sequence or structural similarity	3924 // GTPase activity // inferred from sequence or structural similarity /// 5525 // GTP binding // inferred from sequence or structural similarity /// 8565 // protein transporter activity // inferred from sequence or structural similarity		IPR001806 // Ras GTPase superfamily
1416968_a_at	Hsd3b7	1.68287	0.594223	GenBank	Mm.157103	gb:NM_133943.1 /DB_XREF=gi:19527163 /GEN=AI195443 /FEA=FLmRNA /CNT=76 /TID=Mm.157103.1 /TIER=FL+Stack /STK=62 /UG=Mm.157103 /LL=101502 /DEF=Mus musculus expressed sequence AI195443 (AI195443), mRNA. /PROD=expressed sequence AI195443 /FL=gb:NM_133943.1 gb:	hydroxy-delta-5-steroid dehydrogenase, 3 beta- and steroid delta-isomerase 7	Hsd3b7	chr7 F3	Mm.157103	101502			ENSMUSG00000042289	6694 // steroid biosynthesis // inferred from electronic annotation /// 6700 // C21-steroid hormone biosynthesis // inferred from electronic annotation	5783 // endoplasmic reticulum // inferred from electronic annotation /// 16021 // integral to membrane // inferred from electronic annotation	3854 // 3-beta-hydroxy-delta5-steroid dehydrogenase activity // inferred from electronic annotation /// 16491 // oxidoreductase activity // inferred from electronic annotation /// 16853 // isomerase activity // inferred from electronic annotation		IPR002225 // 3-beta hydroxysteroid dehydrogenase/isomerase
1422887_a_at	Ctbp2	1.68194	0.594553	GenBank	Mm.10172	gb:NM_009980.1 /DB_XREF=gi:6753547 /GEN=Ctbp2 /FEA=FLmRNA /CNT=122 /TID=Mm.10172.1 /TIER=FL+Stack /STK=8 /UG=Mm.10172 /LL=13017 /DEF=Mus musculus C-terminal binding protein 2 (Ctbp2), mRNA. /PROD=C-terminal binding protein 2 /FL=gb:AB033123.1 gb:AF016508.	C-terminal binding protein 2	Ctbp2	chr7 F3|7 66.0 cM	Mm.246240	13017				6564 // L-serine biosynthesis // inferred from electronic annotation	5634 // nucleus // inferred from direct assay	3714 // transcription corepressor activity // inferred from direct assay /// 5515 // protein binding // inferred from direct assay /// 5515 // protein binding // inferred from physical interaction /// 16491 // oxidoreductase activity // inferred from elec		IPR006139 // D-isomer specific 2-hydroxyacid dehydrogenase, catalytic domain /// IPR006140 // D-isomer specific 2-hydroxyacid dehydrogenase, NAD binding domain
1452714_at	1200003E16Rik	1.6805	0.595061	GenBank	Mm.27917	gb:AK004560.1 /DB_XREF=gi:12835812 /FEA=mRNA /CNT=110 /TID=Mm.27917.1 /TIER=Stack /STK=64 /UG=Mm.27917 /LL=66860 /UG_GENE=1200003E16Rik /UG_TITLE=RIKEN cDNA 1200003E16 gene /DEF=Mus musculus adult male lung cDNA, RIKEN full-length enriched library, clone:	RIKEN cDNA 1200003E16 gene	1200003E16Rik	chr2 C1.1	Mm.27917	66860						3677 // DNA binding // inferred from electronic annotation		IPR002110 // Ankyrin /// IPR001440 // TPR repeat
1450896_at	Arhgap5	1.67865	0.595718	GenBank	Mm.35059	gb:AV006000 /DB_XREF=gi:4782850 /DB_XREF=AV006000 /CLONE=1020004A17 /FEA=FLmRNA /CNT=161 /TID=Mm.35059.1 /TIER=Stack /STK=30 /UG=Mm.35059 /LL=11855 /UG_GENE=Arhgap5 /UG_TITLE=Rho GTPase activating protein 5 /FL=gb:NM_009706.1	Rho GTPase activating protein 5	Arhgap5	chr12 B3|12 25.75 cM	Mm.35059	11855			ENSMUSG00000035133	7264 // small GTPase mediated signal transduction // inferred from electronic annotation /// 7266 // Rho protein signal transduction // inferred from electronic annotation /// 8361 // regulation of cell size // inferred from mutant phenotype	16020 // membrane // inferred from electronic annotation	5096 // GTPase activator activity // inferred from electronic annotation /// 5100 // Rho GTPase activator activity // inferred from electronic annotation /// 5525 // GTP binding // inferred from electronic annotation		IPR002713 // FF domain /// IPR000198 // RhoGAP domain
1415958_at	Slc2a4	1.67524	0.596931	GenBank	Mm.10661	gb:NM_009204.1 /DB_XREF=gi:6678014 /GEN=Slc2a4 /FEA=FLmRNA /CNT=210 /TID=Mm.10661.1 /TIER=FL+Stack /STK=159 /UG=Mm.10661 /LL=20528 /DEF=Mus musculus solute carrier family 2 (facilitated glucose transporter), member 4 (Slc2a4), mRNA. /PROD=solute carrier f	solute carrier family 2 (facilitated glucose transporter), member 4	Slc2a4	chr11 C-E1|11 40.0 cM	Mm.10661	20528			ENSMUSG00000018566	6810 // transport // inferred from electronic annotation /// 8643 // carbohydrate transport // inferred from electronic annotation /// 15758 // glucose transport // traceable author statement /// 42593 // glucose homeostasis // inferred from sequence or s	299 // integral to membrane of membrane fraction // inferred from direct assay /// 5768 // endosome // inferred from direct assay /// 5792 // microsome // inferred from direct assay /// 5886 // plasma membrane // inferred from direct assay /// 5887 // int	5215 // transporter activity // inferred from electronic annotation /// 5351 // sugar porter activity // inferred from electronic annotation /// 5355 // glucose transporter activity // inferred from sequence or structural similarity /// 5355 // glucose tr		IPR005828 // General substrate transporter
1434704_at	Mll5	1.67305	0.597712	GenBank		gb:BB529352 /DB_XREF=gi:16445589 /DB_XREF=BB529352 /CLONE=E030001I07 /FEA=EST /CNT=56 /TID=Mm.25715.1 /TIER=Stack /STK=26 /UG=Mm.25715 /LL=100947 /UG_GENE=AW226533 /UG_TITLE=expressed sequence AW226533
1429491_s_at	Rif1	1.67184	0.598142	GenBank	Mm.27568	gb:AK018316.1 /DB_XREF=gi:12857965 /FEA=mRNA /CNT=57 /TID=Mm.27568.1 /TIER=Stack /STK=18 /UG=Mm.27568 /LL=76244 /UG_GENE=6530403D07Rik /UG_TITLE=RIKEN cDNA 6530403D07 gene /DEF=Mus musculus 10 days neonate cerebellum cDNA, RIKEN full-length enriched libra	Rap1 interacting factor 1 homolog (yeast)	Rif1	chr2 C1.1|2 31.0 cM	Mm.254530	51869			ENSMUSG00000036202
1418916_a_at	Spp2	1.66946	0.598997	GenBank	Mm.28247	gb:NM_029269.1 /DB_XREF=gi:15082217 /GEN=0610038O04Rik /FEA=FLmRNA /CNT=27 /TID=Mm.28247.1 /TIER=FL+Stack /STK=16 /UG=Mm.28247 /LL=75396 /DEF=Mus musculus RIKEN cDNA 0610038O04 gene (0610038O04Rik), mRNA. /PROD=putative pp-24 precursor /FL=gb:NM_029269.1	secreted phosphoprotein 2	Spp2	chr1 C5	Mm.173058	75396			ENSMUSG00000026295	17148 // negative regulation of protein biosynthesis // inferred from electronic annotation /// 46849 // bone remodeling // inferred from electronic annotation	5576 // extracellular region // inferred from electronic annotation /// 5615 // extracellular space // traceable author statement	30598 // rRNA N-glycosylase activity // inferred from electronic annotation		IPR010892 // Secreted phosphoprotein 24
1426631_at	C330017I15Rik	1.66933	0.599041	GenBank	Mm.58660	gb:BM199125 /DB_XREF=gi:17751854 /DB_XREF=C0453G07-3 /CLONE=C0453G07 /FEA=FLmRNA /CNT=48 /TID=Mm.58660.1 /TIER=Stack /STK=8 /UG=Mm.58660 /UG_TITLE=Mus musculus, Similar to hypothetical protein, clone MGC:7703 IMAGE:3497634, mRNA, complete cds /FL=gb:BC008	RIKEN cDNA C330017I15 gene	C330017I15Rik	chr5 A3	Mm.58660	78697			ENSMUSG00000057541					IPR001656 // Protein of unknown function UPF0024
1427902_at	Srrm2	1.66915	0.599108	GenBank	Mm.221172	gb:BQ176063 /DB_XREF=gi:20351555 /DB_XREF=UI-M-DJ2-bwg-a-05-0-UI.s1 /CLONE=UI-M-DJ2-bwg-a-05-0-UI /FEA=mRNA /CNT=72 /TID=Mm.221172.1 /TIER=Stack /STK=40 /UG=Mm.221172 /UG_TITLE=Mus musculus, clone MGC:38591 IMAGE:5354975, mRNA, complete cds	serine/arginine repetitive matrix 2	Srrm2	chr17 A3.3	Mm.5222	75956			ENSMUSG00000039218
1415758_at	2510002A14Rik	1.66786	0.599571	GenBank	Mm.1921	gb:BM118442 /DB_XREF=gi:17086468 /DB_XREF=L0911A11-3 /CLONE=L0911A11 /FEA=mRNA /CNT=116 /TID=Mm.1921.1 /TIER=Stack /STK=9 /UG=Mm.1921 /LL=72313 /UG_GENE=2510002A14Rik /UG_TITLE=RIKEN cDNA 2510002A14 gene	RIKEN cDNA 2510002A14 gene	2510002A14Rik	chr5 C3.2	Mm.260594	72313			ENSMUSG00000029218
1456169_at	LOC226654	1.66043	0.602255	GenBank	Mm.46366	gb:AW111083 /DB_XREF=gi:6823796 /DB_XREF=MT5101 /CLONE=MT5101 /FEA=EST /CNT=15 /TID=Mm.46366.1 /TIER=Stack /STK=14 /UG=Mm.46366 /LL=98623 /UG_GENE=AV065366 /UG_TITLE=expressed sequence AV065366	similar to KAT protein	LOC226654	chr1 H3	Mm.46366	226654								IPR001763 // Rhodanese-like
1435174_at	Rsbn1	1.65644	0.603703	GenBank	Mm.25877	gb:AW546080 /DB_XREF=gi:7191487 /DB_XREF=L0003C06-3 /CLONE=L0003C06 /FEA=EST /CNT=43 /TID=Mm.25877.3 /TIER=Stack /STK=19 /UG=Mm.25877 /LL=18685 /UG_GENE=Phtf /UG_TITLE=putative homeodomain transcription factor	rosbin, round spermatid basic protein 1	Rsbn1	chr3 F2.2	Mm.29366	229675			ENSMUSG00000044098		5634 // nucleus // inferred from direct assay	5515 // protein binding // inferred from physical interaction			scop // a.4.5.MarR-like transcriptional regulators // All alpha proteins; DNA/RNA-binding 3-helical bundle; Winged helix DNA-binding domain; MarR-like transcriptional regulators // 1.0
1434272_at	Cpeb2	1.65618	0.603799	GenBank	Mm.7233	gb:AV231491 /DB_XREF=gi:15404986 /DB_XREF=AV231491 /CLONE=4632407D18 /FEA=EST /CNT=40 /TID=Mm.7233.1 /TIER=Stack /STK=37 /UG=Mm.7233 /UG_TITLE=ESTs, Weakly similar to S24577 ovarian protein - fruit fly (D.melanogaster)	cytoplasmic polyadenylation element binding protein 2	Cpeb2	chr5 B	Mm.7233	231207			ENSMUSG00000039782		5737 // cytoplasm // inferred from direct assay	8187 // poly-pyrimidine tract binding // inferred from direct assay
1424099_at	2310016C16Rik	1.65588	0.603908	GenBank	Mm.12715	gb:BC019664.1 /DB_XREF=gi:18044309 /FEA=FLmRNA /CNT=67 /TID=Mm.12715.1 /TIER=FL+Stack /STK=54 /UG=Mm.12715 /LL=69590 /UG_GENE=2310016C16Rik /DEF=Mus musculus, RIKEN cDNA 2310016C16 gene, clone MGC:30772 IMAGE:3988837, mRNA, complete cds. /PROD=RIKEN cDNA	RIKEN cDNA 2310016C16 gene	2310016C16Rik	chr13 D2.2	Mm.12715	69590			ENSMUSG00000021760		16021 // integral to membrane // traceable author statement	4601 // peroxidase activity // inferred from sequence or structural similarity /// 4602 // glutathione peroxidase activity // inferred from sequence or structural similarity /// 16491 // oxidoreductase activity // inferred from electronic annotation		IPR000889 // Glutathione peroxidase
1435690_at	9030624J02Rik	1.65535	0.604102	GenBank	Mm.196583	gb:BB476775 /DB_XREF=gi:16440214 /DB_XREF=BB476775 /CLONE=D330021F07 /FEA=EST /CNT=19 /TID=Mm.196583.2 /TIER=Stack /STK=14 /UG=Mm.196583 /UG_TITLE=Mus musculus, clone IMAGE:3485091, mRNA, partial cds	RIKEN cDNA 9030624J02 gene	9030624J02Rik	chr7 F3	Mm.213298	71517			ENSMUSG00000030982
1434468_at	D8Ertd69e	1.65467	0.60435	GenBank	Mm.26609	gb:AW553506 /DB_XREF=gi:7198929 /DB_XREF=L0228B04-3 /CLONE=L0228B04 /FEA=EST /CNT=125 /TID=Mm.26609.1 /TIER=Stack /STK=31 /UG=Mm.26609 /LL=52087 /UG_GENE=D8Ertd69e /UG_TITLE=DNA segment, Chr 8, ERATO Doi 69, expressed	DNA segment, Chr 8, ERATO Doi 69, expressed	D8Ertd69e	chr8 C3|8 36.0 cM	Mm.34348	73945								IPR003323 // Ovarian tumour, otubain
1448361_at	Ttc3	1.65326	0.604867	GenBank	Mm.3679	gb:NM_009441.1 /DB_XREF=gi:6678452 /GEN=Ttc3 /FEA=FLmRNA /CNT=416 /TID=Mm.3679.1 /TIER=FL+Stack /STK=86 /UG=Mm.3679 /LL=22129 /DEF=Mus musculus tetratricopeptide repeat domain (Ttc3), mRNA. /PROD=tetratricopeptide repeat domain /FL=gb:NM_009441.1 gb:AB008	tetratricopeptide repeat domain 3	Ttc3	chr16 C3.3-4|16 67.9 cM	Mm.213408	22129			ENSMUSG00000040785					IPR001440 // TPR repeat /// IPR001841 // Zn-finger, RING
1451980_at	MGI:2384865	1.65245	0.605163	GenBank	Mm.214957	gb:BC018542.1 /DB_XREF=gi:17391285 /FEA=FLmRNA /CNT=63 /TID=Mm.214957.1 /TIER=FL+Stack /STK=40 /UG=Mm.214957 /DEF=Mus musculus, Similar to hypothetical protein FLJ21213, clone MGC:6840 IMAGE:2649724, mRNA, complete cds. /PROD=Similar to hypothetical prote	O-acetyltransferase	MGI:2384865	chr6 A1|6 0.5 cM	Mm.270703	213819			ENSMUSG00000015189			16740 // transferase activity // inferred from electronic annotation
1427418_a_at	Hif1a	1.65194	0.605349	GenBank	Mm.3879	gb:X95580.1 /DB_XREF=gi:1430864 /GEN=HIF-1alpha /FEA=mRNA /CNT=13 /TID=Mm.3879.2 /TIER=ConsEnd /STK=1 /UG=Mm.3879 /LL=15251 /DEF=M.musculus mRNA for hypoxia-inducible factor I alpha. /PROD=hypoxia-inducible factor one alpha	hypoxia inducible factor 1, alpha subunit	Hif1a	chr12 C3|12 31.0 cM	Mm.3879	15251			ENSMUSG00000021109	1525 // angiogenesis // inferred from mutant phenotype /// 1666 // response to hypoxia // inferred from direct assay /// 1666 // response to hypoxia // inferred from sequence or structural similarity /// 6350 // transcription // inferred from electronic a	5634 // nucleus // inferred from direct assay /// 9434 // flagellum (sensu Eukaryota) // inferred from direct assay	3677 // DNA binding // inferred from direct assay /// 3700 // transcription factor activity // inferred from direct assay /// 3700 // transcription factor activity // inferred from sequence or structural similarity /// 4871 // signal transducer activity /		IPR000014 // PAS domain /// IPR001610 // PAC motif
1455177_at	Ahi1	1.65132	0.605575	GenBank	Mm.218408	gb:BQ175532 /DB_XREF=gi:20351024 /DB_XREF=UI-M-DJ2-bvw-m-02-0-UI.s1 /CLONE=UI-M-DJ2-bvw-m-02-0-UI /FEA=EST /CNT=44 /TID=Mm.218408.1 /TIER=Stack /STK=21 /UG=Mm.218408 /LL=52906 /UG_GENE=D10Bwg0629e /UG_TITLE=DNA segment, Chr 10, Brigham & Womens Genetics 0	Abelson helper integration site	Ahi1	chr10 A3|10 16.0 cM	Mm.338387	52906				19047 // provirus integration // Unknown				IPR001680 // G-protein beta WD-40 repeat /// IPR001452 // SH3
1426903_at	Fndc3a	1.64886	0.60648	GenBank	Mm.205421	gb:BC022140.1 /DB_XREF=gi:18381081 /FEA=mRNA /CNT=81 /TID=Mm.205421.1 /TIER=Stack /STK=41 /UG=Mm.205421 /DEF=Mus musculus, clone IMAGE:5101040, mRNA, partial cds. /PROD=Unknown (protein for IMAGE:5101040)	fibronectin type III domain containing 3a	Fndc3a	chr14 D1	Mm.205421	319448			ENSMUSG00000033487					IPR003961 // Fibronectin, type III
1449755_at	D7Ertd183e	1.64458	0.608059	GenBank	Mm.24993	gb:BG066235 /DB_XREF=gi:12548804 /DB_XREF=H3040E09-3 /CLONE=H3040E09 /FEA=EST /CNT=1 /TID=Mm.24993.1 /TIER=ConsEnd /STK=1 /UG=Mm.24993 /LL=52234 /UG_GENE=D7Ertd183e /UG_TITLE=DNA segment, Chr 7, ERATO Doi 183, expressed	DNA segment, Chr 7, ERATO Doi 183, expressed	D7Ertd183e		Mm.349581	52234
1438233_at	6030443O07Rik	1.64278	0.608723	GenBank	Mm.30266	gb:AV343569 /DB_XREF=gi:15406584 /DB_XREF=AV343569 /CLONE=6430538G05 /FEA=EST /CNT=25 /TID=Mm.30266.4 /TIER=Stack /STK=11 /UG=Mm.30266 /LL=15129 /UG_GENE=Hbb-b1 /UG_TITLE=hemoglobin, beta adult major chain	RIKEN cDNA 6030443O07 gene	6030443O07Rik	chr19 C3	Mm.212609	226151
1448696_at	Heph	1.64121	0.609306	GenBank	Mm.27494	gb:NM_010417.1 /DB_XREF=gi:6754179 /GEN=Heph /FEA=FLmRNA /CNT=58 /TID=Mm.27494.1 /TIER=FL+Stack /STK=46 /UG=Mm.27494 /LL=15203 /DEF=Mus musculus hephaestin (Heph), mRNA. /PROD=hephaestin /FL=gb:AF082567.1 gb:NM_010417.1	hephaestin	Heph	chrX C3|X 36.4 cM	Mm.277092	15203			ENSMUSG00000031209	6810 // transport // inferred from electronic annotation /// 6811 // ion transport // inferred from electronic annotation /// 6825 // copper ion transport // inferred from electronic annotation /// 6826 // iron ion transport // traceable author statement	16021 // integral to membrane // inferred from electronic annotation	5375 // copper ion transporter activity // inferred from electronic annotation /// 5507 // copper ion binding // inferred from electronic annotation /// 16491 // oxidoreductase activity // inferred from electronic annotation
1437382_at	Acvr2	1.63814	0.610447	GenBank	Mm.21834	gb:BG066107 /DB_XREF=gi:12548670 /DB_XREF=H3039A03-3 /CLONE=H3039A03 /FEA=EST /CNT=46 /TID=Mm.21834.3 /TIER=Stack /STK=19 /UG=Mm.21834 /LL=26428 /UG_GENE=Orc4 /UG_TITLE=origin recognition complex, subunit 4	activin receptor IIA	Acvr2	chr2 C1.1|2 30.0 cM	Mm.314338	11480			ENSMUSG00000052155	6468 // protein amino acid phosphorylation // inferred from electronic annotation /// 7178 // transmembrane receptor protein serine/threonine kinase signaling pathway // inferred from electronic annotation	5615 // extracellular space // traceable author statement /// 16020 // membrane // inferred from electronic annotation /// 16021 // integral to membrane // traceable author statement	4672 // protein kinase activity // inferred from electronic annotation /// 4674 // protein serine/threonine kinase activity // inferred from electronic annotation /// 4675 // transmembrane receptor protein serine/threonine kinase activity // inferred from		IPR000472 // TGF-beta receptor/activin receptor, type I/II /// IPR000719 // Protein kinase
1427195_at	W91587	1.63798	0.610507	GenBank	Mm.100628	gb:W91587 /DB_XREF=gi:1407860 /DB_XREF=MTA.C08.092.A /CLONE=MTA.C08.092 /FEA=mRNA /CNT=20 /TID=Mm.100628.1 /TIER=Stack /STK=10 /UG=Mm.100628 /UG_TITLE=Mus musculus, clone IMAGE:3983419, mRNA	Mus musculus, clone IMAGE:3983419, mRNA			Mm.100628
1436266_x_at	Cbx1 /// LOC100047028	1.63629	0.611139	GenBank		gb:BI440502 /DB_XREF=gi:15265192 /DB_XREF=ic77h09.x1 /CLONE=IMAGE:5660008 /FEA=EST /CNT=11 /TID=Mm.29055.4 /TIER=Stack /STK=10 /UG=Mm.29055 /LL=12412 /UG_GENE=Cbx1 /UG_TITLE=chromobox homolog 1 (Drosophila HP1 beta)													IPR000953 // Chromo /// IPR008251 // Chromo shadow
1424886_at	Ptprd	1.63299	0.612375	GenBank	Mm.89191	gb:BC025145.1 /DB_XREF=gi:19263605 /FEA=FLmRNA /CNT=45 /TID=Mm.89191.1 /TIER=FL+Stack /STK=12 /UG=Mm.89191 /LL=19266 /UG_GENE=Ptprd /DEF=Mus musculus, clone MGC:36851 IMAGE:4223353, mRNA, complete cds. /PROD=Unknown (protein for MGC:36851) /FL=gb:BC025145	protein tyrosine phosphatase, receptor type, D	Ptprd	chr4 C3|4 38.0 cM	Mm.184021	19266				6470 // protein amino acid dephosphorylation // inferred from electronic annotation /// 7155 // cell adhesion // inferred from electronic annotation /// 7185 // transmembrane receptor protein tyrosine phosphatase signaling pathway // inferred from electro	5886 // plasma membrane // inferred from electronic annotation /// 16020 // membrane // inferred from electronic annotation /// 16021 // integral to membrane // inferred from electronic annotation	4721 // phosphoprotein phosphatase activity // inferred from electronic annotation /// 4725 // protein tyrosine phosphatase activity // inferred from electronic annotation /// 4872 // receptor activity // inferred from electronic annotation /// 5515 // pr		IPR007110 // Immunoglobulin-like /// IPR003961 // Fibronectin, type III /// IPR000242 // Tyrosine specific protein phosphatase
1417182_at	Dnaja2	1.63134	0.612994	GenBank	Mm.29186	gb:NM_019794.1 /DB_XREF=gi:9789936 /GEN=Dnaja2 /FEA=FLmRNA /CNT=332 /TID=Mm.29186.1 /TIER=FL+Stack /STK=53 /UG=Mm.29186 /LL=56445 /DEF=Mus musculus DnaJ (Hsp40) homolog, subfamily A, member 2 (Dnaja2), mRNA. /PROD=DnaJ (Hsp40) homolog, subfamily A, member	DnaJ (Hsp40) homolog, subfamily A, member 2	Dnaja2	chr8 C4	Mm.279692	56445			ENSMUSG00000031701	6457 // protein folding // inferred from electronic annotation	16020 // membrane // inferred from electronic annotation	31072 // heat shock protein binding // inferred from electronic annotation /// 51082 // unfolded protein binding // inferred from electronic annotation		IPR001623 // Heat shock protein DnaJ, N-terminal /// IPR001305 // DnaJ central domain (CXXCXGXG) /// IPR002939 // Chaperone DnaJ, C-terminal	scop // a.2.3.Chaperone J-domain // All alpha proteins; Long alpha-hairpin; Chaperone J-domain; Chaperone J-domain // 1.0E-27
1430306_a_at	Atp6v1c2	1.6291	0.613837	GenBank	Mm.178798	gb:AK004157.1 /DB_XREF=gi:12835235 /FEA=mRNA /CNT=12 /TID=Mm.178798.2 /TIER=ConsEnd /STK=2 /UG=Mm.178798 /LL=68775 /UG_GENE=1110038G14Rik /UG_TITLE=RIKEN cDNA 1110038G14 gene /DEF=Mus musculus 18 days embryo whole body cDNA, RIKEN full-length enriched lib	ATPase, H+ transporting, V1 subunit C, isoform 2	Atp6v1c2	chr12 A3	Mm.178798	68775			ENSMUSG00000020566	15992 // proton transport // inferred from sequence or structural similarity		5524 // ATP binding // inferred from sequence or structural similarity /// 8553 // hydrogen-exporting ATPase activity, phosphorylative mechanism // inferred from direct assay /// 8553 // hydrogen-exporting ATPase activity, phosphorylative mechanism // inf		IPR004907 // V-ATPase subunit C
1437180_at	6530403A03Rik	1.62757	0.614414	GenBank	Mm.46620	gb:BE824567 /DB_XREF=gi:10256801 /DB_XREF=C0501D08-3 /CLONE=C0501D08 /FEA=EST /CNT=33 /TID=Mm.46620.2 /TIER=Stack /STK=23 /UG=Mm.46620 /LL=67797 /UG_GENE=6530403A03Rik /UG_TITLE=RIKEN cDNA 6530403A03 gene	RIKEN cDNA 6530403A03 gene	6530403A03Rik	chr13 A3.3	Mm.250783	67797			ENSMUSG00000021431
1419455_at	Il10rb	1.62528	0.61528	GenBank	Mm.4154	gb:NM_008349.1 /DB_XREF=gi:6680390 /GEN=Il10rb /FEA=FLmRNA /CNT=79 /TID=Mm.4154.1 /TIER=FL+Stack /STK=9 /UG=Mm.4154 /LL=16155 /DEF=Mus musculus interleukin 10 receptor, beta (Il10rb), mRNA. /PROD=interleukin 10 receptor, beta /FL=gb:AF440787.1 gb:NM_00834	interleukin 10 receptor, beta	Il10rb	chr16 C3.3|16 63.11 cM	Mm.4154	16155			ENSMUSG00000022969	7166 // cell surface receptor linked signal transduction // inferred from electronic annotation	5887 // integral to plasma membrane // inferred from electronic annotation /// 16020 // membrane // inferred from electronic annotation /// 16021 // integral to membrane // inferred from electronic annotation	4872 // receptor activity // inferred from electronic annotation /// 4896 // hematopoietin/interferon-class (D200-domain) cytokine receptor activity // inferred from electronic annotation /// 4920 // interleukin-10 receptor activity // inferred from mutan
1422533_at	Cyp51	1.62022	0.617201	GenBank		gb:BB004104 /DB_XREF=gi:15389680 /DB_XREF=BB004104 /CLONE=4732458H05 /FEA=FLmRNA /CNT=202 /TID=Mm.140158.1 /TIER=Stack /STK=25 /UG=Mm.140158 /LL=13121 /UG_GENE=Cyp51 /UG_TITLE=cytochrome P450, 51 /FL=gb:NM_020010.1 gb:AF166266.1													IPR001128 // Cytochrome P450
1435524_at	2010109N14Rik	1.61984	0.617346	GenBank	Mm.1948	gb:AV030603 /DB_XREF=gi:4830151 /DB_XREF=AV030603 /CLONE=1500015B08 /FEA=EST /CNT=31 /TID=Mm.1948.5 /TIER=Stack /STK=15 /UG=Mm.1948 /LL=21648 /UG_GENE=Tctex1 /UG_TITLE=t-complex testis expressed 1	RIKEN cDNA 2010109N14 gene	2010109N14Rik		Mm.260791	69895
1424915_s_at	2310044G17Rik	1.61932	0.617542	GenBank		gb:AK009800.1 /DB_XREF=gi:12844819 /FEA=FLmRNA /CNT=136 /TID=Mm.22337.1 /TIER=Stack /STK=51 /UG=Mm.22337 /LL=71935 /UG_GENE=2310044G17Rik /UG_TITLE=RIKEN cDNA 2310044G17 gene /DEF=Mus musculus adult male tongue cDNA, RIKEN full-length enriched library, cl
1421223_a_at	Anxa4	1.6167	0.618543	GenBank	Mm.619	gb:NM_013471.1 /DB_XREF=gi:7304888 /GEN=Anxa4 /FEA=FLmRNA /CNT=12 /TID=Mm.619.1 /TIER=FL /STK=2 /UG=Mm.619 /LL=11746 /DEF=Mus musculus annexin A4 (Anxa4), mRNA. /PROD=annexin A4 /FL=gb:U72941.1 gb:NM_013471.1	annexin A4	Anxa4	chr6 D1|6 38.0 cM	Mm.259702	11746			ENSMUSG00000029994	1822 // kidney development // inferred from sequence or structural similarity	16324 // apical plasma membrane // inferred from sequence or structural similarity	5509 // calcium ion binding // inferred from electronic annotation /// 5544 // calcium-dependent phospholipid binding // inferred from electronic annotation	Prostaglandin_synthesis_regulation // GenMAPP	IPR001464 // Annexin
1416174_at	Rbbp9	1.61647	0.618631	GenBank	Mm.24216	gb:BC011107.1 /DB_XREF=gi:15029773 /FEA=FLmRNA /CNT=163 /TID=Mm.24216.1 /TIER=FL+Stack /STK=119 /UG=Mm.24216 /LL=26450 /UG_GENE=Rbbp9 /DEF=Mus musculus, Similar to retinoblastoma-binding protein 9, clone MGC:19260 IMAGE:3982875, mRNA, complete cds. /PROD=	retinoblastoma binding protein 9	Rbbp9	chr2 G1-H1	Mm.24216	26450			ENSMUSG00000027428		5634 // nucleus // inferred from electronic annotation
1419450_at	Ormdl3	1.61289	0.620004	GenBank	Mm.180546	gb:NM_025661.1 /DB_XREF=gi:13385127 /GEN=2810011N17Rik /FEA=FLmRNA /CNT=144 /TID=Mm.180546.1 /TIER=FL+Stack /STK=9 /UG=Mm.180546 /LL=66612 /DEF=Mus musculus RIKEN cDNA 2810011N17 gene (2810011N17Rik), mRNA. /PROD=RIKEN cDNA 2810011N17 /FL=gb:NM_025661.1	ORM1-like 3 (S. cerevisiae)	Ormdl3	chr11 D	Mm.180546	66612			ENSMUSG00000038150		16021 // integral to membrane // traceable author statement			IPR007203 // ORMDL
1418998_at	Kmo	1.61198	0.620355	GenBank	Mm.27217	gb:NM_133809.1 /DB_XREF=gi:19527029 /GEN=AI046660 /FEA=FLmRNA /CNT=39 /TID=Mm.27217.1 /TIER=FL+Stack /STK=15 /UG=Mm.27217 /LL=98256 /DEF=Mus musculus expressed sequence AI046660 (AI046660), mRNA. /PROD=expressed sequence AI046660 /FL=gb:BC014683.1 gb:NM_1	kynurenine 3-monooxygenase (kynurenine 3-hydroxylase)	Kmo	chr1 H4	Mm.27217	98256			ENSMUSG00000039783	6725 // aromatic compound metabolism // inferred from sequence or structural similarity	5739 // mitochondrion // inferred from direct assay /// 16021 // integral to membrane // traceable author statement	4497 // monooxygenase activity // inferred from sequence or structural similarity /// 9055 // electron carrier activity // inferred from sequence or structural similarity		IPR000733 // Flavoprotein monooxygenase
1454914_at	2610101N10Rik	1.61197	0.620358	GenBank	Mm.35491	gb:BM207946 /DB_XREF=gi:17763982 /DB_XREF=C0620C06-3 /CLONE=C0620C06 /FEA=EST /CNT=158 /TID=Mm.35491.1 /TIER=Stack /STK=35 /UG=Mm.35491 /UG_TITLE=ESTs, Weakly similar to cyclic nucleotide-gated channel beta subunit (R.norvegicus)	RIKEN cDNA 2610101N10 gene	2610101N10Rik	chr9 E4	Mm.292742	67958			ENSMUSG00000032407				mRNA_processing_binding_Reactome // GenMAPP	IPR000504 // RNA-binding region RNP-1 (RNA recognition motif) /// IPR000061 // SWAP/Surp
1417107_at	Tpd52l2	1.61162	0.620494	GenBank	Mm.27872	gb:BC006886.1 /DB_XREF=gi:13905185 /FEA=FLmRNA /CNT=154 /TID=Mm.27872.1 /TIER=FL+Stack /STK=34 /UG=Mm.27872 /LL=66314 /UG_GENE=2810411G23Rik /DEF=Mus musculus, RIKEN cDNA 2810411G23 gene, clone MGC:6490 IMAGE:2647702, mRNA, complete cds. /PROD=RIKEN cDNA	tumor protein D52-like 2	Tpd52l2	chr2 H4	Mm.136648	66314			ENSMUSG00000000827					IPR007327 // Tumor protein D52
1460363_at	Tnrc6c	1.61071	0.620843	GenBank	Mm.40272	gb:BB795102 /DB_XREF=gi:16964721 /DB_XREF=BB795102 /CLONE=G431003F22 /FEA=FLmRNA /CNT=95 /TID=Mm.40272.1 /TIER=Stack /STK=25 /UG=Mm.40272 /UG_TITLE=Mus musculus, Similar to hypothetical protein, clone MGC:27918 IMAGE:3582119, mRNA, complete cds /FL=gb:BC0	trinucleotide repeat containing 6C	Tnrc6c	chr11 E2	Mm.40272	217351						3676 // nucleic acid binding // inferred from sequence or structural similarity /// 4872 // receptor activity // inferred from electronic annotation	mRNA_processing_binding_Reactome // GenMAPP	IPR000449 // Ubiquitin-associated domain /// IPR000504 // RNA-binding region RNP-1 (RNA recognition motif)
1421858_at	Adam17	1.60901	0.621501	GenBank	Mm.27681	gb:BE980579 /DB_XREF=gi:10648718 /DB_XREF=UI-M-BG2-bck-g-03-0-UI.s1 /CLONE=UI-M-BG2-bck-g-03-0-UI /FEA=FLmRNA /CNT=134 /TID=Mm.27681.1 /TIER=Stack /STK=34 /UG=Mm.27681 /LL=11491 /UG_GENE=Adam17 /UG_TITLE=a disintegrin and metalloproteinase domain 17 /FL=g	a disintegrin and metalloproteinase domain 17	Adam17	chr12 3.0 cM	Mm.355306	11491			ENSMUSG00000052593	6508 // proteolysis and peptidolysis // inferred from electronic annotation	5578 // extracellular matrix (sensu Metazoa) // inferred from electronic annotation /// 16021 // integral to membrane // traceable author statement	4222 // metalloendopeptidase activity // inferred from electronic annotation /// 4872 // receptor activity // inferred from sequence or structural similarity /// 8233 // peptidase activity // inferred from electronic annotation /// 8237 // metallopeptidas		IPR001762 // Disintegrin
1424515_at	B230354K17Rik	1.60557	0.622833	GenBank	Mm.206588	gb:BC027345.1 /DB_XREF=gi:20072710 /FEA=FLmRNA /CNT=67 /TID=Mm.206588.1 /TIER=FL+Stack /STK=27 /UG=Mm.206588 /DEF=Mus musculus, clone MGC:28203 IMAGE:3989671, mRNA, complete cds. /PROD=Unknown (protein for MGC:28203) /FL=gb:BC027345.1	RIKEN cDNA B230354K17 gene	B230354K17Rik	chr17 B3	Mm.206588	320063			ENSMUSG00000059646
1438289_a_at	Sumo1	1.60351	0.623633	GenBank	Mm.7353	gb:AV021595 /DB_XREF=gi:4798587 /DB_XREF=AV021595 /CLONE=1190023J24 /FEA=EST /CNT=13 /TID=Mm.7353.3 /TIER=Stack /STK=11 /UG=Mm.7353 /LL=22218 /UG_GENE=Ubl1 /UG_TITLE=ubiquitin-like 1	SMT3 suppressor of mif two 3 homolog 1 (yeast)	Sumo1	chr1 C2-C3	Mm.259278	22218			ENSMUSG00000026021	6281 // DNA repair // inferred from sequence or structural similarity /// 6464 // protein modification // inferred from electronic annotation /// 6512 // ubiquitin cycle // inferred from electronic annotation	5634 // nucleus // inferred from sequence or structural similarity /// 5643 // nuclear pore // inferred from sequence or structural similarity /// 16605 // PML body // traceable author statement	5515 // protein binding // traceable author statement	Circadian_Exercise // GenMAPP	IPR000626 // Ubiquitin
1422126_a_at	Nudt13	1.60334	0.6237	GenBank	Mm.41966	gb:NM_026341.1 /DB_XREF=gi:13385843 /GEN=4933433B15Rik /FEA=FLmRNA /CNT=6 /TID=Mm.41966.1 /TIER=FL /STK=1 /UG=Mm.41966 /LL=67725 /DEF=Mus musculus RIKEN cDNA 4933433B15 gene (4933433B15Rik), mRNA. /PROD=RIKEN cDNA 4933433B15 /FL=gb:NM_026341.1	nudix (nucleoside diphosphate linked moiety X)-type motif 13	Nudt13	chr14 B	Mm.317636	67725			ENSMUSG00000021809	8299 // isoprenoid biosynthesis // inferred from electronic annotation		8699 // 4-diphosphocytidyl-2C-methyl-D-erythritol synthase activity // inferred from electronic annotation /// 16787 // hydrolase activity // inferred from electronic annotation		IPR000086 // NUDIX hydrolase
1435788_at	2900086B20Rik	1.6031	0.623792	GenBank	Mm.5242	gb:BE956535 /DB_XREF=gi:10601176 /DB_XREF=UI-M-BG2-bbl-d-09-0-UI.s1 /CLONE=UI-M-BG2-bbl-d-09-0-UI /FEA=EST /CNT=20 /TID=Mm.5242.1 /TIER=Stack /STK=13 /UG=Mm.5242 /LL=73074 /UG_GENE=2900086B20Rik /UG_TITLE=RIKEN cDNA 2900086B20 gene	RIKEN cDNA 2900086B20 gene	2900086B20Rik		Mm.272653	73074
1418467_at	Smarcd3	1.603	0.623832	GenBank	Mm.140672	gb:NM_025891.1 /DB_XREF=gi:13385379 /GEN=Smarcd3 /FEA=FLmRNA /CNT=43 /TID=Mm.140672.1 /TIER=FL+Stack /STK=23 /UG=Mm.140672 /LL=66993 /DEF=Mus musculus SWISNF related, matrix associated, actin dependent regulator of chromatin, subfamily d, member 3 (Smarcd	SWI/SNF related, matrix associated, actin dependent regulator of chromatin, subfamily d, member 3	Smarcd3	chr5 A3	Mm.332257	66993			ENSMUSG00000028949	6350 // transcription // inferred from electronic annotation /// 6355 // regulation of transcription, DNA-dependent // inferred from electronic annotation /// 16568 // chromatin modification // inferred from electronic annotation /// 18342 // protein pren	5634 // nucleus // inferred from electronic annotation	8318 // protein prenyltransferase activity // inferred from sequence or structural similarity		IPR003121 // SWIB complex, BAF60b
1450983_at	Akap8	1.60174	0.624323	GenBank	Mm.27351	gb:BG069776 /DB_XREF=gi:12552345 /DB_XREF=H3080A04-3 /CLONE=H3080A04 /FEA=FLmRNA /CNT=141 /TID=Mm.27351.1 /TIER=Stack /STK=36 /UG=Mm.27351 /LL=56399 /UG_GENE=Akap8 /UG_TITLE=A kinase (PRKA) anchor protein 8 /FL=gb:AB028920.1 gb:NM_019774.1	A kinase (PRKA) anchor protein 8	Akap8	chr17 B2	Mm.328945	56399			ENSMUSG00000024045	7076 // mitotic chromosome condensation // inferred from direct assay /// 7076 // mitotic chromosome condensation // inferred from sequence or structural similarity	790 // nuclear chromatin // inferred from sequence or structural similarity /// 793 // condensed chromosome // inferred from direct assay /// 793 // condensed chromosome // inferred from sequence or structural similarity /// 1939 // female pronucleus // i	3677 // DNA binding // inferred from sequence or structural similarity /// 3682 // chromatin binding // inferred from sequence or structural similarity /// 16301 // kinase activity // inferred from electronic annotation	G_Protein_Signaling // GenMAPP	IPR007071 // A-kinase anchoring protein 95 (AKAP95)
1425038_at	Slc22a19	1.60095	0.624627	GenBank	Mm.21365	gb:BC021384.1 /DB_XREF=gi:18204002 /FEA=FLmRNA /CNT=20 /TID=Mm.21365.1 /TIER=FL+Stack /STK=8 /UG=Mm.21365 /DEF=Mus musculus, clone MGC:29260 IMAGE:5064542, mRNA, complete cds. /PROD=Unknown (protein for MGC:29260) /FL=gb:BC021384.1	solute carrier family 22 (organic anion transporter), member 19	Slc22a19	chr19 A	Mm.21365	207151			ENSMUSG00000024757	6810 // transport // inferred from sequence or structural similarity	16020 // membrane // inferred from sequence or structural similarity /// 16021 // integral to membrane // traceable author statement	5215 // transporter activity // inferred from sequence or structural similarity		IPR005828 // General substrate transporter
1426840_at	Ythdf3	1.6006	0.624766	GenBank	Mm.23834	gb:BM236752 /DB_XREF=gi:17872022 /DB_XREF=K0440F10-3 /CLONE=K0440F10 /FEA=mRNA /CNT=195 /TID=Mm.23834.1 /TIER=Stack /STK=50 /UG=Mm.23834 /UG_TITLE=Mus musculus, clone IMAGE:3994696, mRNA, partial cds	YTH domain family 3	Ythdf3	chr3 A1	Mm.23834	229096			ENSMUSG00000047213					IPR007275 // YT521-B-like protein
1415830_at	Orc5l	1.59974	0.6251	GenBank	Mm.566	gb:NM_011959.1 /DB_XREF=gi:6754947 /GEN=Orc5 /FEA=FLmRNA /CNT=256 /TID=Mm.566.1 /TIER=FL+Stack /STK=225 /UG=Mm.566 /LL=26429 /DEF=Mus musculus origin recognition complex, subunit 5 homolog (S. cerevisiae) (Orc5), mRNA. /PROD=origin recognition complex, su	origin recognition complex, subunit 5-like (S. cerevisiae)	Orc5l	chr5 A3	Mm.21724	26429			ENSMUSG00000029012	6260 // DNA replication // traceable author statement	5634 // nucleus // inferred from electronic annotation	5524 // ATP binding // inferred from electronic annotation	Cell_Cycle_KEGG // GenMAPP /// DNA_replication_Reactome // GenMAPP /// G1_to_S_cell_cycle_Reactome // GenMAPP
1425508_s_at	Arfrp1	1.59753	0.625967	GenBank	Mm.87720	gb:BG695431 /DB_XREF=gi:13955340 /DB_XREF=NISC_iv17c12.w2 /CLONE=IMAGE:4318078 /FEA=FLmRNA /CNT=50 /TID=Mm.87720.1 /TIER=ConsEnd /STK=0 /UG=Mm.87720 /LL=76688 /UG_GENE=Arfrp1 /UG_TITLE=ADP-ribosylation factor related protein 1 /FL=gb:BC010713.1	ADP-ribosylation factor related protein 1	Arfrp1	chr2 H4	Mm.87720	76688			ENSMUSG00000038671	6810 // transport // inferred from electronic annotation /// 7264 // small GTPase mediated signal transduction // inferred from electronic annotation /// 7369 // gastrulation // inferred from mutant phenotype /// 15031 // protein transport // inferred fro	5624 // membrane fraction // inferred from direct assay /// 5794 // Golgi apparatus // inferred from electronic annotation	3924 // GTPase activity // inferred from sequence or structural similarity /// 5525 // GTP binding // inferred from electronic annotation		IPR006689 // ARF/SAR superfamily
1427009_at	Lama5	1.59437	0.627205	GenBank	Mm.4339	gb:AV224009 /DB_XREF=gi:15404857 /DB_XREF=AV224009 /CLONE=3830416K05 /FEA=mRNA /CNT=59 /TID=Mm.4339.1 /TIER=Stack /STK=26 /UG=Mm.4339 /LL=16776 /UG_GENE=Lama5 /UG_TITLE=laminin, alpha 5	laminin, alpha 5	Lama5	chr2 H4|2 106.0 cM	Mm.4339	16776				1763 // branching morphogenesis // inferred from direct assay /// 6413 // translational initiation // inferred from sequence or structural similarity /// 7155 // cell adhesion // inferred from electronic annotation /// 7517 // muscle development // inferr	5578 // extracellular matrix (sensu Metazoa) // inferred from electronic annotation /// 5604 // basement membrane // inferred from direct assay /// 5605 // basal lamina // inferred from electronic annotation /// 5606 // laminin-1 // inferred from electron	3743 // translation initiation factor activity // inferred from sequence or structural similarity /// 4872 // receptor activity // inferred from sequence or structural similarity /// 5102 // receptor binding // inferred from electronic annotation /// 5178	Inflammatory_Response_Pathway // GenMAPP	IPR001791 // Laminin G /// IPR008211 // Laminin, N-terminal /// IPR000034 // Laminin B /// IPR002049 // Laminin-type EGF-like domain /// IPR009254 // Laminin I /// IPR010307 // Laminin II
1417965_at	Plekha1	1.5892	0.629246	GenBank	Mm.25248	gb:NM_133942.1 /DB_XREF=gi:19527161 /GEN=AA960558 /FEA=FLmRNA /CNT=81 /TID=Mm.25248.1 /TIER=FL+Stack /STK=32 /UG=Mm.25248 /LL=101476 /DEF=Mus musculus expressed sequence AA960558 (AA960558), mRNA. /PROD=expressed sequence AA960558 /FL=gb:NM_133942.1 gb:BC	pleckstrin homology domain containing, family A (phosphoinositide binding specific) member 1	Plekha1	chr7 F3	Mm.323554	101476			ENSMUSG00000040268		5634 // nucleus // inferred from electronic annotation /// 16020 // membrane // inferred from electronic annotation	8289 // lipid binding // inferred from electronic annotation		IPR001849 // Pleckstrin-like
1433645_at	2210409B22Rik	1.589	0.629327	GenBank	Mm.30015	gb:BM207133 /DB_XREF=gi:17762864 /DB_XREF=C0608C04-3 /CLONE=C0608C04 /FEA=EST /CNT=124 /TID=Mm.30015.2 /TIER=Stack /STK=77 /UG=Mm.30015 /LL=100434 /UG_GENE=AW547365 /UG_TITLE=expressed sequence AW547365	RIKEN cDNA 2210409B22 gene	2210409B22Rik			70174
1422499_at	D15Ertd366e	1.58604	0.630503	GenBank	Mm.182607	gb:NM_023063.1 /DB_XREF=gi:12746445 /GEN=Eplin-pending /FEA=FLmRNA /CNT=179 /TID=Mm.182607.1 /TIER=FL+Stack /STK=68 /UG=Mm.182607 /LL=65970 /DEF=Mus musculus epithelial protein lost in neoplasm (Eplin-pending), mRNA. /PROD=epithelial protein lost in neopl	DNA segment, Chr 15, ERATO Doi 366, expressed	D15Ertd366e	chr15 F1|15 60.4 cM	Mm.33207	65970			ENSMUSG00000023022		5856 // cytoskeleton // inferred from electronic annotation /// 15629 // actin cytoskeleton // inferred from direct assay	8270 // zinc ion binding // inferred from electronic annotation		IPR001781 // Zn-binding protein, LIM
1452159_at	2310001A20Rik	1.58539	0.630761	GenBank	Mm.26599	gb:AJ310638.1 /DB_XREF=gi:18073662 /GEN=APMAP /FEA=mRNA /CNT=146 /TID=Mm.26599.1 /TIER=Stack /STK=93 /UG=Mm.26599 /LL=71881 /DEF=Mus musculus mRNA for integral plasma membrane protein. /PROD=integral plasma membrane protein	RIKEN cDNA 2310001A20 gene	2310001A20Rik	chr2 G3	Mm.26599	71881			ENSMUSG00000033096	9058 // biosynthesis // inferred from electronic annotation	16021 // integral to membrane // inferred from electronic annotation	16844 // strictosidine synthase activity // inferred from electronic annotation		IPR004141 // Strictosidine synthase
1418873_at	Sfxn4	1.58413	0.631261	GenBank	Mm.48179	gb:NM_053198.1 /DB_XREF=gi:16716500 /GEN=Sfxn4 /FEA=FLmRNA /CNT=22 /TID=Mm.48179.1 /TIER=FL+Stack /STK=17 /UG=Mm.48179 /LL=94281 /DEF=Mus musculus sideroflexin 4 (Sfxn4), mRNA. /PROD=sideroflexin 4 /FL=gb:NM_053198.1 gb:AF325263.1	sideroflexin 4	Sfxn4	chr19 D3	Mm.48179	94281			ENSMUSG00000063698	6810 // transport // inferred from electronic annotation /// 6812 // cation transport // inferred from sequence or structural similarity /// 6826 // iron ion transport // inferred from electronic annotation	5739 // mitochondrion // inferred from sequence or structural similarity /// 16020 // membrane // inferred from sequence or structural similarity /// 16021 // integral to membrane // traceable author statement	8324 // cation transporter activity // inferred from sequence or structural similarity		IPR004686 // Tricarboxylate/iron carrier
1422449_s_at	Rcn2	1.58179	0.632197	GenBank	Mm.1782	gb:NM_011992.1 /DB_XREF=gi:6755301 /GEN=Rcn2 /FEA=FLmRNA /CNT=198 /TID=Mm.1782.1 /TIER=FL+Stack /STK=110 /UG=Mm.1782 /LL=26611 /DEF=Mus musculus reticulocalbin 2 (Rcn2), mRNA. /PROD=reticulocalbin 2 /FL=gb:NM_011992.1 gb:AF049125.1	reticulocalbin 2	Rcn2	chr9 C	Mm.1782	26611			ENSMUSG00000032320		5615 // extracellular space // traceable author statement /// 5783 // endoplasmic reticulum // inferred from sequence or structural similarity	5509 // calcium ion binding // inferred from sequence or structural similarity		IPR002048 // Calcium-binding EF-hand
1448504_a_at	Cbx3 /// LOC633016	1.58155	0.632291	GenBank	Mm.28148	gb:BC018354.1 /DB_XREF=gi:17390827 /FEA=FLmRNA /CNT=139 /TID=Mm.28148.1 /TIER=FL+Stack /STK=65 /UG=Mm.28148 /LL=12417 /UG_GENE=Cbx3 /DEF=Mus musculus, clone MGC:25433 IMAGE:3990224, mRNA, complete cds. /PROD=Unknown (protein for MGC:25433) /FL=gb:NM_00762	Mus musculus, Similar to heterochromatin-like protein 1, clone IMAGE:3493144, mRNA			Mm.344182									IPR000953 // Chromo /// IPR008251 // Chromo shadow
1455058_at	Mtmr9	1.58109	0.632475	GenBank	Mm.6128	gb:BM118290 /DB_XREF=gi:17081308 /DB_XREF=L0863H05-3 /CLONE=L0863H05 /FEA=EST /CNT=71 /TID=Mm.6128.1 /TIER=Stack /STK=11 /UG=Mm.6128 /LL=105422 /UG_GENE=AA516943 /UG_TITLE=expressed sequence AA516943	myotubularin related protein 9	Mtmr9	chr14 C3	Mm.374857	210376			ENSMUSG00000035078	6470 // protein amino acid dephosphorylation // inferred from electronic annotation /// 46839 // phospholipid dephosphorylation // inferred from electronic annotation		4437 // inositol or phosphatidylinositol phosphatase activity // inferred from electronic annotation /// 4721 // phosphoprotein phosphatase activity // inferred from electronic annotation /// 5515 // protein binding // inferred from physical interaction /
1449464_at	Kcnq1	1.57549	0.634723	GenBank	Mm.5177	gb:NM_008434.1 /DB_XREF=gi:6680545 /GEN=Kcnq1 /FEA=FLmRNA /CNT=17 /TID=Mm.5177.1 /TIER=FL+Stack /STK=10 /UG=Mm.5177 /LL=16535 /DEF=Mus musculus potassium voltage-gated channel, subfamily Q, member 1 (Kcnq1), mRNA. /PROD=potassium voltage-gated channel, su	potassium voltage-gated channel, subfamily Q, member 1	Kcnq1	chr7 F5|7 69.3 cM	Mm.356096	16535			ENSMUSG00000009545	6349 // imprinting // inferred from mutant phenotype /// 6810 // transport // inferred from electronic annotation /// 6811 // ion transport // inferred from electronic annotation /// 6812 // cation transport // inferred from electronic annotation /// 6813	5887 // integral to plasma membrane // inferred from electronic annotation /// 8076 // voltage-gated potassium channel complex // inferred from sequence or structural similarity /// 16020 // membrane // inferred from electronic annotation /// 16021 // int	5216 // ion channel activity // inferred from electronic annotation /// 5244 // voltage-gated ion channel activity // inferred from electronic annotation /// 5249 // voltage-gated potassium channel activity // inferred from electronic annotation /// 5261		IPR005821 // Ion transport protein /// IPR003937 // KCNQ voltage-gated potassium channel
1423046_s_at	Ncbp2	1.57532	0.634792	GenBank	Mm.28968	gb:BG066455 /DB_XREF=gi:12549024 /DB_XREF=H3043B11-3 /CLONE=H3043B11 /FEA=FLmRNA /CNT=191 /TID=Mm.28968.1 /TIER=Stack /STK=105 /UG=Mm.28968 /LL=68092 /UG_GENE=Ncbp2 /UG_TITLE=nuclear cap binding protein subunit 2, 20kDa /FL=gb:NM_026554.1	nuclear cap binding protein subunit 2	Ncbp2	chr16 B2	Mm.290027	68092			ENSMUSG00000022774	6397 // mRNA processing // inferred from electronic annotation /// 6406 // mRNA-nucleus export // inferred from electronic annotation /// 6408 // snRNA-nucleus export // inferred from sequence or structural similarity /// 6810 // transport // inferred fro	5634 // nucleus // inferred from sequence or structural similarity	3676 // nucleic acid binding // inferred from sequence or structural similarity /// 3723 // RNA binding // inferred from sequence or structural similarity	mRNA_processing_binding_Reactome // GenMAPP	IPR000504 // RNA-binding region RNP-1 (RNA recognition motif)
1418606_at	Hoxd10	1.57007	0.636915	GenBank	Mm.24420	gb:BC013463.1 /DB_XREF=gi:15488635 /FEA=FLmRNA /CNT=38 /TID=Mm.24420.1 /TIER=FL+Stack /STK=21 /UG=Mm.24420 /LL=15430 /UG_GENE=Hoxd10 /DEF=Mus musculus, clone MGC:18685 IMAGE:4240579, mRNA, complete cds. /PROD=Unknown (protein for MGC:18685) /FL=gb:NM_0135	homeo box D10	Hoxd10	chr2 C3|2 45.0 cM	Mm.24420	15430			ENSMUSG00000050368	1501 // skeletal development // inferred from mutant phenotype /// 6355 // regulation of transcription, DNA-dependent // inferred from electronic annotation /// 7389 // pattern specification // inferred from electronic annotation /// 9887 // organogenesis	5667 // transcription factor complex // inferred from electronic annotation	3700 // transcription factor activity // inferred from electronic annotation		IPR001356 // Homeobox	scop // a.4.1.Homeodomain // All alpha proteins; DNA/RNA-binding 3-helical bundle; Homeodomain-like; Homeodomain // 5.0E-23
1450340_a_at	Clcnkb	1.56434	0.639246	GenBank	Mm.24882	gb:NM_019701.1 /DB_XREF=gi:9789908 /GEN=Clcnk1l-pending /FEA=FLmRNA /CNT=2 /TID=Mm.24882.1 /TIER=FL /STK=2 /UG=Mm.24882 /LL=56365 /DEF=Mus musculus chloride channel K1-like (Clcnk1l-pending), mRNA. /PROD=chloride channel K1-like /FL=gb:NM_019701.1 gb:AF12	chloride channel Kb	Clcnkb	chr4 E1	Mm.24882	56365			ENSMUSG00000006216	6810 // transport // inferred from electronic annotation /// 6811 // ion transport // inferred from electronic annotation /// 6821 // chloride transport // inferred from electronic annotation	16020 // membrane // inferred from electronic annotation /// 16021 // integral to membrane // inferred from electronic annotation	5216 // ion channel activity // inferred from electronic annotation /// 5244 // voltage-gated ion channel activity // inferred from electronic annotation /// 5247 // voltage-gated chloride channel activity // inferred from electronic annotation		IPR001807 // Cl- channel, voltage gated /// IPR000644 // CBS domain
1417327_at	Cav2	1.56163	0.640356	GenBank	Mm.31915	gb:NM_016900.1 /DB_XREF=gi:18702316 /GEN=Cav2 /FEA=FLmRNA /CNT=95 /TID=Mm.31915.1 /TIER=FL+Stack /STK=48 /UG=Mm.31915 /LL=12390 /DEF=Mus musculus caveolin 2 (Cav2), mRNA. /PROD=caveolin 2 /FL=gb:BC023095.1 gb:NM_016900.1 gb:AF141322.1 gb:AB049604.1	caveolin 2	Cav2	chr6 A2	Mm.31915	12390			ENSMUSG00000000058	1937 // negative regulation of endothelial cell proliferation // inferred from mutant phenotype /// 6897 // endocytosis // traceable author statement /// 51259 // protein oligomerization // inferred from direct assay	5887 // integral to plasma membrane // inferred from sequence or structural similarity /// 5901 // caveola // inferred from physical interaction /// 16021 // integral to membrane // inferred from electronic annotation /// 16599 // caveolar membrane // inf	42803 // protein homodimerization activity // inferred from sequence or structural similarity	Integrin-mediated_cell_adhesion_KEGG // GenMAPP	IPR001612 // Caveolin
1424431_at	MGI:1926002	1.56032	0.640893	GenBank	Mm.77112	gb:BC023112.1 /DB_XREF=gi:18606380 /FEA=FLmRNA /CNT=57 /TID=Mm.77112.1 /TIER=FL+Stack /STK=33 /UG=Mm.77112 /LL=78752 /UG_GENE=4632415D10Rik /DEF=Mus musculus, RIKEN cDNA 4632415D10 gene, clone MGC:28941 IMAGE:4010410, mRNA, complete cds. /PROD=RIKEN cDNA	chondroitin sulfate GalNAcT-2	MGI:1926002	chr6 F1	Mm.300317	78752			ENSMUSG00000042042		5615 // extracellular space // traceable author statement /// 5794 // Golgi apparatus // inferred from electronic annotation /// 16021 // integral to membrane // inferred from electronic annotation	16740 // transferase activity // inferred from electronic annotation		IPR008428 // Chondroitin N-acetylgalactosaminyltransferase
1422869_at	Mertk	1.5593	0.641312	GenBank	Mm.4582	gb:NM_008587.1 /DB_XREF=gi:7106354 /GEN=Mer /FEA=FLmRNA /CNT=37 /TID=Mm.4582.1 /TIER=FL+Stack /STK=9 /UG=Mm.4582 /LL=17289 /DEF=Mus musculus c-mer proto-oncogene (Mer), mRNA. /PROD=c-mer proto-oncogene /FL=gb:U21301.1 gb:NM_008587.1	c-mer proto-oncogene tyrosine kinase	Mertk	chr2 F1	Mm.239655	17289			ENSMUSG00000014361	74 // regulation of cell cycle // inferred from electronic annotation /// 6468 // protein amino acid phosphorylation // inferred from electronic annotation /// 50875 // cellular physiological process // inferred from electronic annotation	5615 // extracellular space // traceable author statement /// 5622 // intracellular // inferred from electronic annotation /// 16021 // integral to membrane // traceable author statement	4672 // protein kinase activity // inferred from electronic annotation /// 4674 // protein serine/threonine kinase activity // inferred from sequence or structural similarity /// 4713 // protein-tyrosine kinase activity // inferred from electronic annotat		IPR000719 // Protein kinase
1417315_at	Gripap1	1.55863	0.64159	GenBank	Mm.972	gb:BG864756 /DB_XREF=gi:14215294 /DB_XREF=602799172F1 /CLONE=IMAGE:4935016 /FEA=FLmRNA /CNT=207 /TID=Mm.972.1 /TIER=Stack /STK=8 /UG=Mm.972 /LL=22273 /UG_GENE=Uqcrc1 /UG_TITLE=ubiquinol-cytochrome c reductase core protein 1 /FL=gb:NM_025407.1 gb:BC017687.	GRIP1 associated protein 1	Gripap1	chrX A1.1|X 2.0 cM	Mm.194811	54645			ENSMUSG00000031153				Electron_Transport_Chain // GenMAPP
1452331_s_at	4732486I23Rik	1.55805	0.641829	GenBank	Mm.34850	gb:BC021511.1 /DB_XREF=gi:18204504 /FEA=mRNA /CNT=42 /TID=Mm.34850.1 /TIER=Stack /STK=13 /UG=Mm.34850 /DEF=Mus musculus, clone IMAGE:5347423, mRNA, partial cds. /PROD=Unknown (protein for IMAGE:5347423)	RIKEN cDNA 4732486I23 gene	4732486I23Rik	chr2 E2	Mm.274314	99003
1417921_at	2610029G23Rik	1.55728	0.642146	GenBank	Mm.180499	gb:NM_026312.1 /DB_XREF=gi:13385809 /GEN=2610029G23Rik /FEA=FLmRNA /CNT=67 /TID=Mm.180499.1 /TIER=FL+Stack /STK=33 /UG=Mm.180499 /LL=67683 /DEF=Mus musculus RIKEN cDNA 2610029G23 gene (2610029G23Rik), mRNA. /PROD=RIKEN cDNA 2610029G23 /FL=gb:NM_026312.1	RIKEN cDNA 2610029G23 gene	2610029G23Rik	chrX C3	Mm.273405	67683			ENSMUSG00000031226				GPCRDB_Class_A_Rhodopsin-like // GenMAPP /// GPCRDB_Class_C_Metabotropic_glutamate_pheromone // GenMAPP /// GPCRDB_Other // GenMAPP	IPR008476 // Protein of unknown function DUF757
1423217_a_at	2510049I19Rik	1.55584	0.642741	GenBank	Mm.28327	gb:AV109006 /DB_XREF=gi:16381927 /DB_XREF=AV109006 /CLONE=2510049I19 /FEA=FLmRNA /CNT=213 /TID=Mm.28327.1 /TIER=ConsEnd /STK=1 /UG=Mm.28327 /LL=67922 /UG_GENE=2510049I19Rik /UG_TITLE=RIKEN cDNA 2510049I19 gene /FL=gb:NM_026455.1 gb:BC006058.1	RIKEN cDNA 2510049I19 gene	2510049I19Rik	chr8 B3.3	Mm.28327	67922			ENSMUSG00000003039
1448415_a_at	Sema3b	1.55538	0.64293	GenBank	Mm.4083	gb:NM_009153.1 /DB_XREF=gi:6677912 /GEN=Sema3b /FEA=FLmRNA /CNT=159 /TID=Mm.4083.1 /TIER=FL+Stack /STK=76 /UG=Mm.4083 /LL=20347 /DEF=Mus musculus sema domain, immunoglobulin domain (Ig), short basic domain, secreted, (semaphorin) 3B (Sema3b), mRNA. /PROD=	sema domain, immunoglobulin domain (Ig), short basic domain, secreted, (semaphorin) 3B	Sema3b	chr9 F1|9 60.3 cM	Mm.4083	20347			ENSMUSG00000057969	7275 // development // inferred from electronic annotation /// 7399 // neurogenesis // inferred from electronic annotation /// 30154 // cell differentiation // inferred from electronic annotation	5615 // extracellular space // traceable author statement /// 16020 // membrane // inferred from electronic annotation	4872 // receptor activity // inferred from electronic annotation		IPR001627 // Semaphorin/CD100 antigen /// IPR007110 // Immunoglobulin-like
1455056_at	Lmo7	1.55292	0.643947	GenBank	Mm.6772	gb:BM231903 /DB_XREF=gi:17867173 /DB_XREF=K0316A01-3 /CLONE=K0316A01 /FEA=EST /CNT=34 /TID=Mm.6772.1 /TIER=Stack /STK=27 /UG=Mm.6772 /LL=30867 /UG_GENE=C78582 /UG_TITLE=EST C78582	LIM domain only 7	Lmo7	chr14 E2.3	Mm.218981	380928								IPR001478 // PDZ/DHR/GLGF domain
1416983_s_at	Foxo1	1.55212	0.644278	GenBank	Mm.29891	gb:AI462296 /DB_XREF=gi:4316326 /DB_XREF=ub62a08.x1 /CLONE=IMAGE:1382294 /FEA=FLmRNA /CNT=233 /TID=Mm.29891.1 /TIER=ConsEnd /STK=0 /UG=Mm.29891 /LL=56458 /UG_GENE=Foxo1 /UG_TITLE=forkhead box O1 /FL=gb:AF114258.1 gb:NM_019739.1 gb:AF126056.1	forkhead box O1	Foxo1	chr3 C|3 22.5 cM	Mm.29891	56458			ENSMUSG00000044167	1568 // blood vessel development // inferred from mutant phenotype /// 6350 // transcription // inferred from electronic annotation /// 6355 // regulation of transcription, DNA-dependent // inferred from direct assay /// 8286 // insulin receptor signaling	5634 // nucleus // inferred from direct assay /// 5737 // cytoplasm // inferred from direct assay	3677 // DNA binding // inferred from direct assay /// 3700 // transcription factor activity // inferred from direct assay		IPR001766 // Fork head transcription factor	scop // a.4.5.Forkhead DNA-binding domain // All alpha proteins; DNA/RNA-binding 3-helical bundle; Winged helix DNA-binding domain; Forkhead DNA-binding domain // 3.0E-41
1427120_at	Zfp26	1.5501	0.64512	GenBank	Mm.107441	gb:AV346442 /DB_XREF=gi:16397068 /DB_XREF=AV346442 /CLONE=6430579K01 /FEA=mRNA /CNT=56 /TID=Mm.107441.1 /TIER=Stack /STK=15 /UG=Mm.107441 /LL=22688 /UG_GENE=Zfp26 /UG_TITLE=zinc finger protein 26	zinc finger protein 26	Zfp26	chr9 A3|9 5.0 cM	Mm.107441	22688					5634 // nucleus // inferred from electronic annotation	3676 // nucleic acid binding // inferred from electronic annotation /// 3677 // DNA binding // inferred from electronic annotation /// 8270 // zinc ion binding // inferred from electronic annotation		IPR007087 // Zn-finger, C2H2 type /// IPR001909 // KRAB box
1429173_at	Dnase1l1	1.54211	0.648462	GenBank	Mm.20169	gb:AK009174.1 /DB_XREF=gi:12843806 /FEA=mRNA /CNT=23 /TID=Mm.20169.1 /TIER=Stack /STK=10 /UG=Mm.20169 /LL=69537 /UG_GENE=2310005K03Rik /UG_TITLE=RIKEN cDNA 2310005K03 gene /DEF=Mus musculus adult male tongue cDNA, RIKEN full-length enriched library, clone	deoxyribonuclease 1-like 1	Dnase1l1	chrX A7.2|X 29.82 cM	Mm.20169	69537			ENSMUSG00000019088	6308 // DNA catabolism // inferred from electronic annotation	16020 // membrane // inferred from electronic annotation	4518 // nuclease activity // inferred from electronic annotation /// 4519 // endonuclease activity // inferred from electronic annotation /// 4536 // deoxyribonuclease activity // inferred from electronic annotation /// 16787 // hydrolase activity // infe		IPR005135 // Endonuclease/exonuclease/phosphatase
1438506_s_at	Tprt	1.54191	0.648546	GenBank	Mm.161501	gb:AV330821 /DB_XREF=gi:6370873 /DB_XREF=AV330821 /CLONE=6330517D22 /FEA=EST /CNT=12 /TID=Mm.161501.5 /TIER=Stack /STK=10 /UG=Mm.161501 /LL=56075 /UG_GENE=Tptf-pending /UG_TITLE=trans-prenyltransferase	Trans-prenyltransferase	Tprt	chr2 A3	Mm.358672	56075			ENSMUSG00000061248	8299 // isoprenoid biosynthesis // inferred from electronic annotation		16740 // transferase activity // inferred from electronic annotation
1437175_at	Pdik1l	1.53789	0.650243	GenBank	Mm.22778	gb:BI691129 /DB_XREF=gi:15653758 /DB_XREF=603314516F1 /CLONE=IMAGE:5354715 /FEA=EST /CNT=44 /TID=Mm.22778.2 /TIER=Stack /STK=23 /UG=Mm.22778 /UG_TITLE=Mus musculus, similar to Cell division control protein 2 homolog (P34 protein kinase), clone MGC:36635 I	PDLIM1 interacting kinase 1 like	Pdik1l	chr4 D3	Mm.22778	230809			ENSMUSG00000050890			4674 // protein serine/threonine kinase activity // inferred from electronic annotation /// 5524 // ATP binding // inferred from electronic annotation /// 16301 // kinase activity // inferred from electronic annotation /// 16740 // transferase activity //		IPR000719 // Protein kinase
1418475_at	Scnn1b	1.53627	0.650927	GenBank	Mm.7709	gb:NM_011325.1 /DB_XREF=gi:6755411 /GEN=Scnn1b /FEA=FLmRNA /CNT=40 /TID=Mm.7709.1 /TIER=FL+Stack /STK=23 /UG=Mm.7709 /LL=20277 /DEF=Mus musculus sodium channel, nonvoltage-gated 1 beta (Scnn1b), mRNA. /PROD=sodium channel, nonvoltage-gated 1 beta /FL=gb:A	sodium channel, nonvoltage-gated 1 beta	Scnn1b	chr7 F2|7 56.0 cM	Mm.7709	20277			ENSMUSG00000030873	6810 // transport // inferred from electronic annotation /// 6811 // ion transport // inferred from electronic annotation /// 6814 // sodium ion transport // inferred from direct assay /// 7600 // sensory perception // inferred from electronic annotation	16020 // membrane // inferred from electronic annotation /// 16021 // integral to membrane // inferred from direct assay /// 16021 // integral to membrane // traceable author statement	5216 // ion channel activity // inferred from electronic annotation /// 5272 // sodium channel activity // inferred from electronic annotation /// 15280 // amiloride-sensitive sodium channel activity // inferred from direct assay		IPR001873 // Na+ channel, amiloride-sensitive
1423451_at	Pgrmc1	1.53576	0.651144	GenBank	Mm.9052	gb:AI574180 /DB_XREF=gi:4537554 /DB_XREF=uj16h09.x1 /CLONE=IMAGE:1908257 /FEA=FLmRNA /CNT=303 /TID=Mm.9052.1 /TIER=Stack /STK=20 /UG=Mm.9052 /LL=53328 /UG_GENE=Pgrmc1 /UG_TITLE=progesterone receptor membrane component 1 /FL=gb:BC006016.1 gb:NM_016783.1 gb	progesterone receptor membrane component 1	Pgrmc1	chrX A3.1	Mm.9052	53328			ENSMUSG00000006373		5792 // microsome // inferred from electronic annotation /// 16021 // integral to membrane // inferred from electronic annotation	4872 // receptor activity // inferred from electronic annotation /// 5496 // steroid binding // inferred from electronic annotation		IPR001199 // Cytochrome b5
1421904_at	Ncoa6ip	1.5347	0.651594	GenBank	Mm.34104	gb:BB032062 /DB_XREF=gi:16258201 /DB_XREF=BB032062 /CLONE=5830468L16 /FEA=FLmRNA /CNT=120 /TID=Mm.34104.1 /TIER=Stack /STK=25 /UG=Mm.34104 /LL=116940 /UG_GENE=Ncoa6ip /UG_TITLE=nuclear receptor coactivator 6 interacting protein /FL=gb:NM_054089.1 gb:AF389	nuclear receptor coactivator 6 interacting protein	Ncoa6ip	chr4 A1|4 0.0 cM	Mm.171323	116940			ENSMUSG00000028233		5634 // nucleus // inferred from sequence or structural similarity /// 5737 // cytoplasm // inferred from sequence or structural similarity	4872 // receptor activity // inferred from electronic annotation /// 5515 // protein binding // inferred from physical interaction /// 8168 // methyltransferase activity // inferred from electronic annotation /// 8757 // S-adenosylmethionine-dependent met
1428101_at	Rnf38	1.53327	0.652201	GenBank	Mm.27834	gb:AK011864.1 /DB_XREF=gi:12848255 /FEA=mRNA /CNT=156 /TID=Mm.27834.1 /TIER=Stack /STK=115 /UG=Mm.27834 /LL=70440 /UG_GENE=2610202O07Rik /UG_TITLE=RIKEN cDNA 2610202O07 gene /DEF=Mus musculus 10 days embryo whole body cDNA, RIKEN full-length enriched libr	ring finger protein 38	Rnf38	chr4 B1	Mm.262859	73469			ENSMUSG00000035696	16567 // protein ubiquitination // inferred from electronic annotation	151 // ubiquitin ligase complex // inferred from electronic annotation	4842 // ubiquitin-protein ligase activity // inferred from electronic annotation /// 5515 // protein binding // inferred from sequence or structural similarity /// 8270 // zinc ion binding // inferred from electronic annotation		IPR001841 // Zn-finger, RING
1424351_at	Wfdc2	1.53067	0.65331	GenBank	Mm.27289	gb:AF334269.1 /DB_XREF=gi:18478507 /GEN=He4 /FEA=FLmRNA /CNT=59 /TID=Mm.27289.1 /TIER=FL+Stack /STK=36 /UG=Mm.27289 /LL=67701 /DEF=Mus musculus WAP domain protein HE4 (He4) mRNA, complete cds. /PROD=WAP domain protein HE4 /FL=gb:AF334269.1	WAP four-disulfide core domain 2	Wfdc2	chr2 H3	Mm.27289	67701			ENSMUSG00000017723		5615 // extracellular space // traceable author statement	4866 // endopeptidase inhibitor activity // inferred from electronic annotation /// 4867 // serine-type endopeptidase inhibitor activity // inferred from electronic annotation		IPR008197 // Whey acidic protein, core region
1417113_at	Gcl	1.52937	0.653865	GenBank	Mm.74594	gb:NM_011818.1 /DB_XREF=gi:6753953 /GEN=Gcl /FEA=FLmRNA /CNT=112 /TID=Mm.74594.1 /TIER=FL+Stack /STK=56 /UG=Mm.74594 /LL=23885 /DEF=Mus musculus germ cell-less homolog (Drosophila) (Gcl), mRNA. /PROD=germ cell-less homolog (Drosophila) /FL=gb:NM_011818.1	germ cell-less homolog (Drosophila)	Gcl	chr6 D1|6 47.3 cM	Mm.321452	23885			ENSMUSG00000001157	7283 // spermatogenesis // traceable author statement /// 30154 // cell differentiation // inferred from electronic annotation /// 45449 // regulation of transcription // inferred from direct assay	5634 // nucleus // inferred from electronic annotation /// 16363 // nuclear matrix // inferred from direct assay	5515 // protein binding // inferred from physical interaction		IPR000210 // BTB/POZ domain
1435327_at	AW112037	1.52806	0.654425	GenBank	Mm.22242	gb:BG071867 /DB_XREF=gi:12554436 /DB_XREF=H3104A09-3 /CLONE=H3104A09 /FEA=EST /CNT=104 /TID=Mm.22242.1 /TIER=Stack /STK=13 /UG=Mm.22242 /LL=98667 /UG_GENE=AW112037 /UG_TITLE=expressed sequence AW112037	expressed sequence AW112037	AW112037		Mm.22242	98667
1425328_at	BC008163	1.52676	0.654982	GenBank	Mm.11473	gb:AU067643 /DB_XREF=gi:4968380 /DB_XREF=AU067643 /CLONE=MNCb-0123 /FEA=FLmRNA /CNT=130 /TID=Mm.11473.1 /TIER=Stack /STK=68 /UG=Mm.11473 /UG_TITLE=Mus musculus, Similar to CG4452 gene product, clone MGC:11672 IMAGE:3709256, mRNA, complete cds /FL=gb:BC008	cDNA sequence BC008163	BC008163	chr4 D2.3	Mm.11473	230789			ENSMUSG00000028878
1417176_at	Csnk1e	1.52431	0.656033	GenBank	Mm.30199	gb:BE952001 /DB_XREF=gi:10591928 /DB_XREF=UI-M-CC0-ayh-e-10-0-UI.s1 /CLONE=UI-M-CC0-ayh-e-10-0-UI /FEA=FLmRNA /CNT=146 /TID=Mm.30199.1 /TIER=Stack /STK=12 /UG=Mm.30199 /LL=27373 /UG_GENE=Csnk1e /UG_TITLE=casein kinase 1, epsilon /FL=gb:AB028241.1 gb:AB028	casein kinase 1, epsilon	Csnk1e	chr15 E1	Mm.30199	27373			ENSMUSG00000022433	6468 // protein amino acid phosphorylation // inferred from electronic annotation /// 7623 // circadian rhythm // traceable author statement /// 16055 // Wnt receptor signaling pathway // inferred from electronic annotation		4672 // protein kinase activity // inferred from electronic annotation /// 4674 // protein serine/threonine kinase activity // inferred from electronic annotation /// 4713 // protein-tyrosine kinase activity // inferred from sequence or structural similar	Wnt_Signaling // GenMAPP	IPR000719 // Protein kinase
1449056_at	E330009J07Rik	1.52236	0.656873	GenBank	Mm.42873	gb:NM_133929.1 /DB_XREF=gi:19527145 /GEN=AI841796 /FEA=FLmRNA /CNT=40 /TID=Mm.42873.1 /TIER=FL+Stack /STK=25 /UG=Mm.42873 /LL=101168 /DEF=Mus musculus expressed sequence AI841796 (AI841796), mRNA. /PROD=expressed sequence AI841796 /FL=gb:BC004788.1 gb:NM_	RIKEN cDNA E330009J07 gene	E330009J07Rik	chr6 B1	Mm.333006	243780			ENSMUSG00000037172
1433514_at	Etnk1	1.52174	0.657142	GenBank	Mm.30163	gb:BQ175711 /DB_XREF=gi:20351203 /DB_XREF=UI-M-DJ2-bwe-o-02-0-UI.s1 /CLONE=UI-M-DJ2-bwe-o-02-0-UI /FEA=EST /CNT=250 /TID=Mm.30163.1 /TIER=Stack /STK=112 /UG=Mm.30163 /LL=30886 /UG_GENE=AI195356 /UG_TITLE=EST AI195356	ethanolamine kinase 1	Etnk1	chr6 G3|6 74.0 cM	Mm.272548	75320						16301 // kinase activity // inferred from electronic annotation /// 16740 // transferase activity // inferred from electronic annotation
1425114_at	Rbbp6	1.51969	0.658029	GenBank	Mm.127823	gb:BC025874.1 /DB_XREF=gi:19484188 /FEA=FLmRNA /CNT=29 /TID=Mm.127823.1 /TIER=FL /STK=6 /UG=Mm.127823 /DEF=Mus musculus, similar to hypothetical brain protein my038, clone MGC:32263 IMAGE:5011450, mRNA, complete cds. /PROD=similar to hypothetical brain pr	retinoblastoma binding protein 6	Rbbp6		Mm.4480	19647			ENSMUSG00000030779		5634 // nucleus // inferred from electronic annotation	3677 // DNA binding // inferred from electronic annotation
1435362_at	Foxj3	1.51951	0.658109	GenBank	Mm.31178	gb:BB026073 /DB_XREF=gi:16257964 /DB_XREF=BB026073 /CLONE=5330431H03 /FEA=EST /CNT=27 /TID=Mm.31178.2 /TIER=Stack /STK=17 /UG=Mm.31178 /LL=68441 /UG_GENE=1300010C19Rik /UG_TITLE=RIKEN cDNA 1300010C19 gene	forkhead box J3	Foxj3	chr4 D2.1	Mm.259227	230700			ENSMUSG00000032998	6350 // transcription // inferred from electronic annotation /// 6355 // regulation of transcription, DNA-dependent // inferred from sequence or structural similarity	5634 // nucleus // inferred from sequence or structural similarity	3677 // DNA binding // inferred from sequence or structural similarity /// 3700 // transcription factor activity // inferred from sequence or structural similarity		IPR001766 // Fork head transcription factor	scop // a.4.5.Forkhead DNA-binding domain // All alpha proteins; DNA/RNA-binding 3-helical bundle; Winged helix DNA-binding domain; Forkhead DNA-binding domain // 8.0E-37
1429240_at	Stard4	1.51845	0.658568	GenBank	Mm.31508	gb:AK014587.1 /DB_XREF=gi:12852534 /FEA=mRNA /CNT=73 /TID=Mm.31508.2 /TIER=Stack /STK=33 /UG=Mm.31508 /LL=77050 /UG_GENE=4632419C16Rik /UG_TITLE=RIKEN cDNA 4632419C16 gene /DEF=Mus musculus 0 day neonate skin cDNA, RIKEN full-length enriched library, clon	StAR-related lipid transfer (START) domain containing 4	Stard4	chr18 B1	Mm.127058	170459			ENSMUSG00000024378	6694 // steroid biosynthesis // inferred from electronic annotation /// 6810 // transport // inferred from electronic annotation /// 6869 // lipid transport // inferred from electronic annotation	5739 // mitochondrion // traceable author statement	8289 // lipid binding // inferred from electronic annotation /// 15485 // cholesterol binding // inferred from sequence or structural similarity /// 17127 // cholesterol transporter activity // inferred from electronic annotation		IPR002913 // Lipid-binding START
1419668_at	Sgcb	1.51593	0.65966	GenBank	Mm.89310	gb:AK014381.1 /DB_XREF=gi:12852191 /GEN=Sgcb /FEA=FLmRNA /CNT=66 /TID=Mm.89310.1 /TIER=Stack /STK=20 /UG=Mm.89310 /LL=24051 /UG_TITLE=sarcoglycan, beta (43kD dystrophin-associated glycoprotein) /DEF=Mus musculus 17 days embryo head cDNA, RIKEN full-length	sarcoglycan, beta (dystrophin-associated glycoprotein)	Sgcb	chrY C2	Mm.348686	24051			ENSMUSG00000059735	7010 // cytoskeleton organization and biogenesis // inferred from electronic annotation /// 16044 // membrane organization and biogenesis // traceable author statement	5856 // cytoskeleton // inferred from electronic annotation /// 5887 // integral to plasma membrane // traceable author statement /// 16012 // sarcoglycan complex // inferred from electronic annotation /// 16021 // integral to membrane // inferred from el			IPR006875 // Sarcoglycan complex subunit protein
1438171_x_at	0610012D09Rik	1.51252	0.661148	GenBank	Mm.29122	gb:BB056666 /DB_XREF=gi:8463814 /DB_XREF=BB056666 /CLONE=7120444O15 /FEA=EST /CNT=12 /TID=Mm.29122.4 /TIER=Stack /STK=12 /UG=Mm.29122 /LL=59052 /UG_GENE=0610012D09Rik /UG_TITLE=RIKEN cDNA 0610012D09 gene	RIKEN cDNA 0610012D09 gene	0610012D09Rik	chr7 F1	Mm.29122	59052			ENSMUSG00000030876					IPR007884 // DREV methyltransferase
1434510_at	Papss2	1.51112	0.66176	GenBank	Mm.203916	gb:BF780807 /DB_XREF=gi:12085840 /DB_XREF=602103086F1 /CLONE=IMAGE:4221452 /FEA=EST /CNT=63 /TID=Mm.203916.1 /TIER=Stack /STK=30 /UG=Mm.203916 /LL=107125 /UG_GENE=AI159688 /UG_TITLE=expressed sequence AI159688	3'-phosphoadenosine 5'-phosphosulfate synthase 2	Papss2	chr19 C1|19 32.0 cM	Mm.203916	23972			ENSMUSG00000024899	103 // sulfate assimilation // inferred from electronic annotation		3824 // catalytic activity // inferred from electronic annotation /// 4020 // adenylyl-sulfate kinase activity // inferred from electronic annotation /// 4781 // sulfate adenylyltransferase (ATP) activity // inferred from electronic annotation /// 5524 //		IPR002891 // Adenylylsulfate kinase /// IPR002650 // ATP-sulfurylase
1427991_s_at	Usp45	1.5107	0.661946	GenBank	Mm.154306	gb:BM249286 /DB_XREF=gi:17884556 /DB_XREF=K0831A12-3 /CLONE=K0831A12 /FEA=mRNA /CNT=51 /TID=Mm.154306.1 /TIER=Stack /STK=11 /UG=Mm.154306 /LL=77593 /UG_GENE=4930550B20Rik /UG_TITLE=RIKEN cDNA 4930550B20 gene	ubiquitin specific protease 45	Usp45	chr4 A3	Mm.154306	77593			ENSMUSG00000040455	6512 // ubiquitin cycle // inferred from electronic annotation		8233 // peptidase activity // inferred from electronic annotation /// 8234 // cysteine-type peptidase activity // inferred from electronic annotation /// 16787 // hydrolase activity // inferred from electronic annotation		IPR001394 // Peptidase C19, ubiquitin carboxyl-terminal hydrolase family 2 /// IPR001607 // Zn-finger in ubiquitin thiolesterase
1427988_s_at	Safb2 /// LOC433127	1.50946	0.662487	GenBank	Mm.214973	gb:BE134496 /DB_XREF=gi:8596996 /DB_XREF=ug15f09.y1 /CLONE=IMAGE:1531721 /FEA=mRNA /CNT=37 /TID=Mm.214973.1 /TIER=ConsEnd /STK=0 /UG=Mm.214973 /UG_TITLE=Mus musculus, Similar to KIAA0138 gene product, clone IMAGE:5099281, mRNA, partial cds	scaffold attachment factor B2 /// LOC433127	Safb2 /// LOC433127	chr17 C	Mm.214973	224902 /// 43312				6350 // transcription // inferred from electronic annotation /// 6355 // regulation of transcription, DNA-dependent // inferred from electronic annotation	5634 // nucleus // inferred from electronic annotation	3676 // nucleic acid binding // inferred from electronic annotation /// 3677 // DNA binding // inferred from electronic annotation /// 3723 // RNA binding // inferred from electronic annotation	mRNA_processing_binding_Reactome // GenMAPP	IPR003034 // DNA-binding SAP /// IPR000504 // RNA-binding region RNP-1 (RNA recognition motif)	scop // a.140.2.SAP domain // All alpha proteins; LEM/SAP HeH motif; SAP domain; SAP domain // 0.07 /// scop // a.140.2.SAP domain // All alpha proteins; LEM/SAP HeH motif; SAP domain; SAP domain // 0.061
1434561_at	Asxl1	1.50755	0.663329	GenBank	Mm.28424	gb:BI648411 /DB_XREF=gi:15562647 /DB_XREF=603278373F1 /CLONE=IMAGE:5318322 /FEA=EST /CNT=64 /TID=Mm.28424.1 /TIER=Stack /STK=29 /UG=Mm.28424 /UG_TITLE=ESTs, Moderately similar to T17285 hypothetical protein DKFZp434N0535.1 (H.sapiens)	additional sex combs like 1 (Drosophila)	Asxl1	chr2 H1	Mm.330677	228790				6350 // transcription // inferred from electronic annotation /// 6355 // regulation of transcription, DNA-dependent // inferred from electronic annotation	5634 // nucleus // inferred from electronic annotation	3677 // DNA binding // inferred from electronic annotation
1427271_at	Btbd15	1.50591	0.66405	GenBank	Mm.38312	gb:BB822998 /DB_XREF=gi:17001241 /DB_XREF=BB822998 /CLONE=G830025G12 /FEA=mRNA /CNT=55 /TID=Mm.38312.1 /TIER=Stack /STK=16 /UG=Mm.38312 /LL=77873 /UG_GENE=6030404E16Rik /UG_TITLE=RIKEN cDNA 6030404E16 gene	BTB (POZ) domain containing 15	Btbd15	chr9 A4	Mm.239355	235132			ENSMUSG00000047412					IPR000210 // BTB/POZ domain /// IPR007087 // Zn-finger, C2H2 type
1426924_at	Mnab	1.50374	0.665007	GenBank	Mm.3332	gb:AK013592.1 /DB_XREF=gi:12851012 /FEA=mRNA /CNT=91 /TID=Mm.3332.1 /TIER=Stack /STK=38 /UG=Mm.3332 /LL=72863 /UG_GENE=2900024N03Rik /UG_TITLE=RIKEN cDNA 2900024N03 gene /DEF=Mus musculus adult male hippocampus cDNA, RIKEN full-length enriched library, cl	membrane associated DNA binding protein	Mnab	chr2 B	Mm.288785	319817						3676 // nucleic acid binding // inferred from sequence or structural similarity
1437843_s_at	Nupl1	1.50324	0.665228	GenBank	Mm.18583	gb:AV303002 /DB_XREF=gi:6335516 /DB_XREF=AV303002 /CLONE=5730508F15 /FEA=EST /CNT=14 /TID=Mm.18583.3 /TIER=Stack /STK=14 /UG=Mm.18583 /LL=71844 /UG_GENE=1700017F11Rik /UG_TITLE=RIKEN cDNA 1700017F11 gene	Nucleoporin like 1	Nupl1	chr14 C3	Mm.258051	71844			ENSMUSG00000063895	6810 // transport // inferred from electronic annotation	5634 // nucleus // inferred from electronic annotation
1418183_a_at	Pscd1	1.5015	0.665999	GenBank	Mm.20443	gb:AB035538.1 /DB_XREF=gi:10121080 /GEN=CYTOHESIN-1 /FEA=FLmRNA /CNT=81 /TID=Mm.20443.1 /TIER=FL+Stack /STK=28 /UG=Mm.20443 /LL=19157 /DEF=Mus musculus mRNA for cytohesin-1, complete cds. /PROD=cytohesin-1 /FL=gb:NM_011180.1 gb:AB035538.1 gb:AF051337.1 gb	pleckstrin homology, Sec7 and coiled-coil domains 1	Pscd1	chr11 E2	Mm.86413	19157			ENSMUSG00000017132					IPR000904 // SEC7-like domain /// IPR001849 // Pleckstrin-like
1416884_at	Cbx3	1.50125	0.66611	GenBank		gb:BC018354.1 /DB_XREF=gi:17390827 /FEA=FLmRNA /CNT=139 /TID=Mm.28148.1 /TIER=FL+Stack /STK=65 /UG=Mm.28148 /LL=12417 /UG_GENE=Cbx3 /DEF=Mus musculus, clone MGC:25433 IMAGE:3990224, mRNA, complete cds. /PROD=Unknown (protein for MGC:25433) /FL=gb:NM_00762													IPR000953 // Chromo /// IPR008251 // Chromo shadow
1426359_at	5730454B08Rik	1.50091	0.666261	GenBank	Mm.193073	gb:AI649105 /DB_XREF=gi:4729939 /DB_XREF=uk25g07.x1 /CLONE=IMAGE:1970076 /FEA=FLmRNA /CNT=181 /TID=Mm.193073.1 /TIER=Stack /STK=63 /UG=Mm.193073 /UG_TITLE=Mus musculus, Similar to KIAA0663 gene product, clone MGC:6929 IMAGE:2811511, mRNA, complete cds /FL	RIKEN cDNA 5730454B08 gene	5730454B08Rik	chr1 E4	Mm.245357	70579			ENSMUSG00000026464					IPR003656 // BED finger
1448823_at	Cxcl12	1.49862	0.66728	GenBank	Mm.465	gb:BC006640.1 /DB_XREF=gi:13879329 /FEA=FLmRNA /CNT=130 /TID=Mm.465.2 /TIER=FL+Stack /STK=37 /UG=Mm.465 /LL=20315 /UG_GENE=Sdf1 /DEF=Mus musculus, stromal cell derived factor 1, clone MGC:6119 IMAGE:3483088, mRNA, complete cds. /PROD=stromal cell derived	chemokine (C-X-C motif) ligand 12	Cxcl12	chr6 F1|6 53.0 cM	Mm.303231	20315			ENSMUSG00000061353	6935 // chemotaxis // inferred from electronic annotation /// 6955 // immune response // inferred from electronic annotation /// 7281 // germ cell development // inferred from direct assay /// 7420 // brain development // inferred from direct assay /// 76	5576 // extracellular region // inferred from electronic annotation /// 5615 // extracellular space // traceable author statement	5125 // cytokine activity // inferred from electronic annotation /// 8009 // chemokine activity // inferred from direct assay /// 8083 // growth factor activity // inferred from electronic annotation		IPR001811 // Small chemokine, interleukin-8 like
1434821_at	Brd1	1.49704	0.667985	GenBank	Mm.34879	gb:AU021226 /DB_XREF=gi:3376810 /DB_XREF=AU021226 /CLONE=J0544E09 /FEA=EST /CNT=118 /TID=Mm.34879.1 /TIER=Stack /STK=24 /UG=Mm.34879 /LL=105807 /UG_GENE=AI316859 /UG_TITLE=expressed sequence AI316859	bromodomain containing 1	Brd1	chr15 E3	Mm.254438	223770					5634 // nucleus // inferred from sequence or structural similarity			IPR001965 // Zn-finger-like, PHD finger /// IPR001487 // Bromodomain /// IPR000313 // PWWP domain
1426905_a_at	Dnajc10 /// LOC100047007	1.49654	0.668208	GenBank		gb:BB483613 /DB_XREF=gi:16441061 /DB_XREF=BB483613 /CLONE=D430021F16 /FEA=mRNA /CNT=225 /TID=Mm.21762.1 /TIER=Stack /STK=23 /UG=Mm.21762 /LL=66861 /UG_GENE=1200006L06Rik /UG_TITLE=RIKEN cDNA 1200006L06 gene													IPR001623 // Heat shock protein DnaJ, N-terminal /// IPR006662 // Thioredoxin type domain	scop // a.2.3.Chaperone J-domain // All alpha proteins; Long alpha-hairpin; Chaperone J-domain; Chaperone J-domain // 8.0E-26 /// scop // a.2.3.Chaperone J-domain // All alpha proteins; Long alpha-hairpin; Chaperone J-domain; Chaperone J-domain // 4.0E-24
1434953_at	4633402D15Rik	1.49585	0.668514	GenBank	Mm.2873	gb:BB027914 /DB_XREF=gi:16258055 /DB_XREF=BB027914 /CLONE=5330439J20 /FEA=EST /CNT=45 /TID=Mm.2873.1 /TIER=Stack /STK=22 /UG=Mm.2873 /UG_TITLE=ESTs	RIKEN cDNA 4633402D15 gene	4633402D15Rik	chr1 E2.3	Mm.25788	70829			ENSMUSG00000026339
1434831_a_at	Foxo3a	1.49413	0.669287	GenBank	Mm.4948	gb:BB364488 /DB_XREF=gi:16406245 /DB_XREF=BB364488 /CLONE=C130021N16 /FEA=EST /CNT=64 /TID=Mm.4948.2 /TIER=Stack /STK=24 /UG=Mm.4948 /LL=68756 /UG_GENE=1110048B16Rik /UG_TITLE=RIKEN cDNA 1110048B16 gene	forkhead box O3a	Foxo3a	chr10 B2|10 30.0 cM	Mm.338613	56484			ENSMUSG00000048756	1542 // ovulation (sensu Mammalia) // inferred from mutant phenotype /// 1544 // initiation of primordial ovarian follicle growth // inferred from mutant phenotype /// 1547 // antral ovarian follicle growth // inferred from mutant phenotype /// 1556 // oo	5634 // nucleus // inferred from direct assay /// 5737 // cytoplasm // inferred from direct assay	3677 // DNA binding // inferred from direct assay /// 3677 // DNA binding // inferred from sequence or structural similarity /// 3700 // transcription factor activity // inferred from direct assay /// 3700 // transcription factor activity // inferred from
1426879_at	1190005F20Rik	1.49281	0.669876	GenBank	Mm.45758	gb:AK004493.1 /DB_XREF=gi:12835703 /FEA=mRNA /CNT=67 /TID=Mm.45758.1 /TIER=Stack /STK=45 /UG=Mm.45758 /LL=98685 /UG_GENE=1190005F20Rik /UG_TITLE=RIKEN cDNA 1190005F20 gene /DEF=Mus musculus 18 days embryo whole body cDNA, RIKEN full-length enriched librar	RIKEN cDNA 1190005F20 gene	1190005F20Rik	chr1 G1	Mm.289373	98685				8033 // tRNA processing // inferred from sequence or structural similarity		3723 // RNA binding // inferred from sequence or structural similarity /// 4809 // tRNA (guanine-N2-)-methyltransferase activity // inferred from sequence or structural similarity /// 8168 // methyltransferase activity // inferred from electronic annotati	mRNA_processing_binding_Reactome // GenMAPP	IPR002905 // N2,N2-dimethylguanosine tRNA methyltransferase
1418983_at	Inadl	1.48584	0.673022	GenBank	Mm.29127	gb:NM_007704.1 /DB_XREF=gi:6671753 /GEN=Cipp /FEA=FLmRNA /CNT=62 /TID=Mm.29127.1 /TIER=FL+Stack /STK=15 /UG=Mm.29127 /LL=12695 /DEF=Mus musculus channel-interacting PDZ domain protein (Cipp), mRNA. /PROD=channel-interacting PDZ domain protein /FL=gb:AF060	InaD-like (Drosophila)	Inadl	chr4 C6	Mm.90218	12695				7242 // intracellular signaling cascade // inferred from sequence or structural similarity	45177 // apical part of cell // inferred from direct assay			IPR001478 // PDZ/DHR/GLGF domain
1423744_x_at	Eif2s3x	1.48552	0.673166	GenBank	Mm.22387	gb:BC006682.1 /DB_XREF=gi:13879401 /FEA=FLmRNA /CNT=210 /TID=Mm.22387.1 /TIER=FL+Stack /STK=129 /UG=Mm.22387 /LL=102885 /UG_GENE=AI314668 /DEF=Mus musculus, clone MGC:7893 IMAGE:3582458, mRNA, complete cds. /PROD=Unknown (protein for MGC:7893) /FL=gb:BC00	eukaryotic translation initiation factor 2, subunit 3, structural gene X-linked	Eif2s3x	chrX C-D|X 32.0 cM	Mm.218851	26905			ENSMUSG00000035150	6412 // protein biosynthesis // inferred from electronic annotation		3743 // translation initiation factor activity // inferred from electronic annotation /// 5525 // GTP binding // inferred from electronic annotation	Translation_Factors // GenMAPP	IPR000795 // Protein synthesis factor, GTP-binding /// IPR004161 // Elongation factor Tu, domain 2
1452767_at	Rrbp1	1.48534	0.673248	GenBank	Mm.13705	gb:AK019964.1 /DB_XREF=gi:12860387 /FEA=mRNA /CNT=143 /TID=Mm.13705.11 /TIER=Stack /STK=46 /UG=Mm.13705 /LL=81910 /UG_GENE=Rrbp1 /UG_TITLE=ribosome binding protein 1 /DEF=Mus musculus 8 days embryo whole body cDNA, RIKEN full-length enriched library, clon	ribosome binding protein 1	Rrbp1	chr2 G1	Mm.13705	81910			ENSMUSG00000027422	6605 // protein targeting // inferred from electronic annotation /// 6810 // transport // inferred from electronic annotation /// 15031 // protein transport // inferred from electronic annotation	5783 // endoplasmic reticulum // inferred from electronic annotation /// 16021 // integral to membrane // traceable author statement /// 30176 // integral to endoplasmic reticulum membrane // inferred from electronic annotation	30376 // ribosome receptor activity // inferred from electronic annotation		IPR007794 // Ribosome receptor lysine or proline rich
1418330_at	Ctcf	1.48204	0.674746	GenBank	Mm.493	gb:NM_007794.1 /DB_XREF=gi:6681072 /GEN=Ctcf /FEA=FLmRNA /CNT=111 /TID=Mm.493.1 /TIER=FL+Stack /STK=25 /UG=Mm.493 /LL=13018 /DEF=Mus musculus CCCTC-binding factor (Ctcf), mRNA. /PROD=CCCTC-binding factor /FL=gb:NM_007794.1 gb:U51037.1	CCCTC-binding factor	Ctcf	chr8 D3	Mm.269474	13018			ENSMUSG00000005698	6306 // DNA methylation // inferred from direct assay /// 6349 // imprinting // inferred from direct assay /// 6350 // transcription // inferred from electronic annotation /// 6355 // regulation of transcription, DNA-dependent // inferred from direct assa	5634 // nucleus // inferred from electronic annotation	3676 // nucleic acid binding // inferred from electronic annotation /// 3677 // DNA binding // inferred from direct assay /// 8270 // zinc ion binding // inferred from electronic annotation		IPR007087 // Zn-finger, C2H2 type
1452327_at	Iqsec1	1.47783	0.676669	GenBank	Mm.40574	gb:BF164393 /DB_XREF=gi:11044705 /DB_XREF=601772722F1 /CLONE=IMAGE:3991828 /FEA=mRNA /CNT=45 /TID=Mm.40574.1 /TIER=Stack /STK=13 /UG=Mm.40574 /UG_TITLE=Mus musculus, Similar to KIAA0763 gene product, clone IMAGE:4503056, mRNA, partial cds	IQ motif and Sec7 domain 1	Iqsec1	chr6 D1|6 38.0 cM	Mm.196943	232227								IPR000904 // SEC7-like domain
1434190_at	Sms	1.4775	0.676821	GenBank	Mm.200785	gb:BG071956 /DB_XREF=gi:12554525 /DB_XREF=H3105B01-3 /CLONE=H3105B01 /FEA=EST /CNT=52 /TID=Mm.200785.1 /TIER=Stack /STK=39 /UG=Mm.200785 /LL=102906 /UG_GENE=AI427066 /UG_TITLE=expressed sequence AI427066	spermine synthase	Sms	chrX F4|X 65.45 cM	Mm.18652	20603			ENSMUSG00000059596 /// ENSMUSG00000025662 /// ENSMUSG00000057971	8215 // spermine metabolism // inferred from mutant phenotype		3824 // catalytic activity // inferred from electronic annotation /// 16740 // transferase activity // inferred from electronic annotation /// 16768 // spermine synthase activity // inferred from sequence or structural similarity		IPR001045 // Spermine synthase
1418186_at	Gstt1	1.47587	0.677567	GenBank	Mm.2746	gb:BC012254.1 /DB_XREF=gi:15126648 /FEA=FLmRNA /CNT=67 /TID=Mm.2746.1 /TIER=FL+Stack /STK=28 /UG=Mm.2746 /LL=14871 /UG_GENE=Gstt1 /DEF=Mus musculus, Similar to glutathione S-transferase, theta 1, clone MGC:19075 IMAGE:4193816, mRNA, complete cds. /PROD=Si	glutathione S-transferase, theta 1	Gstt1	chr10 B5-C1|10 40.7 cM	Mm.2746	14871			ENSMUSG00000001663	6749 // glutathione metabolism // inferred from direct assay	5634 // nucleus // inferred from electronic annotation	4364 // glutathione transferase activity // inferred from direct assay /// 4364 // glutathione transferase activity // inferred from electronic annotation /// 16740 // transferase activity // inferred from electronic annotation		IPR004045 // Glutathione S-transferase, N-terminal /// IPR004046 // Glutathione S-transferase, C-terminal
1417673_at	Grb14	1.47324	0.678775	GenBank	Mm.33806	gb:NM_016719.1 /DB_XREF=gi:7710031 /GEN=Grb14 /FEA=FLmRNA /CNT=54 /TID=Mm.33806.1 /TIER=FL+Stack /STK=39 /UG=Mm.33806 /LL=50915 /DEF=Mus musculus growth factor receptor bound protein 14 (Grb14), mRNA. /PROD=growth factor receptor bound protein 14 /FL=gb:N	growth factor receptor bound protein 14	Grb14	chr2 C1.3	Mm.214554	50915			ENSMUSG00000026888	7165 // signal transduction // traceable author statement /// 7242 // intracellular signaling cascade // inferred from electronic annotation		5070 // SH3/SH2 adaptor activity // inferred from physical interaction		IPR000159 // RA domain /// IPR001849 // Pleckstrin-like /// IPR000980 // SH2 motif
1420008_s_at	BC037006	1.47079	0.679906	GenBank	Mm.203700	gb:AU017197 /DB_XREF=gi:3372310 /DB_XREF=AU017197 /CLONE=J0735G03 /FEA=EST /CNT=1 /TID=Mm.203700.1 /TIER=ConsEnd /STK=1 /UG=Mm.203700 /LL=104476 /UG_GENE=AU017197 /UG_TITLE=expressed sequence AU017197	cDNA sequence BC037006	BC037006	chr11 A4	Mm.31267	211652								IPR001202 // WW/Rsp5/WWP domain
1439405_x_at	1700051C09Rik	1.46923	0.68063	GenBank	Mm.178947	gb:AV296285 /DB_XREF=gi:6328302 /DB_XREF=AV296285 /CLONE=5730440L02 /FEA=EST /CNT=8 /TID=Mm.178947.3 /TIER=Stack /STK=8 /UG=Mm.178947 /LL=56208 /UG_GENE=Becn1 /UG_TITLE=beclin 1 (coiled-coil, myosin-like BCL2-interacting protein)	RIKEN cDNA 1700051C09 gene	1700051C09Rik	chr11 D	Mm.262369	68107			ENSMUSG00000063222	910 // cytokinesis // inferred from electronic annotation /// 7049 // cell cycle // inferred from electronic annotation
1426243_at	Cth	1.46737	0.681493	GenBank	Mm.28301	gb:BC019483.1 /DB_XREF=gi:18044097 /FEA=FLmRNA /CNT=66 /TID=Mm.28301.1 /TIER=FL+Stack /STK=28 /UG=Mm.28301 /LL=70338 /UG_GENE=0610010I13Rik /DEF=Mus musculus, clone MGC:28655 IMAGE:4235178, mRNA, complete cds. /PROD=Unknown (protein for MGC:28655) /FL=gb:	cystathionase (cystathionine gamma-lyase)	Cth	chr3 H4	Mm.28301	107869	EC:4.4.1.1		ENSMUSG00000028179	6520 // amino acid metabolism // inferred from electronic annotation /// 8652 // amino acid biosynthesis // inferred from electronic annotation /// 19344 // cysteine biosynthesis // inferred from electronic annotation		4123 // cystathionine gamma-lyase activity // inferred from direct assay /// 4123 // cystathionine gamma-lyase activity // inferred from electronic annotation /// 16829 // lyase activity // inferred from electronic annotation	Glycine, serine and threonine metabolism // KEGG /// Methionine metabolism // KEGG /// Cysteine metabolism // KEGG /// Selenoamino acid metabolism // KEGG /// Nitrogen metabolism // KEGG	IPR000277 // Cys/Met metabolism pyridoxal-phosphate-dependent enzymes
1427680_a_at	Nfib	1.46402	0.683052	GenBank	Mm.4025	gb:Y07687.1 /DB_XREF=gi:1524160 /GEN=NfiB /FEA=mRNA /CNT=1 /TID=Mm.4025.3 /TIER=ConsEnd /STK=0 /UG=Mm.4025 /LL=18028 /DEF=M.musculus mRNA for NfiB2-protein, splice variant (exon 9 and 10 missing). /PROD=nuclear factor i	nuclear factor I/B	Nfib	chr4 C4-C6|4 38.6 cM	Mm.317947	18028			ENSMUSG00000008575	6260 // DNA replication // inferred from electronic annotation /// 6350 // transcription // inferred from electronic annotation /// 6355 // regulation of transcription, DNA-dependent // inferred from electronic annotation /// 8285 // negative regulation o	5622 // intracellular // inferred from electronic annotation /// 5634 // nucleus // inferred from electronic annotation	3677 // DNA binding // inferred from electronic annotation /// 3700 // transcription factor activity // inferred from electronic annotation		IPR003619 // Dwarfin protein, domain A /// IPR000647 // CTF/NF-I
1418850_at	Epc1	1.46302	0.68352	GenBank	Mm.20828	gb:NM_007935.1 /DB_XREF=gi:6679654 /GEN=Epc1 /FEA=FLmRNA /CNT=57 /TID=Mm.20828.1 /TIER=FL+Stack /STK=17 /UG=Mm.20828 /LL=13831 /DEF=Mus musculus enhancer of polycomb homolog 1, (Drosophila) (Epc1), mRNA. /PROD=enhancer of polycomb homolog 1, (Drosophila)	enhancer of polycomb homolog 1 (Drosophila)	Epc1	chr18 A1	Mm.312133	13831			ENSMUSG00000024240	1558 // regulation of cell growth // inferred from electronic annotation /// 6350 // transcription // inferred from electronic annotation /// 6355 // regulation of transcription, DNA-dependent // inferred from electronic annotation /// 16568 // chromatin	5634 // nucleus // inferred from electronic annotation			IPR009607 // Enhancer of polycomb, C-terminal
1416907_at	Tsn	1.46286	0.683593	GenBank	Mm.14644	gb:AF234179.1 /DB_XREF=gi:7331147 /GEN=Tbrbp /FEA=FLmRNA /CNT=290 /TID=Mm.14644.1 /TIER=FL+Stack /STK=34 /UG=Mm.14644 /LL=22099 /DEF=Mus musculus RNA-binding protein (Tbrbp) mRNA, complete cds. /PROD=RNA-binding protein /FL=gb:AF234179.1 gb:NM_011650.1 gb	translin	Tsn	chr1 E2.3	Mm.14644	22099			ENSMUSG00000026374		5634 // nucleus // inferred from direct assay /// 5737 // cytoplasm // inferred from direct assay /// 5737 // cytoplasm // traceable author statement	3677 // DNA binding // inferred from electronic annotation /// 3723 // RNA binding // inferred from direct assay /// 5515 // protein binding // inferred from physical interaction	mRNA_processing_binding_Reactome // GenMAPP	IPR002848 // Translin
1449148_a_at	Phtf1	1.46139	0.684281	GenBank	Mm.25877	gb:NM_013629.1 /DB_XREF=gi:7305380 /GEN=Phtf /FEA=FLmRNA /CNT=34 /TID=Mm.25877.1 /TIER=FL+Stack /STK=21 /UG=Mm.25877 /LL=18685 /DEF=Mus musculus putative homeodomain transcription factor (Phtf), mRNA. /PROD=putative homeodomain transcription factor /FL=gb	putative homeodomain transcription factor 1	Phtf1	chr3 F2.2	Mm.292049	18685			ENSMUSG00000058388	6350 // transcription // inferred from electronic annotation /// 6355 // regulation of transcription, DNA-dependent // inferred from electronic annotation	5634 // nucleus // inferred from electronic annotation /// 5667 // transcription factor complex // inferred from electronic annotation /// 16021 // integral to membrane // traceable author statement	3677 // DNA binding // inferred from electronic annotation /// 3700 // transcription factor activity // inferred from electronic annotation
1415840_at	Elovl5	1.46066	0.684623	GenBank	Mm.19130	gb:NM_134255.1 /DB_XREF=gi:19527419 /GEN=1110059L23Rik /FEA=FLmRNA /CNT=345 /TID=Mm.19130.1 /TIER=FL+Stack /STK=218 /UG=Mm.19130 /LL=68801 /DEF=Mus musculus RIKEN cDNA 1110059L23 gene (1110059L23Rik), mRNA. /PROD=fatty acid elongase 1 /FL=gb:NM_134255.1 g	ELOVL family member 5, elongation of long chain fatty acids (yeast)	Elovl5	chr9 E1	Mm.19130	68801			ENSMUSG00000032349		16021 // integral to membrane // traceable author statement			IPR002076 // GNS1/SUR4 membrane protein
1424505_at	0610042C05Rik	1.45982	0.685016	GenBank	Mm.139233	gb:BC027299.1 /DB_XREF=gi:20071076 /FEA=FLmRNA /CNT=49 /TID=Mm.139233.1 /TIER=FL+Stack /STK=28 /UG=Mm.139233 /LL=66084 /UG_GENE=0610042C05Rik /DEF=Mus musculus, Similar to hypothetical protein FLJ20627, clone MGC:28177 IMAGE:3987394, mRNA, complete cds. /	RIKEN cDNA 0610042C05 gene	0610042C05Rik	chr10 A1	Mm.153111	66084			ENSMUSG00000019763					IPR003734 // Protein of unknown function DUF155
1422856_at	Slc12a3	1.45931	0.685256	GenBank	Mm.182905	gb:NM_019415.1 /DB_XREF=gi:14547896 /GEN=Slc12a3 /FEA=FLmRNA /CNT=40 /TID=Mm.182905.1 /TIER=FL+Stack /STK=9 /UG=Mm.182905 /LL=20497 /DEF=Mus musculus solute carrier family 12, member 3 (Slc12a3), mRNA. /PROD=solute carrier family 12, member 3 /FL=gb:U6108	solute carrier family 12, member 3	Slc12a3	chr8 C5|8 45.0 cM	Mm.25804	20497			ENSMUSG00000031766	6810 // transport // inferred from electronic annotation /// 6811 // ion transport // inferred from sequence or structural similarity /// 6814 // sodium ion transport // inferred from electronic annotation /// 6821 // chloride transport // inferred from e	5887 // integral to plasma membrane // inferred from electronic annotation /// 16020 // membrane // inferred from sequence or structural similarity /// 16021 // integral to membrane // traceable author statement	5215 // transporter activity // inferred from sequence or structural similarity /// 5279 // amino acid-polyamine transporter activity // inferred from sequence or structural similarity /// 5386 // carrier activity // inferred from electronic annotation //		IPR004841 // Amino acid permease-associated region
1433676_at	Prkwnk1	1.44471	0.692179	GenBank	Mm.21773	gb:BM232571 /DB_XREF=gi:17867841 /DB_XREF=K0325B09-3 /CLONE=K0325B09 /FEA=EST /CNT=193 /TID=Mm.21773.1 /TIER=Stack /STK=73 /UG=Mm.21773 /UG_TITLE=ESTs, Highly similar to AF227741 1 protein kinase WNK1 (R.norvegicus)	protein kinase, lysine deficient 1	Prkwnk1	chr6 F1	Mm.333349	232341			ENSMUSG00000045962	6468 // protein amino acid phosphorylation // inferred from electronic annotation		4672 // protein kinase activity // inferred from electronic annotation /// 4674 // protein serine/threonine kinase activity // inferred from electronic annotation /// 4713 // protein-tyrosine kinase activity // inferred from electronic annotation /// 4860		IPR000719 // Protein kinase
1454801_at	Ankrd28	1.4409	0.694012	GenBank		gb:BG066840 /DB_XREF=gi:12549409 /DB_XREF=H3047E11-3 /CLONE=H3047E11 /FEA=EST /CNT=55 /TID=Mm.7463.1 /TIER=Stack /STK=46 /UG=Mm.7463 /UG_TITLE=ESTs													IPR002110 // Ankyrin
1433490_s_at	Epb4.1l2	1.4394	0.694734	GenBank	Mm.814	gb:BG075070 /DB_XREF=gi:12557639 /DB_XREF=H3142H09-3 /CLONE=H3142H09 /FEA=EST /CNT=264 /TID=Mm.814.1 /TIER=Stack /STK=129 /UG=Mm.814 /LL=52582 /UG_GENE=D10Ertd398e /UG_TITLE=DNA segment, Chr 10, ERATO Doi 398, expressed	erythrocyte protein band 4.1-like 2	Epb4.1l2	chr10 A4|10 18.0 cM	Mm.306026	13822			ENSMUSG00000019978	8360 // regulation of cell shape // inferred from sequence or structural similarity /// 30036 // actin cytoskeleton organization and biogenesis // inferred from sequence or structural similarity /// 30866 // cortical actin cytoskeleton organization and bi	5737 // cytoplasm // inferred from electronic annotation /// 5856 // cytoskeleton // inferred from electronic annotation /// 15629 // actin cytoskeleton // inferred from sequence or structural similarity /// 16020 // membrane // inferred from electronic a	3779 // actin binding // inferred from sequence or structural similarity /// 5198 // structural molecule activity // inferred from electronic annotation /// 5488 // binding // inferred from electronic annotation /// 8092 // cytoskeletal protein binding //		IPR000299 // Band 4.1 /// IPR008379 // 4.1, C-terminal /// IPR007477 // SAB
1416736_at	Casc3	1.4392	0.694833	GenBank	Mm.40120	gb:NM_138660.1 /DB_XREF=gi:20149743 /GEN=MLN51 /FEA=FLmRNA /CNT=154 /TID=Mm.40120.1 /TIER=FL+Stack /STK=71 /UG=Mm.40120 /LL=192160 /DEF=Mus musculus MLN51 protein (MLN51), mRNA. /PROD=MLN51 protein /FL=gb:NM_138660.1	cancer susceptibility candidate 3	Casc3	chr11 D	Mm.40120	192160			ENSMUSG00000052915	6397 // mRNA processing // inferred from electronic annotation /// 6406 // mRNA-nucleus export // inferred from electronic annotation /// 6810 // transport // inferred from electronic annotation /// 8298 // intracellular mRNA localization // inferred from	5634 // nucleus // inferred from direct assay /// 5737 // cytoplasm // inferred from direct assay /// 30529 // ribonucleoprotein complex // inferred from direct assay	5515 // protein binding // inferred from physical interaction /// 42802 // protein self binding // inferred from sequence or structural similarity
1448864_at	Snrk	1.43814	0.695343	GenBank	Mm.200461	gb:NM_133741.1 /DB_XREF=gi:19526941 /GEN=Snrk /FEA=FLmRNA /CNT=196 /TID=Mm.200461.1 /TIER=FL+Stack /STK=34 /UG=Mm.200461 /LL=20623 /DEF=Mus musculus SNF related kinase (Snrk), mRNA. /PROD=SNF related kinase /FL=gb:AF387809.2 gb:NM_133741.1	SNF related kinase	Snrk	chr9 F4|11 22.0 cM	Mm.257989	20623			ENSMUSG00000038145	6468 // protein amino acid phosphorylation // inferred from sequence or structural similarity		4672 // protein kinase activity // inferred from sequence or structural similarity /// 4674 // protein serine/threonine kinase activity // inferred from sequence or structural similarity /// 4713 // protein-tyrosine kinase activity // inferred from sequen		IPR000719 // Protein kinase
1427475_a_at	Pdlim5	1.43755	0.695629	GenBank		gb:BC002020.1 /DB_XREF=gi:13937615 /FEA=mRNA /CNT=24 /TID=Mm.6384.2 /TIER=ConsEnd /STK=0 /UG=Mm.6384 /LL=18175 /UG_GENE=Nrap /UG_TITLE=nebulin-related anchoring protein /DEF=Mus musculus, clone IMAGE:3495171, mRNA.
1423083_at	Rab33b	1.43582	0.696465	GenBank	Mm.1664	gb:AK004974.1 /DB_XREF=gi:12836563 /GEN=Rab33b /FEA=FLmRNA /CNT=114 /TID=Mm.1664.1 /TIER=Stack /STK=59 /UG=Mm.1664 /LL=19338 /UG_TITLE=RAB33B, member of RAS oncogene family /DEF=Mus musculus adult male liver cDNA, RIKEN full-length enriched library, clone	RAB33B, member of RAS oncogene family	Rab33b	chr3 D	Mm.1664	19338			ENSMUSG00000027739	6810 // transport // inferred from electronic annotation /// 7264 // small GTPase mediated signal transduction // inferred from electronic annotation /// 15031 // protein transport // inferred from electronic annotation	5622 // intracellular // inferred from electronic annotation /// 5794 // Golgi apparatus // inferred from electronic annotation	5525 // GTP binding // inferred from electronic annotation		IPR001806 // Ras GTPase superfamily
1425179_at	Shmt1	1.43391	0.697394	GenBank	Mm.3379	gb:AF237702.1 /DB_XREF=gi:13183075 /FEA=FLmRNA /CNT=113 /TID=Mm.3379.2 /TIER=FL+Stack /STK=52 /UG=Mm.3379 /LL=20425 /UG_GENE=Shmt1 /DEF=Mus musculus serine hydroxymethyltransferase mRNA, complete cds. /PROD=serine hydroxymethyltransferase /FL=gb:AF237702.	serine hydroxymethyl transferase 1 (soluble)	Shmt1	chr11 B2	Mm.57726	20425			ENSMUSG00000020534	6544 // glycine metabolism // inferred from electronic annotation /// 6563 // L-serine metabolism // inferred from electronic annotation /// 6730 // one-carbon compound metabolism // inferred from electronic annotation	5739 // mitochondrion // inferred from direct assay	4372 // glycine hydroxymethyltransferase activity // inferred from electronic annotation /// 16740 // transferase activity // inferred from electronic annotation		IPR001085 // Glycine hydroxymethyltransferase
1428327_at	2310001H13Rik	1.4326	0.69803	GenBank	Mm.28115	gb:AK009063.1 /DB_XREF=gi:12843625 /FEA=mRNA /CNT=104 /TID=Mm.28115.1 /TIER=Stack /STK=53 /UG=Mm.28115 /LL=67095 /UG_GENE=2310001H13Rik /UG_TITLE=RIKEN cDNA 2310001H13 gene /DEF=Mus musculus adult male tongue cDNA, RIKEN full-length enriched library, clon	RIKEN cDNA 2310001H13 gene	2310001H13Rik	chr9 F4	Mm.305318	67095			ENSMUSG00000032536					IPR006933 // HAP1, N-terminal
1434884_at	Mtdh	1.43229	0.698183	GenBank	Mm.183022	gb:BM118725 /DB_XREF=gi:17086751 /DB_XREF=L0915C07-3 /CLONE=L0915C07 /FEA=EST /CNT=205 /TID=Mm.183022.1 /TIER=Stack /STK=15 /UG=Mm.183022 /LL=52816 /UG_GENE=D8Bwg1112e /UG_TITLE=DNA segment, Chr 8, Brigham & Womens Genetics 1112 expressed	Metadherin	Mtdh	chr15 B3.3|15 53.5 cM	Mm.130883	67154			ENSMUSG00000022255		5634 // nucleus // inferred from electronic annotation /// 16021 // integral to membrane // traceable author statement
1452270_s_at	Cubn	1.43106	0.698784	GenBank	Mm.2735	gb:AF197159.1 /DB_XREF=gi:7381453 /FEA=mRNA /CNT=53 /TID=Mm.2735.1 /TIER=Stack /STK=29 /UG=Mm.2735 /LL=65969 /UG_GENE=Cubn /DEF=Mus musculus cubilin mRNA, partial cds. /PROD=cubilin	cubilin (intrinsic factor-cobalamin receptor)	Cubn	chr2 A1|2 9.0 cM	Mm.313915	65969				6418 // tRNA aminoacylation for protein translation // inferred from sequence or structural similarity /// 6898 // receptor mediated endocytosis // traceable author statement	5737 // cytoplasm // inferred from direct assay /// 5768 // endosome // inferred from direct assay /// 5903 // brush border // inferred from direct assay /// 16021 // integral to membrane // inferred from electronic annotation /// 45177 // apical part of	4812 // tRNA ligase activity // inferred from sequence or structural similarity /// 4872 // receptor activity // traceable author statement /// 5515 // protein binding // inferred from physical interaction /// 5524 // ATP binding // inferred from sequence		IPR000859 // CUB /// IPR006209 // EGF-like domain
1448623_at	2310075C12Rik	1.42974	0.699427	GenBank	Mm.146516	gb:NM_133739.1 /DB_XREF=gi:19526937 /GEN=2310075C12Rik /FEA=FLmRNA /CNT=150 /TID=Mm.146516.1 /TIER=FL+Stack /STK=52 /UG=Mm.146516 /LL=71929 /DEF=Mus musculus RIKEN cDNA 2310075C12 gene (2310075C12Rik), mRNA. /PROD=RIKEN cDNA 2310075C12 /FL=gb:BC010292.1 g	RIKEN cDNA 2310075C12 gene	2310075C12Rik	chr9 A1	Mm.283293	71929			ENSMUSG00000050912		5615 // extracellular space // traceable author statement /// 16021 // integral to membrane // traceable author statement
1425312_s_at	D11Ertd636e	1.429	0.699789	GenBank	Mm.195521	gb:BC016190.1 /DB_XREF=gi:16740609 /FEA=FLmRNA /CNT=5 /TID=Mm.195521.1 /TIER=FL /STK=3 /UG=Mm.195521 /DEF=Mus musculus, Similar to RIKEN cDNA 1500000C01 gene, clone MGC:27563 IMAGE:4483305, mRNA, complete cds. /PROD=Similar to RIKEN cDNA 1500000C01 gene /	DNA segment, Chr 11, ERATO Doi 636, expressed	D11Ertd636e	chr11 E2|11 69.0 cM	Mm.229207	52670			ENSMUSG00000018727					IPR000571 // Zn-finger, C-x8-C-x5-C-x3-H type
1453124_at	Tnpo3	1.42878	0.699898	GenBank	Mm.177451	gb:AV306751 /DB_XREF=gi:16393865 /DB_XREF=AV306751 /CLONE=5730544L10 /FEA=mRNA /CNT=136 /TID=Mm.177451.1 /TIER=Stack /STK=29 /UG=Mm.177451 /LL=66657 /UG_GENE=5730544L10Rik /UG_TITLE=RIKEN cDNA 5730544L10 gene	transportin 3	Tnpo3	chr6 A3|6 7.2 cM	Mm.276381	320938				6810 // transport // inferred from electronic annotation /// 15031 // protein transport // inferred from electronic annotation	5634 // nucleus // inferred from electronic annotation	4872 // receptor activity // inferred from electronic annotation
1435444_at	Atf6	1.42558	0.701471	GenBank	Mm.27843	gb:AV270913 /DB_XREF=gi:15405443 /DB_XREF=AV270913 /CLONE=4931402O14 /FEA=EST /CNT=48 /TID=Mm.27843.1 /TIER=Stack /STK=16 /UG=Mm.27843 /UG_TITLE=ESTs	activating transcription factor 6	Atf6	chr1 H3|1 85.0 cM	Mm.330145	226641				6355 // regulation of transcription, DNA-dependent // inferred from sequence or structural similarity /// 6357 // regulation of transcription from RNA polymerase II promoter // inferred from sequence or structural similarity /// 6457 // protein folding //	5634 // nucleus // inferred from sequence or structural similarity /// 5635 // nuclear membrane // inferred from sequence or structural similarity /// 5641 // nuclear membrane lumen // inferred from sequence or structural similarity /// 5654 // nucleoplas	3677 // DNA binding // inferred from sequence or structural similarity /// 3700 // transcription factor activity // inferred from sequence or structural similarity /// 3702 // RNA polymerase II transcription factor activity // inferred from sequence or st
1436956_at	Bace1	1.42507	0.701718	GenBank	Mm.24044	gb:AV174028 /DB_XREF=gi:16383979 /DB_XREF=AV174028 /CLONE=5730407P16 /FEA=EST /CNT=45 /TID=Mm.24044.3 /TIER=Stack /STK=33 /UG=Mm.24044 /LL=23821 /UG_GENE=Bace /UG_TITLE=beta-site APP cleaving enzyme	Beta-site APP cleaving enzyme 1	Bace1	chr9 A5.2	Mm.24044	23821			ENSMUSG00000032086	6508 // proteolysis and peptidolysis // inferred from direct assay	5615 // extracellular space // traceable author statement /// 16021 // integral to membrane // traceable author statement	4175 // endopeptidase activity // inferred from direct assay /// 4190 // aspartic-type endopeptidase activity // inferred from electronic annotation /// 4194 // pepsin A activity // inferred from electronic annotation /// 8233 // peptidase activity // inf
1417698_at	Gtf2f1	1.42271	0.702884	GenBank	Mm.24632	gb:NM_133801.1 /DB_XREF=gi:20270030 /GEN=C76800 /FEA=FLmRNA /CNT=101 /TID=Mm.24632.1 /TIER=FL+Stack /STK=38 /UG=Mm.24632 /LL=98053 /DEF=Mus musculus expressed sequence C76800 (C76800), mRNA. /PROD=general transcription factor IIF polypeptide 1(74kD subuni	general transcription factor IIF, polypeptide 1	Gtf2f1	chr17 E1.1	Mm.24632	98053			ENSMUSG00000002658	6355 // regulation of transcription, DNA-dependent // inferred from sequence or structural similarity /// 6366 // transcription from RNA polymerase II promoter // inferred from sequence or structural similarity /// 6367 // transcription initiation from RN	5634 // nucleus // inferred from sequence or structural similarity /// 5674 // transcription factor TFIIF complex // inferred from sequence or structural similarity	3677 // DNA binding // inferred from sequence or structural similarity /// 3713 // transcription coactivator activity // inferred from sequence or structural similarity /// 3743 // translation initiation factor activity // inferred from electronic annotat		IPR008851 // Transcription initiation factor IIF, alpha subunit
1420493_a_at	Pcyt2	1.42018	0.704134	GenBank	Mm.21439	gb:NM_024229.1 /DB_XREF=gi:13195653 /GEN=1110033E03Rik /FEA=FLmRNA /CNT=62 /TID=Mm.21439.1 /TIER=FL /STK=4 /UG=Mm.21439 /LL=68671 /DEF=Mus musculus RIKEN cDNA 1110033E03 gene (1110033E03Rik), mRNA. /PROD=RIKEN cDNA 1110033E03 /FL=gb:BC003473.1 gb:BC008276	phosphate cytidylyltransferase 2, ethanolamine	Pcyt2	chr11 E2	Mm.21439	68671			ENSMUSG00000025137	6644 // phospholipid metabolism // inferred from sequence or structural similarity /// 8654 // phospholipid biosynthesis // inferred from sequence or structural similarity /// 9058 // biosynthesis // inferred from sequence or structural similarity		4306 // ethanolamine-phosphate cytidylyltransferase activity // inferred from sequence or structural similarity /// 16740 // transferase activity // inferred from electronic annotation /// 16779 // nucleotidyltransferase activity // inferred from electron		IPR004820 // Cytidylyltransferase
1436645_a_at	Cnot4	1.41976	0.704345	GenBank	Mm.42183	gb:BB066603 /DB_XREF=gi:8524017 /DB_XREF=BB066603 /CLONE=8030453H14 /FEA=EST /CNT=9 /TID=Mm.42183.2 /TIER=Stack /STK=8 /UG=Mm.42183 /LL=53621 /UG_GENE=Cnot4 /UG_TITLE=CCR4-NOT transcription complex, subunit 4	CCR4-NOT transcription complex, subunit 4	Cnot4	chr6 B1	Mm.214525	53621			ENSMUSG00000038784	6350 // transcription // inferred from electronic annotation /// 6355 // regulation of transcription, DNA-dependent // inferred from electronic annotation /// 6512 // ubiquitin cycle // inferred from electronic annotation /// 16567 // protein ubiquitinati	151 // ubiquitin ligase complex // inferred from electronic annotation /// 5634 // nucleus // inferred from electronic annotation	3676 // nucleic acid binding // inferred from sequence or structural similarity /// 3723 // RNA binding // inferred from electronic annotation /// 4842 // ubiquitin-protein ligase activity // inferred from electronic annotation /// 8270 // zinc ion bindin	mRNA_processing_binding_Reactome // GenMAPP	IPR000504 // RNA-binding region RNP-1 (RNA recognition motif)
1448708_at	Pparbp	1.41911	0.704666	GenBank	Mm.12926	gb:NM_134027.1 /DB_XREF=gi:19923063 /GEN=Pparbp /FEA=FLmRNA /CNT=61 /TID=Mm.12926.1 /TIER=FL+Stack /STK=45 /UG=Mm.12926 /LL=19014 /DEF=Mus musculus peroxisome proliferator activated receptor binding protein (Pparbp), mRNA. /PROD=Ppar binding protein, isof	peroxisome proliferator activated receptor binding protein	Pparbp	chr11 D|11 61.0 cM	Mm.12926	19014			ENSMUSG00000018160	1701 // embryonic development (sensu Mammalia) // inferred from mutant phenotype /// 1747 // eye morphogenesis (sensu Mammalia) // inferred from mutant phenotype /// 1889 // liver development // inferred from mutant phenotype /// 1892 // embryonic placent	119 // mediator complex // inferred from direct assay /// 119 // mediator complex // inferred from sequence or structural similarity /// 5634 // nucleus // inferred from sequence or structural similarity	3677 // DNA binding // inferred from sequence or structural similarity /// 3682 // chromatin binding // inferred from direct assay /// 3713 // transcription coactivator activity // inferred from direct assay /// 3713 // transcription coactivator activity
1417841_at	Pxmp2	1.41836	0.705042	GenBank		gb:AF309644.1 /DB_XREF=gi:10954088 /GEN=Pxmp2 /FEA=FLmRNA /CNT=66 /TID=Mm.21853.1 /TIER=FL+Stack /STK=35 /UG=Mm.21853 /LL=19301 /DEF=Mus musculus strain 129Sv 22 kDa peroxisomal membrane protein PMP22 (Pxmp2) mRNA, complete cds. /PROD=22 kDa peroxisomal m													IPR007248 // Mpv17/PMP22
1434897_a_at	Slc25a4	1.41793	0.705251	GenBank	Mm.16228	gb:AV327862 /DB_XREF=gi:16395739 /DB_XREF=AV327862 /CLONE=6330437A14 /FEA=EST /CNT=29 /TID=Mm.16228.4 /TIER=Stack /STK=23 /UG=Mm.16228 /LL=11739 /UG_GENE=Slc25a4 /UG_TITLE=solute carrier family 25 (mitochondrial carrier; adenine nucleotide translocator),	solute carrier family 25 (mitochondrial carrier, adenine nucleotide translocator), member 4	Slc25a4	chr8 B1.1|8 26.0 cM	Mm.16228	11739				6810 // transport // inferred from electronic annotation /// 6839 // mitochondrial transport // inferred from electronic annotation	5739 // mitochondrion // inferred from electronic annotation /// 5743 // mitochondrial inner membrane // inferred from electronic annotation /// 16020 // membrane // inferred from electronic annotation /// 16021 // integral to membrane // inferred from el	5215 // transporter activity // inferred from sequence or structural similarity /// 5488 // binding // inferred from electronic annotation	Electron_Transport_Chain // GenMAPP /// mRNA_processing_binding_Reactome // GenMAPP	IPR001993 // Mitochondrial substrate carrier
1428369_s_at	Arhgap21	1.41624	0.706093	GenBank	Mm.28507	gb:BM213829 /DB_XREF=gi:17771837 /DB_XREF=C0842B11-3 /CLONE=C0842B11 /FEA=mRNA /CNT=96 /TID=Mm.28507.1 /TIER=Stack /STK=48 /UG=Mm.28507 /LL=71435 /UG_GENE=5530401C11Rik /UG_TITLE=RIKEN cDNA 5530401C11 gene	Rho GTPase activating protein 21	Arhgap21	chr2 A3	Mm.28507	71435								IPR001849 // Pleckstrin-like /// IPR000198 // RhoGAP domain /// IPR001478 // PDZ/DHR/GLGF domain
1451226_at	Pex6	1.41398	0.707225	GenBank	Mm.41268	gb:BC003424.1 /DB_XREF=gi:13097350 /FEA=FLmRNA /CNT=111 /TID=Mm.41268.1 /TIER=FL+Stack /STK=56 /UG=Mm.41268 /DEF=Mus musculus, Similar to peroxisomal biogenesis factor 6, clone MGC:6455 IMAGE:2609884, mRNA, complete cds. /PROD=Similar to peroxisomal bioge	peroxisomal biogenesis factor 6	Pex6	chr17 B3	Mm.299399	224824			ENSMUSG00000002763		5777 // peroxisome // inferred from electronic annotation /// 16020 // membrane // inferred from electronic annotation	166 // nucleotide binding // inferred from electronic annotation /// 5524 // ATP binding // inferred from electronic annotation /// 17111 // nucleoside-triphosphatase activity // inferred from electronic annotation		IPR003959 // AAA ATPase, central region
1424929_a_at	Trim26	1.41238	0.708027	GenBank	Mm.34587	gb:AF230395.1 /DB_XREF=gi:12275877 /FEA=FLmRNA /CNT=33 /TID=Mm.34587.2 /TIER=FL+Stack /STK=11 /UG=Mm.34587 /LL=22670 /UG_GENE=Trim26 /DEF=Mus musculus tripartite motif protein TRIM26 alpha mRNA, complete cds. /PROD=tripartite motif protein TRIM26 alpha /F	tripartite motif protein 26	Trim26	chr17 B1|17 20.4 cM	Mm.34587	22670			ENSMUSG00000024457	16567 // protein ubiquitination // inferred from electronic annotation	151 // ubiquitin ligase complex // inferred from electronic annotation /// 5622 // intracellular // inferred from sequence or structural similarity /// 5737 // cytoplasm // inferred from direct assay	3676 // nucleic acid binding // inferred from electronic annotation /// 4842 // ubiquitin-protein ligase activity // inferred from electronic annotation /// 8270 // zinc ion binding // inferred from sequence or structural similarity		IPR003877 // SPla/RYanodine receptor SPRY /// IPR001841 // Zn-finger, RING /// IPR000315 // Zn-finger, B-box
1416207_at	Taz	1.41101	0.708711	GenBank	Mm.27367	gb:NM_133682.1 /DB_XREF=gi:19526843 /GEN=9130012G04Rik /FEA=FLmRNA /CNT=170 /TID=Mm.27367.1 /TIER=FL+Stack /STK=113 /UG=Mm.27367 /LL=66826 /DEF=Mus musculus RIKEN cDNA 9130012G04 gene (9130012G04Rik), mRNA. /PROD=RIKEN cDNA 9130012G04 /FL=gb:BC015305.1 gb	tafazzin	Taz	chrX C1-C3	Mm.268483	66826			ENSMUSG00000009995					IPR002123 // Phospholipid/glycerol acyltransferase
1454708_at	Ablim1	1.41095	0.70874	GenBank	Mm.1947	gb:BG065289 /DB_XREF=gi:12547852 /DB_XREF=H3029D05-3 /CLONE=H3029D05 /FEA=EST /CNT=100 /TID=Mm.1947.1 /TIER=Stack /STK=65 /UG=Mm.1947 /LL=107346 /UG_GENE=AW060987 /UG_TITLE=expressed sequence AW060987	actin-binding LIM protein 1	Ablim1	chr19 D2|19 53.0 cM	Mm.217161	226251			ENSMUSG00000025085	7010 // cytoskeleton organization and biogenesis // inferred from electronic annotation /// 7411 // axon guidance // inferred from direct assay	5856 // cytoskeleton // inferred from electronic annotation /// 15629 // actin cytoskeleton // inferred from direct assay	3779 // actin binding // inferred from direct assay /// 8270 // zinc ion binding // inferred from electronic annotation		IPR001781 // Zn-binding protein, LIM /// IPR003128 // Villin headpiece
1455319_x_at	Rps8	1.41095	0.70874	GenBank	Mm.3381	gb:AU016948 /DB_XREF=gi:3371952 /DB_XREF=AU016948 /CLONE=J0732C01 /FEA=EST /CNT=25 /TID=Mm.3381.2 /TIER=Stack /STK=16 /UG=Mm.3381 /LL=20116 /UG_GENE=Rps8 /UG_TITLE=ribosomal protein S8	ribosomal protein S8	Rps8	chr4 D1	Mm.260904	20116			ENSMUSG00000047675 /// ENSMUSG00000060198	6412 // protein biosynthesis // inferred from electronic annotation /// 7046 // ribosome biogenesis // inferred from electronic annotation	5622 // intracellular // inferred from electronic annotation /// 5830 // cytosolic ribosome (sensu Eukaryota) // inferred from electronic annotation /// 5840 // ribosome // inferred from electronic annotation /// 30529 // ribonucleoprotein complex // infe	3735 // structural constituent of ribosome // inferred from electronic annotation	Ribosomal_Proteins // GenMAPP	IPR001047 // Ribosomal protein S8E
1423883_at	Acsl1	1.40985	0.709294	GenBank	Mm.220964	gb:BC006692.1 /DB_XREF=gi:13879421 /FEA=FLmRNA /CNT=147 /TID=Mm.220964.1 /TIER=FL+Stack /STK=84 /UG=Mm.220964 /DEF=Mus musculus, clone MGC:7898 IMAGE:3582717, mRNA, complete cds. /PROD=Unknown (protein for MGC:7898) /FL=gb:BC006692.1	Acyl-CoA synthetase long-chain family member 1	Acsl1	chr8 B2	Mm.210323	14081			ENSMUSG00000018796	6629 // lipid metabolism // inferred from electronic annotation /// 6631 // fatty acid metabolism // inferred from electronic annotation /// 8152 // metabolism // inferred from electronic annotation	5739 // mitochondrion // inferred from direct assay /// 16021 // integral to membrane // inferred from electronic annotation	287 // magnesium ion binding // inferred from electronic annotation /// 3824 // catalytic activity // inferred from electronic annotation /// 3987 // acetate-CoA ligase activity // inferred from electronic annotation /// 4467 // long-chain-fatty-acid-CoA	Fatty_Acid_Degradation // GenMAPP /// Mitochondrial_fatty_acid_betaoxidation // GenMAPP	IPR000873 // AMP-dependent synthetase and ligase
1434416_a_at	Solh	1.40952	0.709463	GenBank		gb:BB022975 /DB_XREF=gi:16257788 /DB_XREF=BB022975 /CLONE=5330413I10 /FEA=EST /CNT=37 /TID=Mm.27204.2 /TIER=Stack /STK=33 /UG=Mm.27204 /UG_TITLE=Mus musculus, clone IMAGE:4241884, mRNA, partial cds
1434697_at	1110001P04Rik	1.40852	0.709965	GenBank	Mm.28869	gb:BI692575 /DB_XREF=gi:15655204 /DB_XREF=603343425F1 /CLONE=IMAGE:5370918 /FEA=EST /CNT=87 /TID=Mm.28869.1 /TIER=Stack /STK=26 /UG=Mm.28869 /UG_TITLE=ESTs	RIKEN cDNA 1110001P04 gene	1110001P04Rik		Mm.28869	76296
1422045_a_at	Ptpn12	1.40642	0.711024	GenBank	Mm.1469	gb:X63440.1 /DB_XREF=gi:416181 /GEN=P19-PTP /FEA=FLmRNA /CNT=17 /TID=Mm.1469.1 /TIER=ConsEnd /STK=2 /UG=Mm.1469 /LL=19248 /DEF=M.musculus mRNA for P19-protein tyrosine phosphatase. /PROD=P19-protein tyrosine phosphatase /FL=gb:NM_011203.1	protein tyrosine phosphatase, non-receptor type 12	Ptpn12	chr5 A3-B	Mm.319117	19248			ENSMUSG00000028771	6470 // protein amino acid dephosphorylation // inferred from direct assay	5829 // cytosol // inferred from direct assay	4721 // phosphoprotein phosphatase activity // inferred from direct assay /// 4725 // protein tyrosine phosphatase activity // inferred from electronic annotation /// 4872 // receptor activity // inferred from electronic annotation /// 16787 // hydrolase		IPR000242 // Tyrosine specific protein phosphatase
1416271_at	Perp	1.40415	0.712176	GenBank	Mm.28209	gb:NM_022032.1 /DB_XREF=gi:11528519 /GEN=Perp-pending /FEA=FLmRNA /CNT=250 /TID=Mm.28209.1 /TIER=FL+Stack /STK=103 /UG=Mm.28209 /LL=64058 /DEF=Mus musculus p53 apoptosis effector related to Pmp22 (Perp-pending), mRNA. /PROD=p53 apoptosis effector related	PERP, TP53 apoptosis effector	Perp	chr10 A2	Mm.28209	64058			ENSMUSG00000019851	6917 // induction of apoptosis // inferred from direct assay	5615 // extracellular space // traceable author statement /// 5739 // mitochondrion // inferred from direct assay /// 5794 // Golgi apparatus // inferred from direct assay /// 5887 // integral to plasma membrane // inferred from direct assay /// 16021 //
1433723_s_at	Serf2	1.40409	0.712204	GenBank	Mm.200975	gb:BB119541 /DB_XREF=gi:15408137 /DB_XREF=BB119541 /CLONE=9530071M17 /FEA=EST /CNT=166 /TID=Mm.200975.4 /TIER=Stack /STK=66 /UG=Mm.200975 /LL=20366 /UG_GENE=Serf2 /UG_TITLE=small EDRK-rich factor 2	Small EDRK-rich factor 2	Serf2	chr2 E5	Mm.262252	378702			ENSMUSG00000043770
1416531_at	Gsto1	1.40008	0.714247	GenBank	Mm.282	gb:NM_010362.1 /DB_XREF=gi:6754089 /GEN=Gsto1 /FEA=FLmRNA /CNT=182 /TID=Mm.282.1 /TIER=FL+Stack /STK=83 /UG=Mm.282 /LL=14873 /DEF=Mus musculus glutathione S-transferase omega 1 (Gsto1), mRNA. /PROD=glutathione S-transferase omega 1 /FL=gb:NM_010362.1 gb:U	glutathione S-transferase omega 1	Gsto1	chr19 D1	Mm.29457	14873			ENSMUSG00000025068	8152 // metabolism // inferred from electronic annotation	5737 // cytoplasm // inferred from sequence or structural similarity	4364 // glutathione transferase activity // inferred from sequence or structural similarity /// 16740 // transferase activity // inferred from electronic annotation	Smooth_muscle_contraction // GenMAPP	IPR004045 // Glutathione S-transferase, N-terminal /// IPR004046 // Glutathione S-transferase, C-terminal
1416922_a_at	Bnip3l	1.39768	0.715474	GenBank	Mm.29820	gb:NM_009761.1 /DB_XREF=gi:6753199 /GEN=Bnip3l /FEA=FLmRNA /CNT=212 /TID=Mm.29820.1 /TIER=FL+Stack /STK=63 /UG=Mm.29820 /LL=12177 /DEF=Mus musculus BCL2adenovirus E1B 19 kDa-interacting protein 3-like (Bnip3l), mRNA. /PROD=BCL2adenovirus E1B 19 kDa-intera	BCL2/adenovirus E1B 19kDa-interacting protein 3-like	Bnip3l	chr14 D1|14 28.0 cM	Mm.29820	12177			ENSMUSG00000022051	6915 // apoptosis // inferred from sequence or structural similarity /// 42981 // regulation of apoptosis // inferred from sequence or structural similarity /// 43065 // positive regulation of apoptosis // inferred from electronic annotation	5739 // mitochondrion // inferred from electronic annotation /// 5740 // mitochondrial membrane // inferred from electronic annotation /// 16021 // integral to membrane // traceable author statement		Apoptosis // GenMAPP	IPR010548 // BNIP3
1450660_at	Pts	1.39391	0.717406	GenBank	Mm.35856	gb:NM_011220.1 /DB_XREF=gi:7110708 /GEN=Pts /FEA=FLmRNA /CNT=58 /TID=Mm.35856.1 /TIER=FL+Stack /STK=34 /UG=Mm.35856 /LL=19286 /DEF=Mus musculus 6-pyruvoyl-tetrahydropterin synthase (Pts), mRNA. /PROD=6-pyruvoyl-tetrahydropterin synthase /FL=gb:NM_011220.1	6-pyruvoyl-tetrahydropterin synthase	Pts	chr9 A5.3	Mm.35856	19286			ENSMUSG00000032067	6559 // L-phenylalanine catabolism // inferred from sequence or structural similarity /// 6729 // tetrahydrobiopterin biosynthesis // inferred from sequence or structural similarity		287 // magnesium ion binding // inferred from sequence or structural similarity /// 3874 // 6-pyruvoyltetrahydropterin synthase activity // inferred from electronic annotation /// 16829 // lyase activity // inferred from electronic annotation		IPR007115 // 6-pyruvoyl tetrahydropterin synthase and hypothetical protein
1423750_a_at	Zfp162	1.38982	0.71952	GenBank	Mm.42240	gb:BC009091.1 /DB_XREF=gi:14318587 /FEA=FLmRNA /CNT=226 /TID=Mm.42240.2 /TIER=FL+Stack /STK=127 /UG=Mm.42240 /LL=22668 /UG_GENE=Zfp162 /DEF=Mus musculus, zinc finger protein 162, clone MGC:7095 IMAGE:3157495, mRNA, complete cds. /PROD=zinc finger protein	Zinc finger protein 162	Zfp162	chr19 B	Mm.256422	22668			ENSMUSG00000024949	398 // nuclear mRNA splicing, via spliceosome // inferred from electronic annotation /// 6350 // transcription // inferred from electronic annotation /// 6355 // regulation of transcription, DNA-dependent // inferred from electronic annotation /// 6397 //	5634 // nucleus // inferred from electronic annotation /// 5681 // spliceosome complex // inferred from electronic annotation	3676 // nucleic acid binding // inferred from electronic annotation /// 3723 // RNA binding // inferred from electronic annotation		IPR004087 // KH
1426207_at	Ikbkb	1.38919	0.719842	GenBank	Mm.28269	gb:AF088910.1 /DB_XREF=gi:5814088 /GEN=Ikkb /FEA=FLmRNA /CNT=139 /TID=Mm.28269.1 /TIER=FL+Stack /STK=95 /UG=Mm.28269 /LL=16150 /DEF=Mus musculus IkB kinase-beta (Ikkb) mRNA, complete cds. /PROD=IkB kinase-beta /FL=gb:AF088910.1	inhibitor of kappaB kinase beta	Ikbkb	chr8 A3-A4	Mm.277886	16150			ENSMUSG00000031537	1782 // B-cell homeostasis // inferred from mutant phenotype /// 6468 // protein amino acid phosphorylation // inferred from electronic annotation /// 7252 // I-kappaB phosphorylation // traceable author statement	5737 // cytoplasm // traceable author statement	4672 // protein kinase activity // inferred from mutant phenotype /// 4674 // protein serine/threonine kinase activity // inferred from electronic annotation /// 4702 // receptor signaling protein serine/threonine kinase activity // traceable author state	Apoptosis // GenMAPP	IPR000719 // Protein kinase
1452583_s_at	Galm	1.38582	0.721595	GenBank	Mm.29098	gb:AV307219 /DB_XREF=gi:16393906 /DB_XREF=AV307219 /CLONE=5730551E17 /FEA=mRNA /CNT=116 /TID=Mm.29098.1 /TIER=Stack /STK=55 /UG=Mm.29098 /UG_TITLE=Mus musculus, Similar to hypothetical protein BC014916, clone MGC:36399 IMAGE:5135570, mRNA, complete cds	galactose mutarotase	Galm	chr17 E3	Mm.29098	319625			ENSMUSG00000035473	5975 // carbohydrate metabolism // inferred from sequence or structural similarity		4034 // aldose 1-epimerase activity // inferred from sequence or structural similarity /// 16853 // isomerase activity // inferred from electronic annotation /// 42803 // protein homodimerization activity // inferred from sequence or structural similarity		IPR008183 // Aldose 1-epimerase
1454014_a_at	Mkks	1.38572	0.721645	GenBank	Mm.26763	gb:AK004987.1 /DB_XREF=gi:12836588 /GEN=Mkks /FEA=mRNA /CNT=1 /TID=Mm.26763.2 /TIER=ConsEnd /STK=0 /UG=Mm.26763 /LL=59030 /UG_TITLE=McKusick-Kaufman syndrome protein /DEF=Mus musculus adult male liver cDNA, RIKEN full-length enriched library, clone:130001	McKusick-Kaufman syndrome protein	Mkks	chr2 F3	Mm.272570	59030			ENSMUSG00000027274	6457 // protein folding // inferred from electronic annotation /// 44267 // cellular protein metabolism // inferred from electronic annotation		5515 // protein binding // inferred from electronic annotation /// 5524 // ATP binding // inferred from electronic annotation /// 51082 // unfolded protein binding // inferred from electronic annotation		IPR002423 // Chaperonin Cpn60/TCP-1
1433550_at	Chfr	1.38552	0.721753	GenBank	Mm.30264	gb:AW553385 /DB_XREF=gi:7198808 /DB_XREF=L0226D12-3 /CLONE=L0226D12 /FEA=EST /CNT=136 /TID=Mm.30264.1 /TIER=Stack /STK=95 /UG=Mm.30264 /UG_TITLE=ESTs, Moderately similar to checkpoint with forkhead and ring finger domains (Homo sapiens) (H.sapiens)	checkpoint with forkhead and ring finger domains	Chfr	chr5 F	Mm.30264	231600			ENSMUSG00000014668	910 // cytokinesis // inferred from electronic annotation /// 6512 // ubiquitin cycle // inferred from electronic annotation /// 7049 // cell cycle // inferred from electronic annotation /// 7067 // mitosis // inferred from electronic annotation /// 16567	151 // ubiquitin ligase complex // inferred from electronic annotation /// 5634 // nucleus // inferred from electronic annotation	4842 // ubiquitin-protein ligase activity // inferred from electronic annotation /// 8270 // zinc ion binding // inferred from electronic annotation /// 16874 // ligase activity // inferred from electronic annotation		IPR000253 // Forkhead-associated (FHA) /// IPR001841 // Zn-finger, RING
1452186_at	Rbm5	1.38052	0.724364	GenBank	Mm.46706	gb:AI647565 /DB_XREF=gi:4726243 /DB_XREF=uk41c05.x1 /CLONE=IMAGE:1971560 /FEA=mRNA /CNT=151 /TID=Mm.46706.1 /TIER=Stack /STK=72 /UG=Mm.46706 /UG_TITLE=Mus musculus, clone IMAGE:3491703, mRNA, partial cds	RNA binding motif protein 5	Rbm5	chr9 F1	Mm.259197	83486			ENSMUSG00000032580				mRNA_processing_binding_Reactome // GenMAPP	IPR000504 // RNA-binding region RNP-1 (RNA recognition motif) /// IPR001876 // Zn-finger, Ran-binding /// IPR000467 // D111/G-patch domain
1420157_s_at	Abcf1	1.37863	0.725357	GenBank	Mm.219699	gb:AA408356 /DB_XREF=gi:2067750 /DB_XREF=EST02835 /CLONE=C0026F07 /FEA=EST /CNT=1 /TID=Mm.219699.1 /TIER=ConsEnd /STK=1 /UG=Mm.219699 /LL=28122 /UG_GENE=D17Wsu166e /UG_TITLE=DNA segment, Chr 17, Wayne State University 166, expressed	ATP-binding cassette, sub-family F (GCN20), member 1	Abcf1	chr17 B1	Mm.329022	224742			ENSMUSG00000038762			166 // nucleotide binding // inferred from electronic annotation /// 5524 // ATP binding // inferred from electronic annotation /// 16887 // ATPase activity // inferred from electronic annotation /// 17111 // nucleoside-triphosphatase activity // inferred		IPR003439 // ABC transporter
1434575_at	Epb4.1l1	1.37756	0.725924	GenBank	Mm.20852	gb:BB794965 /DB_XREF=gi:16964584 /DB_XREF=BB794965 /CLONE=G431002L12 /FEA=EST /CNT=36 /TID=Mm.20852.2 /TIER=Stack /STK=29 /UG=Mm.20852 /LL=13821 /UG_GENE=Epb4.1l1 /UG_TITLE=erythrocyte protein band 4.1-like 1	erythrocyte protein band 4.1-like 1	Epb4.1l1	chr2 H1|2 88.0 cM	Mm.20852	13821				30866 // cortical actin cytoskeleton organization and biogenesis // inferred from electronic annotation	5737 // cytoplasm // inferred from electronic annotation /// 5856 // cytoskeleton // inferred from electronic annotation /// 16020 // membrane // inferred from electronic annotation	3779 // actin binding // inferred from electronic annotation /// 5198 // structural molecule activity // inferred from electronic annotation /// 5488 // binding // inferred from electronic annotation /// 5515 // protein binding // inferred from physical i		IPR000299 // Band 4.1 /// IPR007477 // SAB /// IPR008379 // 4.1, C-terminal
1451151_s_at	Zfp410	1.37719	0.726116	GenBank	Mm.22359	gb:BC021528.1 /DB_XREF=gi:18204846 /FEA=FLmRNA /CNT=117 /TID=Mm.22359.1 /TIER=FL+Stack /STK=84 /UG=Mm.22359 /DEF=Mus musculus, Similar to clones 23667 and 23775 zinc finger protein, clone MGC:38535 IMAGE:5353673, mRNA, complete cds. /PROD=Similar to clone	zinc finger protein 410	Zfp410	chr12 D1|12 39.0 cM	Mm.255150	52708			ENSMUSG00000042472	6350 // transcription // inferred from electronic annotation /// 6355 // regulation of transcription, DNA-dependent // inferred from electronic annotation	5634 // nucleus // inferred from electronic annotation	3676 // nucleic acid binding // inferred from electronic annotation /// 3677 // DNA binding // inferred from electronic annotation /// 8270 // zinc ion binding // inferred from electronic annotation		IPR007087 // Zn-finger, C2H2 type
1419516_at	D0HXS9928E	1.37643	0.726515	GenBank	Mm.4370	gb:NM_138607.1 /DB_XREF=gi:20070431 /GEN=D0HXS9928E /FEA=FLmRNA /CNT=20 /TID=Mm.4370.1 /TIER=FL+Stack /STK=9 /UG=Mm.4370 /LL=108160 /DEF=Mus musculus DNA segment, human DXS9928E (D0HXS9928E), mRNA. /PROD=DNA segment, human DXS9928E /FL=gb:NM_138607.1	DNA segment, human DXS9928E	D0HXS9928E	chrX A7.2	Mm.4370	108160			ENSMUSG00000001962					IPR007005 // XAP5 protein
1416948_at	Mrpl23	1.37391	0.727847	GenBank	Mm.12144	gb:NM_011288.1 /DB_XREF=gi:6755351 /GEN=Mrpl23 /FEA=FLmRNA /CNT=77 /TID=Mm.12144.1 /TIER=FL+Stack /STK=62 /UG=Mm.12144 /LL=19935 /DEF=Mus musculus mitochondrial ribosomal protein L23 (Mrpl23), mRNA. /PROD=mitochondrial ribosomal protein L23 /FL=gb:NM_0112	mitochondrial ribosomal protein L23	Mrpl23	chr7 F5|7 69.0 cM	Mm.12144	19935			ENSMUSG00000037772	6412 // protein biosynthesis // traceable author statement /// 7046 // ribosome biogenesis // inferred from electronic annotation	5762 // mitochondrial large ribosomal subunit // inferred from direct assay /// 30529 // ribonucleoprotein complex // inferred from electronic annotation	3723 // RNA binding // inferred from sequence or structural similarity /// 3735 // structural constituent of ribosome // inferred from electronic annotation	mRNA_processing_binding_Reactome // GenMAPP	IPR001014 // Ribosomal L23 protein
1452209_at	Pkp4	1.36727	0.731383	GenBank	Mm.153748	gb:AV286396 /DB_XREF=gi:16392008 /DB_XREF=AV286396 /CLONE=5031422I09 /FEA=mRNA /CNT=87 /TID=Mm.153748.1 /TIER=Stack /STK=55 /UG=Mm.153748 /LL=67756 /UG_GENE=5031422I09Rik /UG_TITLE=RIKEN cDNA 5031422I09 gene	plakophilin 4	Pkp4	chr2 C3	Mm.260938	227937				7155 // cell adhesion // inferred from electronic annotation	5856 // cytoskeleton // inferred from electronic annotation	5198 // structural molecule activity // inferred from electronic annotation /// 5515 // protein binding // inferred from electronic annotation		IPR000225 // Armadillo
1426260_a_at	Ugt1a2 /// Ugt1a6 /// Ugt1a13 /// Ugt1a10 /// Ugt1a5 /// Ugt1a12 /// Ugt1a9 /// Ugt1a1	1.36722	0.731414	GenBank	Mm.42472	gb:D87867.1 /DB_XREF=gi:1660991 /GEN=UGP1a1 /FEA=FLmRNA /CNT=20 /TID=Mm.42472.3 /TIER=FL+Stack /STK=19 /UG=Mm.42472 /LL=22236 /DEF=Mus musculus mRNA for phenol UDP-glucuronosyltransferase, complete cds. /PROD=phenol UDP-glucuronosyltransferase /FL=gb:D878	UDP-glucuronosyltransferase 1 family, member 2 /// UDP glycosyltransferase 1 family, polypeptide A6 /// UDP glycosyltransferase 1 family polypeptide A13 /// UDP glycosyltransferase 1 family, polypeptide A10 /// UDP glycosyltransferase 1 family, polypeptid	Ugt1a2 /// Ugt1a6 /// Ugt1a13 /// Ugt1a10 /// Ugt1a5 /// Ugt1a12 /// Ugt1a9 /// Ugt1a1	chr1 D|1 51.7 cM /// chr1 D	Mm.300095	22236 /// 394430	EC:2.4.1.17		ENSMUSG00000054545	19585 // glucuronate metabolism // inferred from direct assay /// 19585 // glucuronate metabolism // inferred from sequence or structural similarity /// 8152 // metabolism // inferred from electronic annotation	5792 // microsome // inferred from electronic annotation /// 16021 // integral to membrane // inferred from electronic annotation /// 5887 // integral to plasma membrane // inferred from direct assay	15020 // glucuronosyltransferase activity // inferred from direct assay /// 15020 // glucuronosyltransferase activity // inferred from sequence or structural similarity /// 16740 // transferase activity // inferred from electronic annotation /// 16757 //	Irinotecan_pathway_PharmGKB // GenMAPP /// Pentose and glucuronate interconversions // KEGG /// Androgen and estrogen metabolism // KEGG /// Starch and sucrose metabolism // KEGG /// Porphyrin and chlorophyll metabolism // KEGG	IPR002213 // UDP-glucoronosyl/UDP-glucosyl transferase
1451244_a_at	Zfp422	1.36588	0.732128	GenBank	Mm.18810	gb:BC018339.1 /DB_XREF=gi:17390790 /FEA=FLmRNA /CNT=84 /TID=Mm.18810.1 /TIER=FL+Stack /STK=52 /UG=Mm.18810 /LL=67255 /UG_GENE=2900028O21Rik /DEF=Mus musculus, clone MGC:6394 IMAGE:3583940, mRNA, complete cds. /PROD=Unknown (protein for MGC:6394) /FL=gb:BC	zinc finger protein 422	Zfp422	chr6 F1	Mm.18810	67255			ENSMUSG00000059878	6350 // transcription // inferred from electronic annotation /// 6355 // regulation of transcription, DNA-dependent // inferred from electronic annotation	5634 // nucleus // inferred from electronic annotation	3676 // nucleic acid binding // inferred from electronic annotation /// 3677 // DNA binding // inferred from direct assay /// 8270 // zinc ion binding // inferred from electronic annotation		IPR007087 // Zn-finger, C2H2 type
1448963_at	Nfyc	1.36412	0.733072	GenBank	Mm.27220	gb:BC020117.1 /DB_XREF=gi:18043552 /FEA=FLmRNA /CNT=88 /TID=Mm.27220.1 /TIER=FL+Stack /STK=29 /UG=Mm.27220 /LL=18046 /UG_GENE=Nfyc /DEF=Mus musculus, clone MGC:28940 IMAGE:4009737, mRNA, complete cds. /PROD=Unknown (protein for MGC:28940) /FL=gb:NM_008692	nuclear transcription factor-Y gamma	Nfyc	chr4 D2.2|4 55.0 cM	Mm.318389	18046			ENSMUSG00000032897	6350 // transcription // inferred from electronic annotation /// 6355 // regulation of transcription, DNA-dependent // inferred from electronic annotation	5634 // nucleus // inferred from electronic annotation /// 5667 // transcription factor complex // inferred from electronic annotation	3677 // DNA binding // inferred from electronic annotation /// 3700 // transcription factor activity // inferred from electronic annotation		IPR003958 // Transcription factor CBF/NF-Y/archaeal histone
1427133_s_at	LOC381369 /// LOC433431	1.36411	0.733078	GenBank	Mm.23847	gb:BM119915 /DB_XREF=gi:17087941 /DB_XREF=L0932D03-3 /CLONE=L0932D03 /FEA=mRNA /CNT=75 /TID=Mm.23847.1 /TIER=Stack /STK=14 /UG=Mm.23847 /LL=14725 /UG_GENE=Lrp2 /UG_TITLE=low density lipoprotein receptor-related protein 2	similar to low density lipoprotein receptor-related protein 2; glycoprotein 330; low density lipoprotein-related protein 2; megalin /// similar to low density lipoprotein receptor-related protein 2; glycoprotein 330; low density lipoprotein-related protei	LOC381369 /// LOC433431	chr2 C2		381369 /// 43343								IPR000033 // Low-density lipoprotein receptor, YWTD repeat /// IPR006209 // EGF-like domain /// IPR002172 // Low density lipoprotein-receptor, class A
1448403_at	Lars	1.36386	0.733215	GenBank		gb:NM_134137.1 /DB_XREF=gi:19527369 /GEN=AW536573 /FEA=FLmRNA /CNT=121 /TID=Mm.20290.1 /TIER=FL+Stack /STK=78 /UG=Mm.20290 /LL=107045 /DEF=Mus musculus expressed sequence AW536573 (AW536573), mRNA. /PROD=expressed sequence AW536573 /FL=gb:NM_134137.1 gb:B
1419912_s_at	Strap	1.36317	0.733582	GenBank	Mm.199211	gb:AW557906 /DB_XREF=gi:7203335 /DB_XREF=L0288B06-3 /CLONE=L0288B06 /FEA=EST /CNT=1 /TID=Mm.199211.1 /TIER=ConsEnd /STK=1 /UG=Mm.199211 /LL=101393 /UG_GENE=AW557906 /UG_TITLE=expressed sequence AW557906	Serine/threonine kinase receptor associated protein	Strap	chr6 G1	Mm.22584	20901			ENSMUSG00000030224	122 // negative regulation of transcription from RNA polymerase II promoter // inferred from direct assay /// 30512 // negative regulation of transforming growth factor beta receptor signaling pathway // inferred from direct assay		4872 // receptor activity // inferred from electronic annotation /// 5102 // receptor binding // inferred from direct assay /// 5515 // protein binding // inferred from physical interaction /// 16301 // kinase activity // inferred from electronic annotati
1449099_at	Lrba	1.36278	0.733792	GenBank	Mm.28458	gb:NM_030695.1 /DB_XREF=gi:13507627 /GEN=Lrba /FEA=FLmRNA /CNT=51 /TID=Mm.28458.1 /TIER=FL+Stack /STK=23 /UG=Mm.28458 /LL=80877 /DEF=Mus musculus LPS-responsive beige-like anchor (Lrba), mRNA. /PROD=LPS-responsive beige-like anchor /FL=gb:NM_030695.1 gb:A	LPS-responsive beige-like anchor	Lrba		Mm.370272	80877			ENSMUSG00000028080	7165 // signal transduction // traceable author statement /// 8104 // protein localization // inferred from sequence or structural similarity /// 16197 // endosome transport // traceable author statement	16023 // cytoplasmic vesicle // inferred from direct assay	51018 // protein kinase A binding // inferred from sequence or structural similarity		IPR010508 // Protein of unknown function DUF1088 /// IPR000409 // Beige/BEACH domain /// IPR001680 // G-protein beta WD-40 repeat
1452176_at	Nup153	1.36276	0.733804	GenBank	Mm.28964	gb:BB292874 /DB_XREF=gi:16401617 /DB_XREF=BB292874 /CLONE=B130015D15 /FEA=mRNA /CNT=140 /TID=Mm.28964.1 /TIER=Stack /STK=78 /UG=Mm.28964 /UG_TITLE=Mus musculus, clone IMAGE:4949762, mRNA, partial cds	nucleoporin 153	Nup153	chr13 A5	Mm.255398	218210			ENSMUSG00000021374		16021 // integral to membrane // inferred from electronic annotation /// 19867 // outer membrane // inferred from electronic annotation	15288 // porin activity // inferred from electronic annotation		IPR001876 // Zn-finger, Ran-binding
1451192_a_at	Ttc4	1.36195	0.734239	GenBank	Mm.25806	gb:BC025435.1 /DB_XREF=gi:19343846 /FEA=FLmRNA /CNT=106 /TID=Mm.25806.1 /TIER=FL+Stack /STK=70 /UG=Mm.25806 /DEF=Mus musculus, Similar to tetratricopeptide repeat domain 4, clone MGC:29300 IMAGE:5004463, mRNA, complete cds. /PROD=Similar to tetratricopept	tetratricopeptide repeat domain 4	Ttc4	chr4 C7	Mm.25806	72354			ENSMUSG00000025413
1454735_at	Odf2	1.36091	0.734803	GenBank	Mm.24261	gb:BB450471 /DB_XREF=gi:16425455 /DB_XREF=BB450471 /CLONE=D130003I19 /FEA=EST /CNT=70 /TID=Mm.24261.1 /TIER=Stack /STK=57 /UG=Mm.24261 /LL=99090 /UG_GENE=AI848335 /UG_TITLE=expressed sequence AI848335	outer dense fiber of sperm tails 2	Odf2	chr2 B|2 19.0 cM	Mm.330116	18286			ENSMUSG00000026790			5200 // structural constituent of cytoskeleton // traceable author statement
1416471_at	Cept1	1.35895	0.735865	GenBank	Mm.14816	gb:NM_133869.1 /DB_XREF=gi:19527083 /GEN=AI788721 /FEA=FLmRNA /CNT=126 /TID=Mm.14816.1 /TIER=FL+Stack /STK=87 /UG=Mm.14816 /LL=99712 /DEF=Mus musculus expressed sequence AI788721 (AI788721), mRNA. /PROD=expressed sequence AI788721 /FL=gb:NM_133869.1 gb:BC	choline/ethanolaminephosphotransferase 1	Cept1	chr3 F2.3	Mm.14816	99712			ENSMUSG00000040774	8654 // phospholipid biosynthesis // inferred from sequence or structural similarity	5789 // endoplasmic reticulum membrane // inferred from direct assay /// 16021 // integral to membrane // inferred from electronic annotation	16740 // transferase activity // inferred from electronic annotation		IPR000462 // CDP-alcohol phosphatidyltransferase
1417142_at	4932442K08Rik	1.35494	0.738041	GenBank	Mm.35039	gb:NM_024203.1 /DB_XREF=gi:13195631 /GEN=4932442K08Rik /FEA=FLmRNA /CNT=101 /TID=Mm.35039.1 /TIER=FL+Stack /STK=55 /UG=Mm.35039 /LL=67544 /DEF=Mus musculus RIKEN cDNA 4932442K08 gene (4932442K08Rik), mRNA. /PROD=RIKEN cDNA 4932442K08 /FL=gb:NM_024203.1 gb	RIKEN cDNA 4932442K08 gene	4932442K08Rik	chr17 A2	Mm.35039	67544						16787 // hydrolase activity // inferred from electronic annotation
1427072_at	Stard8	1.35368	0.738726	GenBank	Mm.30775	gb:BM119481 /DB_XREF=gi:17087507 /DB_XREF=L0925H02-3 /CLONE=L0925H02 /FEA=mRNA /CNT=42 /TID=Mm.30775.1 /TIER=Stack /STK=20 /UG=Mm.30775 /UG_TITLE=Mus musculus, Similar to KIAA0189 gene product, clone IMAGE:5007480, mRNA, partial cds	START domain containing 8	Stard8	chrX C3	Mm.236928	236920			ENSMUSG00000031216			5096 // GTPase activator activity // inferred from electronic annotation		IPR000198 // RhoGAP domain /// IPR002913 // Lipid-binding START
1418048_at	1110059G10Rik	1.35351	0.738819	GenBank	Mm.37502	gb:NM_025419.1 /DB_XREF=gi:13384807 /GEN=1110059G10Rik /FEA=FLmRNA /CNT=46 /TID=Mm.37502.1 /TIER=FL+Stack /STK=31 /UG=Mm.37502 /LL=66202 /DEF=Mus musculus RIKEN cDNA 1110059G10 gene (1110059G10Rik), mRNA. /PROD=RIKEN cDNA 1110059G10 /FL=gb:NM_025419.1	RIKEN cDNA 1110059G10 gene	1110059G10Rik	chr9 F4	Mm.268307	66202			ENSMUSG00000032551
1448536_at	Lsm3	1.35291	0.739147	GenBank	Mm.28803	gb:NM_026309.1 /DB_XREF=gi:13385805 /GEN=1010001J12Rik /FEA=FLmRNA /CNT=84 /TID=Mm.28803.1 /TIER=FL+Stack /STK=61 /UG=Mm.28803 /LL=67678 /DEF=Mus musculus RIKEN cDNA 1010001J12 gene (1010001J12Rik), mRNA. /PROD=RIKEN cDNA 1010001J12 /FL=gb:NM_026309.1	LSM3 homolog, U6 small nuclear RNA associated (S. cerevisiae)	Lsm3	chr6 D2	Mm.246693	67678			ENSMUSG00000034192	398 // nuclear mRNA splicing, via spliceosome // inferred from electronic annotation /// 6374 // nuclear mRNA splicing via U2-type spliceosome // inferred from sequence or structural similarity /// 6397 // mRNA processing // inferred from electronic annot	5634 // nucleus // inferred from electronic annotation /// 5732 // small nucleolar ribonucleoprotein complex // inferred from electronic annotation /// 30529 // ribonucleoprotein complex // inferred from electronic annotation /// 46540 // U4/U6 x U5 tri-s	3723 // RNA binding // inferred from electronic annotation /// 30629 // U6 snRNA 3'-end binding // inferred from sequence or structural similarity		IPR001163 // Small nuclear ribonucleoprotein (Sm protein)
1424391_at	Nrd1	1.35218	0.739545	GenBank	Mm.220969	gb:BC026832.1 /DB_XREF=gi:20073093 /FEA=FLmRNA /CNT=135 /TID=Mm.220969.1 /TIER=FL+Stack /STK=34 /UG=Mm.220969 /DEF=Mus musculus, Similar to N-arginine dibasic convertase 1, clone MGC:25477 IMAGE:4486176, mRNA, complete cds. /PROD=Similar to N-arginine dib	nardilysin, N-arginine dibasic convertase, NRD convertase 1	Nrd1	chr4 C7	Mm.274950	230598			ENSMUSG00000053510	6508 // proteolysis and peptidolysis // inferred from electronic annotation		4222 // metalloendopeptidase activity // inferred from electronic annotation /// 8233 // peptidase activity // inferred from electronic annotation /// 8237 // metallopeptidase activity // inferred from electronic annotation /// 16787 // hydrolase activity		IPR001431 // Peptidase M16, insulinase-like /// IPR007863 // Peptidase M16, C-terminal
1434930_at	Tpcn1	1.35085	0.740277	GenBank	Mm.28433	gb:BI904914 /DB_XREF=gi:16167335 /DB_XREF=603168961F1 /CLONE=IMAGE:5257047 /FEA=EST /CNT=48 /TID=Mm.28433.2 /TIER=Stack /STK=22 /UG=Mm.28433 /UG_TITLE=Mus musculus calcium channel mRNA, complete cds	two pore channel 1	Tpcn1	chr5 F	Mm.114054	252972			ENSMUSG00000032741					IPR005821 // Ion transport protein
1423707_at	B230114J08Rik	1.34797	0.741855	GenBank	Mm.29987	gb:BC004841.1 /DB_XREF=gi:13436022 /FEA=FLmRNA /CNT=220 /TID=Mm.29987.1 /TIER=FL+Stack /STK=142 /UG=Mm.29987 /LL=77975 /UG_GENE=B230114J08Rik /DEF=Mus musculus, RIKEN cDNA B230114J08 gene, clone MGC:6289 IMAGE:2649264, mRNA, complete cds. /PROD=RIKEN cDNA	RIKEN cDNA B230114J08 gene	B230114J08Rik	chr16 C3.3	Mm.290341	77975			ENSMUSG00000022964		16021 // integral to membrane // traceable author statement			IPR007919 // Protein of unknown function UPF0220
1418244_at	Nat5	1.34794	0.741871	GenBank	Mm.41936	gb:NM_026425.1 /DB_XREF=gi:13385921 /GEN=1500004D14Rik /FEA=FLmRNA /CNT=63 /TID=Mm.41936.1 /TIER=FL+Stack /STK=27 /UG=Mm.41936 /LL=67877 /DEF=Mus musculus RIKEN cDNA 1500004D14 gene (1500004D14Rik), mRNA. /PROD=RIKEN cDNA 1500004D14 /FL=gb:NM_026425.1 gb:	N-acetyltransferase 5 (ARD1 homolog, S. cerevisiae)	Nat5	chr2 H1|2 82.0 cM	Mm.151168	67877			ENSMUSG00000002728			8080 // N-acetyltransferase activity // inferred from electronic annotation /// 8415 // acyltransferase activity // inferred from electronic annotation /// 16740 // transferase activity // inferred from electronic annotation		IPR000182 // GCN5-related N-acetyltransferase
1423755_at	Zcchc8	1.34756	0.742082	GenBank	Mm.29276	gb:BC013555.1 /DB_XREF=gi:15488850 /FEA=FLmRNA /CNT=162 /TID=Mm.29276.1 /TIER=FL+Stack /STK=126 /UG=Mm.29276 /LL=70650 /UG_GENE=5730565F05Rik /DEF=Mus musculus, RIKEN cDNA 5730565F05 gene, clone MGC:19353 IMAGE:4238634, mRNA, complete cds. /PROD=RIKEN cDN	zinc finger, CCHC domain containing 8	Zcchc8	chr5 F	Mm.279427	70650			ENSMUSG00000029427			3676 // nucleic acid binding // inferred from sequence or structural similarity		IPR001878 // Zn-finger, CCHC type /// IPR006568 // PSP, proline-rich
1423519_at	2210412D01Rik	1.34725	0.742251	GenBank	Mm.23914	gb:BE457744 /DB_XREF=gi:9480207 /DB_XREF=us96f03.x1 /CLONE=IMAGE:3326237 /FEA=FLmRNA /CNT=123 /TID=Mm.23914.1 /TIER=Stack /STK=13 /UG=Mm.23914 /LL=70178 /UG_GENE=2210412D01Rik /UG_TITLE=RIKEN cDNA 2210412D01 gene /FL=gb:NM_133722.1 gb:BC018511.1	RIKEN cDNA 2210412D01 gene	2210412D01Rik	chr7 D2	Mm.23914	70178			ENSMUSG00000038459			3824 // catalytic activity // inferred from sequence or structural similarity
1455875_x_at	Tm9sf2	1.3471	0.742337	GenBank	Mm.5885	gb:BB131843 /DB_XREF=gi:8786233 /DB_XREF=BB131843 /CLONE=9630055K20 /FEA=EST /CNT=31 /TID=Mm.5885.3 /TIER=Stack /STK=31 /UG=Mm.5885 /LL=68059 /UG_GENE=Tm9sf2 /UG_TITLE=transmembrane 9 superfamily member 2	transmembrane 9 superfamily member 2	Tm9sf2	chr14 E5|14 67.0 cM	Mm.275191	68059			ENSMUSG00000025544	6810 // transport // inferred from electronic annotation	5615 // extracellular space // traceable author statement /// 16021 // integral to membrane // traceable author statement	5215 // transporter activity // inferred from electronic annotation		IPR004240 // Nonaspanin (TM9SF)
1428248_at	Nfx1	1.346	0.742944	GenBank	Mm.116870	gb:AK005038.1 /DB_XREF=gi:12836682 /FEA=mRNA /CNT=101 /TID=Mm.116870.2 /TIER=Stack /STK=67 /UG=Mm.116870 /LL=74164 /UG_GENE=Nfx1 /UG_TITLE=nuclear transcription factor, X-box binding 1 /DEF=Mus musculus adult male liver cDNA, RIKEN full-length enriched li	nuclear transcription factor, X-box binding 1	Nfx1	chr4 B1|4 19.9 cM	Mm.247456	74164			ENSMUSG00000028423	122 // negative regulation of transcription from RNA polymerase II promoter // inferred from direct assay /// 6355 // regulation of transcription, DNA-dependent // inferred from electronic annotation /// 45347 // negative regulation of MHC class II biosyn				IPR001841 // Zn-finger, RING /// IPR000967 // Zn-finger, NF-X1 type
1451294_s_at	Snrpe	1.34327	0.744453	GenBank	Mm.27669	gb:BC008262.1 /DB_XREF=gi:14198402 /FEA=FLmRNA /CNT=86 /TID=Mm.27669.1 /TIER=FL+Stack /STK=40 /UG=Mm.27669 /LL=20643 /UG_GENE=Snrpe /DEF=Mus musculus, small nuclear ribonucleoprotein polypeptide E, clone MGC:6518 IMAGE:2650413, mRNA, complete cds. /PROD=s	small nuclear ribonucleoprotein E	Snrpe	chr1 E4	Mm.249110	20643				398 // nuclear mRNA splicing, via spliceosome // inferred from electronic annotation /// 6397 // mRNA processing // inferred from sequence or structural similarity	5634 // nucleus // inferred from sequence or structural similarity /// 5681 // spliceosome complex // inferred from electronic annotation /// 5732 // small nucleolar ribonucleoprotein complex // inferred from sequence or structural similarity /// 30529 //	3723 // RNA binding // inferred from sequence or structural similarity /// 31202 // RNA splicing factor activity, transesterification mechanism // inferred from sequence or structural similarity		IPR001163 // Small nuclear ribonucleoprotein (Sm protein)
1436300_at	Ripk5	1.34284	0.744689	GenBank	Mm.533	gb:BB409552 /DB_XREF=gi:16423187 /DB_XREF=BB409552 /CLONE=C430014H23 /FEA=EST /CNT=130 /TID=Mm.533.5 /TIER=Stack /STK=9 /UG=Mm.533 /LL=16993 /UG_GENE=Lta4h /UG_TITLE=leukotriene A4 hydrolase	receptor interacting protein kinase 5	Ripk5	chr1 E4	Mm.257120	213452			ENSMUSG00000042046	6468 // protein amino acid phosphorylation // inferred from sequence or structural similarity		4672 // protein kinase activity // inferred from sequence or structural similarity /// 4674 // protein serine/threonine kinase activity // inferred from sequence or structural similarity /// 4713 // protein-tyrosine kinase activity // inferred from sequen		IPR000719 // Protein kinase
1452692_a_at	Ndufv2	1.34234	0.744967	GenBank	Mm.2206	gb:BI692577 /DB_XREF=gi:15655206 /DB_XREF=603343427F1 /CLONE=IMAGE:5371014 /FEA=mRNA /CNT=150 /TID=Mm.2206.1 /TIER=Stack /STK=79 /UG=Mm.2206 /LL=72900 /UG_GENE=Ndufv2 /UG_TITLE=NADH dehydrogenase (ubiquinone) flavoprotein 2	NADH dehydrogenase (ubiquinone) flavoprotein 2	Ndufv2	chr17 E1.2	Mm.2206	72900				6120 // mitochondrial electron transport, NADH to ubiquinone // inferred from electronic annotation	5739 // mitochondrion // inferred from direct assay	3954 // NADH dehydrogenase activity // inferred from sequence or structural similarity /// 8137 // NADH dehydrogenase (ubiquinone) activity // inferred from electronic annotation /// 16491 // oxidoreductase activity // inferred from electronic annotation	Electron_Transport_Chain // GenMAPP	IPR002023 // NADH dehydrogenase (ubiquinone), 24 kDa subunit
1419820_at	Pkhd1	1.34234	0.74497	GenBank	Mm.198060	gb:AI182499 /DB_XREF=gi:3733137 /DB_XREF=ue21f03.x1 /CLONE=IMAGE:1481021 /FEA=EST /CNT=1 /TID=Mm.198060.1 /TIER=ConsEnd /STK=1 /UG=Mm.198060 /LL=98273 /UG_GENE=AI182499 /UG_TITLE=expressed sequence AI182499	polycystic kidney and hepatic disease 1	Pkhd1	chr1 A2-A5	Mm.249253	241035			ENSMUSG00000043760	1822 // kidney development // inferred from direct assay	16021 // integral to membrane // inferred from electronic annotation			IPR002909 // Cell surface receptor IPT/TIG
1416891_at	Numb	1.34142	0.74548	GenBank	Mm.4390	gb:U70674.1 /DB_XREF=gi:1575755 /GEN=m-nb /FEA=FLmRNA /CNT=101 /TID=Mm.4390.1 /TIER=FL+Stack /STK=65 /UG=Mm.4390 /LL=18222 /DEF=Mus musculus m-Numb (m-nb) mRNA, complete cds. /PROD=m-Numb /FL=gb:U70674.1 gb:NM_010949.1 gb:AF170709.1	numb gene homolog (Drosophila)	Numb	chr12 D3	Mm.4390	18222			ENSMUSG00000021224	7275 // development // inferred from electronic annotation /// 7399 // neurogenesis // inferred from mutant phenotype /// 7405 // neuroblast proliferation // inferred from mutant phenotype /// 7409 // axonogenesis // inferred from direct assay /// 7409 //	5634 // nucleus // inferred from direct assay /// 5737 // cytoplasm // inferred from direct assay /// 5769 // early endosome // inferred from direct assay /// 16020 // membrane // inferred from electronic annotation /// 19897 // extrinsic to plasma membra	5515 // protein binding // inferred from physical interaction		IPR006020 // Phosphotyrosine interaction domain /// IPR010449 // NUMB phenylalanine-rich
1418553_at	Arhgef18	1.33969	0.74644	GenBank	Mm.170461	gb:NM_133962.1 /DB_XREF=gi:19527179 /GEN=AI467246 /FEA=FLmRNA /CNT=41 /TID=Mm.170461.1 /TIER=FL+Stack /STK=22 /UG=Mm.170461 /LL=102098 /DEF=Mus musculus expressed sequence AI467246 (AI467246), mRNA. /PROD=expressed sequence AI467246 /FL=gb:BC009156.1 gb:N	rho/rac guanine nucleotide exchange factor (GEF) 18	Arhgef18	chr8 A1.1	Mm.170461	102098			ENSMUSG00000004568	7264 // small GTPase mediated signal transduction // inferred from sequence or structural similarity /// 8360 // regulation of cell shape // inferred from sequence or structural similarity /// 30036 // actin cytoskeleton organization and biogenesis // inf		5085 // guanyl-nucleotide exchange factor activity // inferred from sequence or structural similarity		IPR000219 // DH domain /// IPR001849 // Pleckstrin-like
1449142_a_at	2610311I19Rik	1.33485	0.749146	GenBank	Mm.22485	gb:BC003317.1 /DB_XREF=gi:13097071 /FEA=FLmRNA /CNT=91 /TID=Mm.22485.1 /TIER=FL+Stack /STK=21 /UG=Mm.22485 /LL=67180 /UG_GENE=2610311I19Rik /DEF=Mus musculus, Similar to RIKEN cDNA 2310016N21 gene, clone MGC:7012 IMAGE:3155690, mRNA, complete cds. /PROD=S	RIKEN cDNA 2610311I19 gene	2610311I19Rik	chr18 B3	Mm.270382	67180			ENSMUSG00000024487		16021 // integral to membrane // traceable author statement			IPR006977 // Protein of unknown function DUF649
1455205_a_at	Usp19	1.32722	0.753454	GenBank	Mm.21114	gb:BB252881 /DB_XREF=gi:16355965 /DB_XREF=BB252881 /CLONE=A730054K08 /FEA=EST /CNT=41 /TID=Mm.21114.2 /TIER=Stack /STK=20 /UG=Mm.21114 /UG_TITLE=Mus musculus, clone MGC:11980 IMAGE:3601364, mRNA, complete cds	ubiquitin specific protease 19	Usp19	chr9 F2	Mm.275847	71472			ENSMUSG00000006676	6511 // ubiquitin-dependent protein catabolism // inferred from sequence or structural similarity /// 6512 // ubiquitin cycle // inferred from electronic annotation	16021 // integral to membrane // traceable author statement	4197 // cysteine-type endopeptidase activity // inferred from sequence or structural similarity /// 4221 // ubiquitin thiolesterase activity // inferred from sequence or structural similarity /// 8233 // peptidase activity // inferred from electronic anno		IPR001394 // Peptidase C19, ubiquitin carboxyl-terminal hydrolase family 2 /// IPR002893 // Zn-finger, MYND type
1460610_at	9430057O19Rik	1.32489	0.75478	GenBank	Mm.21450	gb:BG143491 /DB_XREF=gi:12646815 /DB_XREF=mab56h06.x1 /CLONE=IMAGE:3974626 /FEA=EST /CNT=85 /TID=Mm.21450.4 /TIER=Stack /STK=80 /UG=Mm.21450 /LL=67695 /UG_GENE=2310016E02Rik /UG_TITLE=RIKEN cDNA 2310016E02 gene	RIKEN cDNA 9430057O19 gene	9430057O19Rik	chr5 B1	Mm.124539	231093			ENSMUSG00000029165					IPR000834 // Peptidase M14, carboxypeptidase A
1423879_at	D030056L22	1.32161	0.756652	GenBank	Mm.28101	gb:BC020125.1 /DB_XREF=gi:18043268 /FEA=FLmRNA /CNT=107 /TID=Mm.28101.1 /TIER=FL+Stack /STK=86 /UG=Mm.28101 /DEF=Mus musculus, Similar to hypothetical protein FLJ10110, clone MGC:28164 IMAGE:3985075, mRNA, complete cds. /PROD=Similar to hypothetical prote	hypothetical protein D030056L22	D030056L22	chr19 B	Mm.28101	225995			ENSMUSG00000047044
1448376_at	Wrnip1	1.31946	0.757885	GenBank	Mm.18847	gb:NM_030215.1 /DB_XREF=gi:19920339 /GEN=Wrnip /FEA=FLmRNA /CNT=141 /TID=Mm.18847.1 /TIER=FL+Stack /STK=84 /UG=Mm.18847 /LL=78903 /DEF=Mus musculus Werner syndrome homolog (human) interacting protein (Wrnip), mRNA. /PROD=Werner syndrome homolog (human) in	Werner helicase interacting protein 1	Wrnip1	chr13 A4	Mm.286680	78903			ENSMUSG00000021400			4386 // helicase activity // inferred from electronic annotation		IPR003959 // AAA ATPase, central region
1415794_a_at	Spin	1.31664	0.75951	GenBank	Mm.42193	gb:NM_011462.1 /DB_XREF=gi:6755619 /GEN=Spin /FEA=FLmRNA /CNT=549 /TID=Mm.42193.1 /TIER=FL+Stack /STK=268 /UG=Mm.42193 /LL=20729 /DEF=Mus musculus spindlin (Spin), mRNA. /PROD=spindlin /FL=gb:NM_011462.1 gb:BC016517.1 gb:U48972.1	spindlin	Spin	chr13 A5|13 31.0 cM	Mm.188432	20729			ENSMUSG00000021395	7049 // cell cycle // inferred from electronic annotation /// 7143 // female meiosis // Unknown /// 7275 // development // inferred from electronic annotation /// 7276 // gametogenesis // inferred from electronic annotation	5819 // spindle // inferred from direct assay			IPR003671 // Spindlin/spermiogenesis-specific protein
1417930_at	Nab2	1.31606	0.759842	GenBank	Mm.6549	gb:NM_008668.1 /DB_XREF=gi:6679003 /GEN=Nab2 /FEA=FLmRNA /CNT=53 /TID=Mm.6549.1 /TIER=FL+Stack /STK=33 /UG=Mm.6549 /LL=17937 /DEF=Mus musculus Ngfi-A binding protein 2 (Nab2), mRNA. /PROD=Ngfi-A binding protein 2 /FL=gb:U47543.1 gb:NM_008668.1	Ngfi-A binding protein 2	Nab2	chr10 D3|10 70.0 cM	Mm.336898	17937			ENSMUSG00000025402	6350 // transcription // inferred from electronic annotation /// 6355 // regulation of transcription, DNA-dependent // inferred from electronic annotation /// 16481 // negative regulation of transcription // inferred from electronic annotation	5634 // nucleus // inferred from electronic annotation	16564 // transcriptional repressor activity // inferred from electronic annotation		IPR006988 // Nab, N-terminal /// IPR006989 // Nab, central region
1455570_x_at	Cnn3	1.31455	0.760718	GenBank	Mm.22171	gb:BB833102 /DB_XREF=gi:17011345 /DB_XREF=BB833102 /CLONE=G930025A10 /FEA=EST /CNT=11 /TID=Mm.22171.2 /TIER=Stack /STK=11 /UG=Mm.22171 /LL=71994 /UG_GENE=Cnn3 /UG_TITLE=calponin 3, acidic	calponin 3, acidic	Cnn3	chr3 G1	Mm.275555	71994			ENSMUSG00000053931	6939 // smooth muscle contraction // inferred from sequence or structural similarity		3779 // actin binding // inferred from sequence or structural similarity /// 5516 // calmodulin binding // inferred from sequence or structural similarity		IPR001715 // Calponin-like actin-binding /// IPR000557 // Calponin repeat
1449075_at	4930539P14Rik	1.31302	0.761603	GenBank	Mm.206631	gb:NM_133798.1 /DB_XREF=gi:19527013 /GEN=C85658 /FEA=FLmRNA /CNT=65 /TID=Mm.206631.1 /TIER=FL+Stack /STK=24 /UG=Mm.206631 /LL=97827 /DEF=Mus musculus expressed sequence C85658 (C85658), mRNA. /PROD=expressed sequence C85658 /FL=gb:NM_133798.1 gb:BC018508.	RIKEN cDNA 4930539P14 gene	4930539P14Rik	chr12 C3	Mm.206631	97827			ENSMUSG00000032705		5622 // intracellular // inferred from electronic annotation	3676 // nucleic acid binding // inferred from electronic annotation /// 4518 // nuclease activity // inferred from electronic annotation /// 4527 // exonuclease activity // inferred from electronic annotation /// 8408 // 3'-5' exonuclease activity // infe		IPR002562 // 3'-5' exonuclease
1417849_at	MGI:2180715	1.31066	0.762973	GenBank	Mm.25239	gb:AW413620 /DB_XREF=gi:6939661 /DB_XREF=uo37g06.x1 /CLONE=IMAGE:2631706 /FEA=FLmRNA /CNT=118 /TID=Mm.25239.1 /TIER=Stack /STK=9 /UG=Mm.25239 /LL=170753 /UG_GENE=Gig1 /UG_TITLE=glucocorticoid-induced gene 1 /FL=gb:AF292939.1 gb:NM_133218.1	glucocorticoid induced gene 1	MGI:2180715	chr3 A1	Mm.212908	170753			ENSMUSG00000040209
1448770_a_at	Atpif1	1.31022	0.763233	GenBank	Mm.2171	gb:NM_007512.1 /DB_XREF=gi:6671593 /GEN=Atpi /FEA=FLmRNA /CNT=86 /TID=Mm.2171.1 /TIER=FL+Stack /STK=40 /UG=Mm.2171 /LL=11983 /DEF=Mus musculus ATPase inhibitor (Atpi), mRNA. /PROD=ATPase inhibitor /FL=gb:NM_007512.1 gb:AF002718.1 gb:BC012680.1	ATPase inhibitory factor 1	Atpif1	chr4 D2.3	Mm.2171	11983			ENSMUSG00000054428	45978 // negative regulation of nucleoside metabolism // inferred from electronic annotation	5739 // mitochondrion // inferred from direct assay	4857 // enzyme inhibitor activity // inferred from electronic annotation	Electron_Transport_Chain // GenMAPP	IPR007648 // Mitochondrial ATPase inhibitor, IATP
1424138_at	Rhbdf1	1.30792	0.764576	GenBank	Mm.11545	gb:BC027346.1 /DB_XREF=gi:20071091 /FEA=FLmRNA /CNT=82 /TID=Mm.11545.1 /TIER=FL+Stack /STK=51 /UG=Mm.11545 /DEF=Mus musculus, clone MGC:28292 IMAGE:4011421, mRNA, complete cds. /PROD=Unknown (protein for MGC:28292) /FL=gb:BC027346.1	rhomboid family 1 (Drosophila)	Rhbdf1	chr11 A4|11 16.0 cM	Mm.11545	13650			ENSMUSG00000020282			4872 // receptor activity // inferred from electronic annotation		IPR002610 // Peptidase S54, rhomboid-like protein
1424529_s_at	Cgref1	1.30656	0.765372	GenBank	Mm.45127	gb:BC023116.1 /DB_XREF=gi:18605666 /FEA=FLmRNA /CNT=54 /TID=Mm.45127.1 /TIER=FL+Stack /STK=26 /UG=Mm.45127 /LL=68567 /UG_GENE=1110004G24Rik /DEF=Mus musculus, RIKEN cDNA 1110004G24 gene, clone MGC:28551 IMAGE:4206019, mRNA, complete cds. /PROD=RIKEN cDNA	cell growth regulator with EF hand domain 1	Cgref1	chr5 B1	Mm.45127	68567				7049 // cell cycle // inferred from electronic annotation /// 7050 // cell cycle arrest // inferred from electronic annotation	5615 // extracellular space // traceable author statement	5509 // calcium ion binding // inferred from electronic annotation		IPR002048 // Calcium-binding EF-hand
1451385_at	2310056P07Rik	1.30635	0.765493	GenBank	Mm.26792	gb:BC010826.1 /DB_XREF=gi:14789926 /FEA=FLmRNA /CNT=78 /TID=Mm.26792.1 /TIER=FL+Stack /STK=27 /UG=Mm.26792 /LL=70186 /UG_GENE=2310056P07Rik /DEF=Mus musculus, RIKEN cDNA 2310056P07 gene, clone MGC:19151 IMAGE:4219531, mRNA, complete cds. /PROD=RIKEN cDNA	RIKEN cDNA 2310056P07 gene	2310056P07Rik	chr16 B3	Mm.212991	70186			ENSMUSG00000003955		16021 // integral to membrane // traceable author statement			IPR009432 // Protein of unknown function DUF1075
1451125_at	BC017133	1.30159	0.76829	GenBank	Mm.28332	gb:BC017133.1 /DB_XREF=gi:16877794 /FEA=FLmRNA /CNT=197 /TID=Mm.28332.1 /TIER=FL+Stack /STK=104 /UG=Mm.28332 /DEF=Mus musculus, clone MGC:27648 IMAGE:4511542, mRNA, complete cds. /PROD=Unknown (protein for MGC:27648) /FL=gb:BC017133.1	cDNA sequence BC017133	BC017133	chr6 C3	Mm.287208	232164			ENSMUSG00000045896					IPR009740 // Polyadenylate binding protein-interacting 2
1425482_s_at	Ankmy2	1.29967	0.769429	GenBank	Mm.130422	gb:AV297052 /DB_XREF=gi:16392912 /DB_XREF=AV297052 /CLONE=5730446E16 /FEA=FLmRNA /CNT=80 /TID=Mm.130422.1 /TIER=Stack /STK=56 /UG=Mm.130422 /UG_TITLE=Mus musculus, Similar to hypothetical protein DKFZp564O043, clone MGC:36949 IMAGE:4946879, mRNA, complete	ankyrin repeat and MYND domain containing 2	Ankmy2	chr12 A3	Mm.130422	217473			ENSMUSG00000036188			3677 // DNA binding // inferred from electronic annotation		IPR002110 // Ankyrin /// IPR002893 // Zn-finger, MYND type
1424021_at	Arl6ip6	1.29943	0.769567	GenBank	Mm.37623	gb:BB837198 /DB_XREF=gi:17015441 /DB_XREF=BB837198 /CLONE=G930045I18 /FEA=FLmRNA /CNT=151 /TID=Mm.37623.1 /TIER=Stack /STK=15 /UG=Mm.37623 /LL=65103 /UG_GENE=Arl6ip6 /UG_TITLE=DP-ribosylation-like factor 6 interacting protein 6 /FL=gb:BC019550.1	ADP-ribosylation factor-like 6 interacting protein 6	Arl6ip6	chr2 C1	Mm.37623	65103			ENSMUSG00000026960		16021 // integral to membrane // traceable author statement	5515 // protein binding // inferred from physical interaction
1448283_a_at	Uble1b	1.29842	0.770168	GenBank	Mm.27560	gb:NM_016682.1 /DB_XREF=gi:7709985 /GEN=Uble1b /FEA=FLmRNA /CNT=221 /TID=Mm.27560.1 /TIER=FL+Stack /STK=102 /UG=Mm.27560 /LL=50995 /DEF=Mus musculus ubiquitin-like 1 (sentrin) activating enzyme E1B (Uble1b), mRNA. /PROD=ubiquitin-like 1 (sentrin) activati	ubiquitin-like 1 (sentrin) activating enzyme E1B	Uble1b	chr7 A3	Mm.27560	50995			ENSMUSG00000052997	6464 // protein modification // inferred from sequence or structural similarity /// 6512 // ubiquitin cycle // inferred from sequence or structural similarity		3824 // catalytic activity // inferred from sequence or structural similarity /// 4839 // ubiquitin activating enzyme activity // inferred from sequence or structural similarity /// 5524 // ATP binding // inferred from electronic annotation /// 8642 // ub		IPR000594 // UBA/THIF-type NAD/FAD binding fold /// IPR000127 // Ubiquitin-activating enzyme repeat
1451196_at	Ypel5	1.29576	0.771749	GenBank	Mm.22145	gb:BC025125.1 /DB_XREF=gi:19263823 /FEA=FLmRNA /CNT=92 /TID=Mm.22145.1 /TIER=FL+Stack /STK=69 /UG=Mm.22145 /LL=69687 /UG_GENE=2310076K21Rik /DEF=Mus musculus, Similar to CGI-127 protein, clone MGC:36888 IMAGE:4921751, mRNA, complete cds. /PROD=Similar to	yippee-like 5 (Drosophila)	Ypel5	chr17 E2	Mm.277533	383295			ENSMUSG00000039770					IPR004910 // Yippee-like protein
1448634_at	Ralbp1	1.29559	0.771851	GenBank	Mm.17009	gb:NM_009067.1 /DB_XREF=gi:6677750 /GEN=Rip1 /FEA=FLmRNA /CNT=157 /TID=Mm.17009.1 /TIER=FL+Stack /STK=51 /UG=Mm.17009 /LL=19765 /DEF=Mus musculus Ral-interacting protein 1 (Rip1), mRNA. /PROD=Ral-interacting protein 1 /FL=gb:NM_009067.1	ralA binding protein 1	Ralbp1	chr17 E1.1|17 38.0 cM	Mm.17009	19765			ENSMUSG00000024096	6810 // transport // inferred from electronic annotation	16020 // membrane // inferred from electronic annotation	5096 // GTPase activator activity // inferred from electronic annotation /// 5515 // protein binding // inferred from physical interaction		IPR000198 // RhoGAP domain	scop // a.4.3.ARID domain // All alpha proteins; DNA/RNA-binding 3-helical bundle; ARID-like; ARID domain // 3.7
1452784_at	Itgav	1.29405	0.77277	GenBank	Mm.227	gb:AK003416.1 /DB_XREF=gi:12834075 /FEA=mRNA /CNT=97 /TID=Mm.227.1 /TIER=Stack /STK=41 /UG=Mm.227 /LL=76298 /UG_GENE=1110004F14Rik /UG_TITLE=RIKEN cDNA 1110004F14 gene /DEF=Mus musculus 18 days embryo whole body cDNA, RIKEN full-length enriched library, c	integrin alpha V	Itgav	chr2 D|2 46.0 cM	Mm.227	16410			ENSMUSG00000027087	1525 // angiogenesis // inferred from electronic annotation /// 1568 // blood vessel development // inferred from mutant phenotype /// 7155 // cell adhesion // inferred from electronic annotation /// 7160 // cell-matrix adhesion // inferred from electroni	8305 // integrin complex // inferred from electronic annotation /// 16021 // integral to membrane // inferred from electronic annotation	4872 // receptor activity // inferred from electronic annotation /// 5515 // protein binding // inferred from electronic annotation	Integrin-mediated_cell_adhesion_KEGG // GenMAPP	IPR000413 // Integrins alpha chain
1423059_at	Ptk2	1.29404	0.772772	GenBank	Mm.29674	gb:AI528614 /DB_XREF=gi:4442749 /DB_XREF=mq88f07.x1 /CLONE=IMAGE:585829 /FEA=FLmRNA /CNT=153 /TID=Mm.29674.1 /TIER=Stack /STK=79 /UG=Mm.29674 /LL=14083 /UG_GENE=Ptk2 /UG_TITLE=PTK2 protein tyrosine kinase 2 /FL=gb:M95408.1 gb:NM_007982.1	PTK2 protein tyrosine kinase 2	Ptk2	chr15 D3|15 42.0 cM	Mm.254494	14083			ENSMUSG00000022607	226 // microtubule cytoskeleton organization and biogenesis // inferred from direct assay /// 1568 // blood vessel development // inferred from mutant phenotype /// 1764 // neuronal migration // inferred from direct assay /// 1764 // neuronal migration //	5856 // cytoskeleton // inferred from electronic annotation /// 5925 // focal adhesion // inferred from direct assay	4672 // protein kinase activity // inferred from electronic annotation /// 4674 // protein serine/threonine kinase activity // inferred from sequence or structural similarity /// 4713 // protein-tyrosine kinase activity // inferred from electronic annotat	Integrin-mediated_cell_adhesion_KEGG // GenMAPP	IPR000719 // Protein kinase /// IPR005189 // Focal adhesion targeting region
1448435_at	Pcqap	1.29169	0.774181	GenBank	Mm.9984	gb:NM_033609.1 /DB_XREF=gi:15809027 /GEN=Pcqap /FEA=FLmRNA /CNT=99 /TID=Mm.9984.1 /TIER=FL+Stack /STK=74 /UG=Mm.9984 /LL=94112 /DEF=Mus musculus positive cofactor 2, multiprotein complex, glutamineQ-rich-associated protein (Pcqap), mRNA. /PROD=positive co	positive cofactor 2, multiprotein complex, glutamine/Q-rich-associated protein	Pcqap	chr16 A3|16 9.9 cM	Mm.208970	94112			ENSMUSG00000012114	6350 // transcription // inferred from electronic annotation /// 6355 // regulation of transcription, DNA-dependent // inferred from electronic annotation	5634 // nucleus // inferred from electronic annotation
1434998_at	Iqgap1	1.2914	0.774356	GenBank	Mm.196336	gb:AV222277 /DB_XREF=gi:16384937 /DB_XREF=AV222277 /CLONE=3732415J11 /FEA=EST /CNT=43 /TID=Mm.196336.1 /TIER=Stack /STK=21 /UG=Mm.196336 /LL=52178 /UG_GENE=D7Ertd257e /UG_TITLE=DNA segment, Chr 7, ERATO Doi 257, expressed	IQ motif containing GTPase activating protein 1	Iqgap1		Mm.207619	29875			ENSMUSG00000030536	7264 // small GTPase mediated signal transduction // inferred from electronic annotation	5737 // cytoplasm // inferred from direct assay	5099 // Ras GTPase activator activity // inferred from electronic annotation /// 5516 // calmodulin binding // inferred from electronic annotation	G13_Signaling_Pathway // GenMAPP
1416880_at	Mcl1	1.29131	0.774405	GenBank	Mm.1639	gb:NM_008562.1 /DB_XREF=gi:6678823 /GEN=Mcl1 /FEA=FLmRNA /CNT=288 /TID=Mm.1639.1 /TIER=FL+Stack /STK=52 /UG=Mm.1639 /LL=17210 /DEF=Mus musculus myeloid cell leukemia sequence 1 (Mcl1), mRNA. /PROD=myeloid cell leukemia sequence 1 /FL=gb:BC003839.1 gb:U356	myeloid cell leukemia sequence 1	Mcl1	chr3 F2.1|3 43.6 cM	Mm.1639	17210			ENSMUSG00000038612	6915 // apoptosis // inferred from sequence or structural similarity	16021 // integral to membrane // traceable author statement	5515 // protein binding // inferred from physical interaction	Apoptosis_GenMAPP // GenMAPP /// Apoptosis_KEGG // GenMAPP	IPR000712 // Apoptosis regulator Bcl-2 protein, BH
1453013_at	1110034O07Rik	1.28796	0.776423	GenBank	Mm.154153	gb:AW548228 /DB_XREF=gi:7193649 /DB_XREF=L0033C07-3 /CLONE=L0033C07 /FEA=mRNA /CNT=190 /TID=Mm.154153.1 /TIER=Stack /STK=12 /UG=Mm.154153 /LL=68744 /UG_GENE=1110034O07Rik /UG_TITLE=RIKEN cDNA 1110034O07 gene	RIKEN cDNA 1110034O07 gene	1110034O07Rik	chr15 F3	Mm.352945	68744			ENSMUSG00000046897				Smooth_muscle_contraction // GenMAPP /// mRNA_processing_binding_Reactome // GenMAPP	IPR007087 // Zn-finger, C2H2 type
1449664_s_at	Rnf20	1.28547	0.777923	GenBank	Mm.198849	gb:AW540162 /DB_XREF=gi:7182579 /DB_XREF=C0129C07-3 /CLONE=C0129C07 /FEA=EST /CNT=1 /TID=Mm.198849.1 /TIER=ConsEnd /STK=1 /UG=Mm.198849 /LL=100427 /UG_GENE=AW540162 /UG_TITLE=expressed sequence AW540162	ring finger protein 20	Rnf20	chr4 B1	Mm.24765	109331			ENSMUSG00000028309					IPR001841 // Zn-finger, RING
1434544_at	1110025L05Rik	1.2854	0.777966	GenBank	Mm.23925	gb:BE992311 /DB_XREF=gi:10673168 /DB_XREF=UI-M-BZ1-bef-f-11-0-UI.s1 /CLONE=UI-M-BZ1-bef-f-11-0-UI /FEA=EST /CNT=52 /TID=Mm.23925.4 /TIER=Stack /STK=29 /UG=Mm.23925 /LL=75764 /UG_GENE=4833422P03Rik /UG_TITLE=RIKEN cDNA 4833422P03 gene	RIKEN cDNA 1110025L05 gene	1110025L05Rik	chr7 F3	Mm.358692	66162			ENSMUSG00000047721			30528 // transcription regulator activity // inferred from electronic annotation		IPR002634 // BolA-like protein
1426798_a_at	Ppp1r15b	1.28399	0.778823	GenBank		gb:BC006897.1 /DB_XREF=gi:13905201 /FEA=mRNA /CNT=148 /TID=Mm.27987.1 /TIER=Stack /STK=65 /UG=Mm.27987 /LL=98406 /UG_GENE=AI606441 /DEF=Mus musculus, clone IMAGE:3599662, mRNA, partial cds. /PROD=Unknown (protein for IMAGE:3599662)
1448209_a_at	Slc22a17	1.28331	0.779237	GenBank	Mm.27435	gb:NM_021551.1 /DB_XREF=gi:10946991 /GEN=Boct-pending /FEA=FLmRNA /CNT=144 /TID=Mm.27435.1 /TIER=FL+Stack /STK=131 /UG=Mm.27435 /LL=59049 /DEF=Mus musculus organic cation transporter (Boct-pending), mRNA. /PROD=cDNA sequence AB012808 /FL=gb:AB012808.1 gb:	solute carrier family 22 (organic cation transporter), member 17	Slc22a17	chr14 C1	Mm.27435	59049			ENSMUSG00000022199	6418 // tRNA aminoacylation for protein translation // inferred from sequence or structural similarity /// 6810 // transport // inferred from sequence or structural similarity /// 6811 // ion transport // inferred from electronic annotation	5615 // extracellular space // traceable author statement /// 16020 // membrane // inferred from sequence or structural similarity /// 16021 // integral to membrane // traceable author statement	4812 // tRNA ligase activity // inferred from sequence or structural similarity /// 5215 // transporter activity // inferred from sequence or structural similarity /// 5524 // ATP binding // inferred from sequence or structural similarity		IPR005828 // General substrate transporter
1448874_a_at	Sh2bpsm1	1.27936	0.781644	GenBank	Mm.8538	gb:NM_011363.1 /DB_XREF=gi:6755491 /GEN=Sh2bpsm1 /FEA=FLmRNA /CNT=51 /TID=Mm.8538.1 /TIER=FL+Stack /STK=34 /UG=Mm.8538 /LL=20399 /DEF=Mus musculus SH2-B PH domain containing signaling mediator 1 (Sh2bpsm1), mRNA. /PROD=SH2-B PH domain containing signaling	SH2-B PH domain containing signaling mediator 1	Sh2bpsm1	chr7 F3|7 61.0 cM	Mm.8538	20399			ENSMUSG00000030733	6928 // cell motility // inferred from direct assay /// 7242 // intracellular signaling cascade // inferred from sequence or structural similarity /// 30032 // lamellipodium biogenesis // inferred from direct assay	1726 // ruffle // traceable author statement	5515 // protein binding // inferred from physical interaction		IPR001849 // Pleckstrin-like /// IPR000980 // SH2 motif
1460192_at	Osbpl1a	1.27862	0.782095	GenBank	Mm.18502	gb:NM_020573.1 /DB_XREF=gi:10181107 /GEN=Osbpl1a /FEA=FLmRNA /CNT=132 /TID=Mm.18502.1 /TIER=FL+Stack /STK=68 /UG=Mm.18502 /LL=64291 /DEF=Mus musculus oxysterol binding protein-like 1A (Osbpl1a), mRNA. /PROD=oxysterol binding protein-like 1A /FL=gb:AB01702	oxysterol binding protein-like 1A	Osbpl1a	chr18 A1	Mm.259470	64291			ENSMUSG00000024433	6810 // transport // inferred from electronic annotation /// 6869 // lipid transport // inferred from electronic annotation /// 8202 // steroid metabolism // inferred from electronic annotation				IPR000648 // Oxysterol-binding protein /// IPR002110 // Ankyrin /// IPR001849 // Pleckstrin-like
1426957_at	Trp53bp1	1.27795	0.782506	GenBank	Mm.25231	gb:AJ414734.1 /DB_XREF=gi:16754835 /GEN=53BP1 /FEA=mRNA /CNT=76 /TID=Mm.25231.1 /TIER=Stack /STK=33 /UG=Mm.25231 /LL=27223 /DEF=Mus musculus mRNA for 53BP1 protein. /PROD=53BP1 protein	transformation related protein 53 binding protein 1	Trp53bp1	chr2 E5	Mm.215389	27223			ENSMUSG00000043909	6281 // DNA repair // inferred from electronic annotation /// 6350 // transcription // inferred from electronic annotation /// 6355 // regulation of transcription, DNA-dependent // traceable author statement	776 // kinetochore // inferred from direct assay /// 5634 // nucleus // inferred from electronic annotation	3677 // DNA binding // inferred from electronic annotation /// 3684 // damaged DNA binding // inferred from direct assay /// 5515 // protein binding // inferred from physical interaction /// 8134 // transcription factor binding // traceable author stateme		IPR001357 // BRCT
1456056_a_at	D6Wsu116e	1.27354	0.78521	GenBank	Mm.28524	gb:AV338866 /DB_XREF=gi:6378918 /DB_XREF=AV338866 /CLONE=6430500L06 /FEA=EST /CNT=18 /TID=Mm.28524.3 /TIER=Stack /STK=18 /UG=Mm.28524 /LL=28006 /UG_GENE=D6Wsu116e /UG_TITLE=DNA segment, Chr 6, Wayne State University 116, expressed	DNA segment, Chr 6, Wayne State University 116, expressed	D6Wsu116e	chr6 F1|6 50.3 cM	Mm.28524	28006			ENSMUSG00000024104
1416150_a_at	Sfrs3	1.27256	0.785816	GenBank	Mm.6787	gb:NM_013663.1 /DB_XREF=gi:8567401 /GEN=Sfrs3 /FEA=FLmRNA /CNT=470 /TID=Mm.6787.1 /TIER=FL+Stack /STK=120 /UG=Mm.6787 /LL=20383 /DEF=Mus musculus splicing factor, arginineserine-rich 3 (SRp20) (Sfrs3), mRNA. /PROD=splicing factor, arginineserine-rich 3 (S	splicing factor, arginine/serine-rich 3 (SRp20)	Sfrs3	chr17 A3.3|17 11.0 cM	Mm.358634	20383			ENSMUSG00000045786	398 // nuclear mRNA splicing, via spliceosome // inferred from electronic annotation /// 6376 // mRNA splice site selection // inferred from electronic annotation /// 6397 // mRNA processing // inferred from electronic annotation	5634 // nucleus // inferred from electronic annotation /// 5681 // spliceosome complex // inferred from electronic annotation	3676 // nucleic acid binding // inferred from electronic annotation /// 3723 // RNA binding // inferred from electronic annotation		IPR000504 // RNA-binding region RNP-1 (RNA recognition motif)
1449523_at	Bcl7c	1.27235	0.785949	GenBank	Mm.2898	gb:NM_009746.1 /DB_XREF=gi:6753175 /GEN=Bcl7c /FEA=FLmRNA /CNT=20 /TID=Mm.2898.1 /TIER=FL+Stack /STK=8 /UG=Mm.2898 /LL=12055 /DEF=Mus musculus B-cell CLLlymphoma 7C (Bcl7c), mRNA. /PROD=B-cell CLLlymphoma 7C /FL=gb:BC005673.1 gb:NM_009746.1	B-cell CLL/lymphoma 7C	Bcl7c	chr7 F4	Mm.89667	12055			ENSMUSG00000030814					IPR006804 // BCL7, N-terminal
1426946_at	Ranbp5	1.27188	0.78624	GenBank	Mm.151329	gb:AW536621 /DB_XREF=gi:7179038 /DB_XREF=G0106F12-3 /CLONE=G0106F12 /FEA=mRNA /CNT=273 /TID=Mm.151329.1 /TIER=Stack /STK=39 /UG=Mm.151329 /LL=70572 /UG_GENE=Kpnb3 /UG_TITLE=karyopherin (importin) beta 3	RAN binding protein 5	Ranbp5	chr14 E4	Mm.221452	70572			ENSMUSG00000030662	59 // protein-nucleus import, docking // inferred from sequence or structural similarity /// 6607 // NLS-bearing substrate-nucleus import // inferred from sequence or structural similarity /// 6810 // transport // inferred from sequence or structural simi	5634 // nucleus // inferred from sequence or structural similarity /// 5643 // nuclear pore // inferred from sequence or structural similarity /// 5737 // cytoplasm // inferred from sequence or structural similarity	5095 // GTPase inhibitor activity // inferred from sequence or structural similarity /// 5515 // protein binding // inferred from physical interaction /// 8139 // nuclear localization sequence binding // inferred from sequence or structural similarity ///
1416722_at	Hmg20a	1.26175	0.792551	GenBank	Mm.150856	gb:NM_025812.1 /DB_XREF=gi:15022804 /GEN=Hmg20a /FEA=FLmRNA /CNT=148 /TID=Mm.150856.1 /TIER=FL+Stack /STK=71 /UG=Mm.150856 /LL=66867 /DEF=Mus musculus high mobility group 20A (Hmg20a), mRNA. /PROD=high mobility group 20A /FL=gb:BC013804.1 gb:NM_025812.1	high mobility group 20A	Hmg20a	chr9 C	Mm.150856	66867			ENSMUSG00000032329	6355 // regulation of transcription, DNA-dependent // inferred from sequence or structural similarity	5634 // nucleus // inferred from electronic annotation	3677 // DNA binding // inferred from sequence or structural similarity		IPR000910 // HMG1/2 (high mobility group) box
1416177_at	Rbmxrt	1.25927	0.794113	GenBank	Mm.24718	gb:NM_009033.1 /DB_XREF=gi:6677684 /GEN=Rbmxrt /FEA=FLmRNA /CNT=183 /TID=Mm.24718.1 /TIER=FL+Stack /STK=118 /UG=Mm.24718 /LL=19656 /DEF=Mus musculus RNA binding motif protein, X chromosome retrogene (Rbmxrt), mRNA. /PROD=RNA binding motif protein, X chrom	RNA binding motif protein, X chromosome retrogene	Rbmxrt	chr8 C1	Mm.24718	19656			ENSMUSG00000049235 /// ENSMUSG00000037070	6396 // RNA processing // inferred from electronic annotation	5634 // nucleus // inferred from direct assay /// 5634 // nucleus // inferred from electronic annotation /// 30529 // ribonucleoprotein complex // inferred from electronic annotation	3676 // nucleic acid binding // inferred from electronic annotation /// 3723 // RNA binding // inferred from electronic annotation	mRNA_processing_binding_Reactome // GenMAPP	IPR000504 // RNA-binding region RNP-1 (RNA recognition motif)
1433606_at	Mitc1	1.25608	0.796131	GenBank	Mm.28733	gb:BG069232 /DB_XREF=gi:12551801 /DB_XREF=H3074B09-3 /CLONE=H3074B09 /FEA=EST /CNT=102 /TID=Mm.28733.1 /TIER=Stack /STK=83 /UG=Mm.28733 /LL=52523 /UG_GENE=D14Ertd817e /UG_TITLE=DNA segment, Chr 14, ERATO Doi 817, expressed	MAD homolog 4 interacting transcription coactivator 1	Mitc1	chr14 B	Mm.28733	75901			ENSMUSG00000021962	184 // mRNA catabolism, nonsense-mediated decay // inferred from electronic annotation /// 7179 // transforming growth factor beta receptor signaling pathway // inferred from sequence or structural similarity /// 45941 // positive regulation of transcript	5634 // nucleus // inferred from electronic annotation /// 5667 // transcription factor complex // inferred from sequence or structural similarity /// 5737 // cytoplasm // inferred from sequence or structural similarity	8134 // transcription factor binding // inferred from sequence or structural similarity /// 16787 // hydrolase activity // inferred from electronic annotation		IPR010334 // Dcp1-like decapping
1434935_at	Aak1	1.25	0.800003	GenBank	Mm.221038	gb:BG067888 /DB_XREF=gi:12550457 /DB_XREF=H3059D01-3 /CLONE=H3059D01 /FEA=EST /CNT=28 /TID=Mm.221038.1 /TIER=Stack /STK=22 /UG=Mm.221038 /LL=97341 /UG_GENE=R75501 /UG_TITLE=expressed sequence R75501	AP2 associated kinase 1	Aak1	chr6 D1|6 35.5 cM	Mm.116833	269774
1451997_at	Zfp426	1.24899	0.800649	GenBank	Mm.21914	gb:BC024805.1 /DB_XREF=gi:19353689 /FEA=FLmRNA /CNT=52 /TID=Mm.21914.1 /TIER=FL+Stack /STK=22 /UG=Mm.21914 /DEF=Mus musculus, Similar to hypothetical protein MGC2663, clone MGC:38791 IMAGE:5359610, mRNA, complete cds. /PROD=Similar to hypothetical protein	zinc finger protein 426	Zfp426	chr9 A3|9 37.0 cM	Mm.297660	235028			ENSMUSG00000059475	6355 // regulation of transcription, DNA-dependent // inferred from sequence or structural similarity	5622 // intracellular // inferred from sequence or structural similarity /// 5634 // nucleus // inferred from electronic annotation	3676 // nucleic acid binding // inferred from sequence or structural similarity /// 3677 // DNA binding // inferred from electronic annotation		IPR001909 // KRAB box /// IPR007087 // Zn-finger, C2H2 type
1456012_x_at	Rnaset2	1.24656	0.802206	GenBank	Mm.181237	gb:AV101824 /DB_XREF=gi:5249372 /DB_XREF=AV101824 /CLONE=2410079F01 /FEA=EST /CNT=20 /TID=Mm.181237.2 /TIER=Stack /STK=20 /UG=Mm.181237 /LL=68195 /UG_GENE=0610007O07Rik /UG_TITLE=RIKEN cDNA 0610007O07 gene	ribonuclease T2	Rnaset2	chr17 B2	Mm.235715	68195			ENSMUSG00000052126		5739 // mitochondrion // inferred from direct assay	3723 // RNA binding // inferred from electronic annotation /// 4518 // nuclease activity // inferred from electronic annotation /// 4519 // endonuclease activity // inferred from electronic annotation /// 4521 // endoribonuclease activity // inferred from	mRNA_processing_binding_Reactome // GenMAPP	IPR001568 // Ribonuclease T2
1434010_at	Als2cr13	1.2445	0.803535	GenBank	Mm.154387	gb:AV326938 /DB_XREF=gi:16395593 /DB_XREF=AV326938 /CLONE=6330416D14 /FEA=EST /CNT=77 /TID=Mm.154387.2 /TIER=Stack /STK=47 /UG=Mm.154387 /LL=21881 /UG_GENE=Tkt /UG_TITLE=transketolase	amyotrophic lateral sclerosis 2 (juvenile) chromosome region, candidate 13	Als2cr13	chr1 C2	Mm.258250	72750
1452823_at	Gstk1	1.24035	0.806225	GenBank	Mm.27395	gb:AK002661.1 /DB_XREF=gi:12832810 /FEA=mRNA /CNT=77 /TID=Mm.27395.1 /TIER=Stack /STK=34 /UG=Mm.27395 /LL=76263 /UG_GENE=0610025I19Rik /UG_TITLE=RIKEN cDNA 0610025I19 gene /DEF=Mus musculus adult male kidney cDNA, RIKEN full-length enriched library, clone	glutathione S-transferase kappa 1	Gstk1	chr6 B2.1	Mm.267014	76263			ENSMUSG00000029864	6605 // protein targeting // inferred from sequence or structural similarity /// 6749 // glutathione metabolism // inferred from direct assay	5739 // mitochondrion // inferred from direct assay /// 5739 // mitochondrion // inferred from sequence or structural similarity /// 30288 // periplasmic space (sensu Gram-negative Bacteria) // inferred from electronic annotation	4364 // glutathione transferase activity // inferred from direct assay /// 4364 // glutathione transferase activity // inferred from sequence or structural similarity /// 4602 // glutathione peroxidase activity // inferred from direct assay /// 15035 // p		IPR001853 // DSBA oxidoreductase
1421914_s_at	Mrpl19	1.23559	0.809331	GenBank	Mm.116736	gb:BB041267 /DB_XREF=gi:8447653 /DB_XREF=BB041267 /CLONE=6030454L10 /FEA=FLmRNA /CNT=47 /TID=Mm.116736.1 /TIER=Stack /STK=9 /UG=Mm.116736 /LL=67982 /UG_GENE=9030416F12Rik /UG_TITLE=RIKEN cDNA 9030416F12 gene /FL=gb:NM_026490.1	mitochondrial ribosomal protein L19	Mrpl19	chr6 C3|6 34.55 cM	Mm.276293	56284			ENSMUSG00000030045	6412 // protein biosynthesis // inferred from sequence or structural similarity	5622 // intracellular // inferred from electronic annotation /// 5739 // mitochondrion // inferred from electronic annotation /// 5761 // mitochondrial ribosome // inferred from sequence or structural similarity /// 5840 // ribosome // inferred from elect	3735 // structural constituent of ribosome // inferred from sequence or structural similarity		IPR001857 // Ribosomal protein L19
1417554_at	Hsd3b4	1.23414	0.810279	GenBank	Mm.14309	gb:NM_008294.1 /DB_XREF=gi:6680290 /GEN=Hsd3b4 /FEA=FLmRNA /CNT=72 /TID=Mm.14309.1 /TIER=FL+Stack /STK=42 /UG=Mm.14309 /LL=15495 /DEF=Mus musculus hydroxysteroid dehydrogenase-4, delta<5>-3-beta (Hsd3b4), mRNA. /PROD=hydroxysteroid dehydrogenase-4, delta<	hydroxysteroid dehydrogenase-4, delta<5>-3-beta	Hsd3b4	chr3 49.1 cM	Mm.14309	15495			ENSMUSG00000038092	6694 // steroid biosynthesis // inferred from electronic annotation /// 6700 // C21-steroid hormone biosynthesis // inferred from electronic annotation	5739 // mitochondrion // inferred from direct assay /// 5783 // endoplasmic reticulum // inferred from electronic annotation /// 16021 // integral to membrane // inferred from electronic annotation	3854 // 3-beta-hydroxy-delta5-steroid dehydrogenase activity // inferred from electronic annotation /// 16491 // oxidoreductase activity // inferred from electronic annotation	Glucocorticoid_Mineralocorticoid_Metabolism // GenMAPP /// Steroid_Biosynthesis // GenMAPP	IPR002225 // 3-beta hydroxysteroid dehydrogenase/isomerase
1418594_a_at	Ncoa1	1.23277	0.811182	GenBank	Mm.2028	gb:NM_010881.1 /DB_XREF=gi:6754799 /GEN=Ncoa1 /FEA=FLmRNA /CNT=55 /TID=Mm.2028.1 /TIER=FL+Stack /STK=21 /UG=Mm.2028 /LL=17977 /DEF=Mus musculus nuclear receptor coactivator 1 (Ncoa1), mRNA. /PROD=nuclear receptor coactivator 1 /FL=gb:U64828.1 gb:U56920.1	nuclear receptor coactivator 1	Ncoa1	chr12 A2-A3	Mm.301039	17977			ENSMUSG00000020647	6350 // transcription // inferred from electronic annotation /// 6355 // regulation of transcription, DNA-dependent // inferred from electronic annotation /// 7165 // signal transduction // inferred from sequence or structural similarity /// 45941 // posi	5634 // nucleus // inferred from electronic annotation	3682 // chromatin binding // inferred from direct assay /// 3713 // transcription coactivator activity // inferred from electronic annotation /// 4871 // signal transducer activity // inferred from sequence or structural similarity /// 5515 // protein bin		IPR010011 // Protein of unknown function DUF1518 /// IPR001092 // Basic helix-loop-helix dimerization domain bHLH /// IPR000014 // PAS domain
1448149_at	Catna1	1.2309	0.812412	GenBank	Mm.18962	gb:NM_009818.1 /DB_XREF=gi:6753293 /GEN=Catna1 /FEA=FLmRNA /CNT=349 /TID=Mm.18962.1 /TIER=FL+Stack /STK=167 /UG=Mm.18962 /LL=12385 /DEF=Mus musculus catenin alpha 1 (Catna1), mRNA. /PROD=catenin alpha 1 /FL=gb:NM_009818.1	catenin alpha 1	Catna1	chr18 B2|18 11.0 cM	Mm.18962	12385			ENSMUSG00000037815	7155 // cell adhesion // inferred from electronic annotation	5856 // cytoskeleton // inferred from electronic annotation /// 5912 // adherens junction // inferred from direct assay /// 5915 // zonula adherens // inferred from direct assay /// 15629 // actin cytoskeleton // inferred from electronic annotation /// 30	5198 // structural molecule activity // inferred from electronic annotation /// 5515 // protein binding // inferred from electronic annotation /// 45296 // cadherin binding // inferred from electronic annotation /// 51015 // actin filament binding // infe		IPR006077 // Vinculin/alpha-catenin
1452153_at	Fbxo18	1.22733	0.814776	GenBank	Mm.24088	gb:AF184275.1 /DB_XREF=gi:6063136 /FEA=mRNA /CNT=153 /TID=Mm.24088.1 /TIER=Stack /STK=103 /UG=Mm.24088 /LL=50755 /UG_GENE=Fbxo18 /DEF=Mus musculus F-box protein FBX18 mRNA, partial cds. /PROD=F-box protein FBX18	F-box protein 18	Fbxo18	chr2 A1	Mm.24088	50755			ENSMUSG00000026769 /// ENSMUSG00000058594	6512 // ubiquitin cycle // inferred from electronic annotation	5634 // nucleus // inferred from electronic annotation	3677 // DNA binding // inferred from electronic annotation /// 4386 // helicase activity // inferred from electronic annotation /// 5524 // ATP binding // inferred from electronic annotation /// 16787 // hydrolase activity // inferred from electronic anno		IPR001810 // Cyclin-like F-box
1415737_at	Rfk	1.22349	0.817336	GenBank	Mm.7013	gb:NM_019437.1 /DB_XREF=gi:14149725 /GEN=0610038L10Rik /FEA=FLmRNA /CNT=253 /TID=Mm.7013.1 /TIER=FL+Stack /STK=110 /UG=Mm.7013 /LL=54391 /DEF=Mus musculus RIKEN cDNA 0610038L10 gene (0610038L10Rik), mRNA. /PROD=hypothetical protein 0610038L10Rik /FL=gb:NM	riboflavin kinase	Rfk	chr19 B	Mm.7013	54391			ENSMUSG00000024712	9231 // riboflavin biosynthesis // inferred from electronic annotation		287 // magnesium ion binding // inferred from electronic annotation /// 8531 // riboflavin kinase activity // inferred from sequence or structural similarity /// 16301 // kinase activity // inferred from electronic annotation /// 16740 // transferase acti		IPR002606 // Riboflavin kinase / FAD synthetase
1424313_a_at	Ndufs7	1.22163	0.818582	GenBank		gb:BC013503.1 /DB_XREF=gi:15488720 /FEA=FLmRNA /CNT=67 /TID=Mm.28712.1 /TIER=FL+Stack /STK=38 /UG=Mm.28712 /LL=75406 /UG_GENE=1010001M04Rik /DEF=Mus musculus, RIKEN cDNA 1010001M04 gene, clone MGC:19170 IMAGE:4223916, mRNA, complete cds. /PROD=RIKEN cDNA													IPR006137 // NADH ubiquinone oxidoreductase domain, 20 kDa subunit
1415841_at	Dncic2	1.21989	0.819743	GenBank	Mm.6441	gb:NM_010064.1 /DB_XREF=gi:6753657 /GEN=Dncic2 /FEA=FLmRNA /CNT=354 /TID=Mm.6441.1 /TIER=FL+Stack /STK=217 /UG=Mm.6441 /LL=13427 /DEF=Mus musculus dynein, cytoplasmic, intermediate chain 2 (Dncic2), mRNA. /PROD=dynein, cytoplasmic, intermediate chain 2 /F	dynein, cytoplasmic, intermediate chain 2	Dncic2	chr2 C2|2 41.25 cM	Mm.249479	13427			ENSMUSG00000027012	7018 // microtubule-based movement // inferred from electronic annotation	5868 // cytoplasmic dynein complex // inferred from electronic annotation /// 30286 // dynein complex // inferred from electronic annotation	3774 // motor activity // inferred from electronic annotation /// 3777 // microtubule motor activity // inferred from electronic annotation		IPR001680 // G-protein beta WD-40 repeat
1433816_at	Mcart1	1.21658	0.821974	GenBank	Mm.200415	gb:BQ031264 /DB_XREF=gi:19766543 /DB_XREF=UI-1-CF0-amg-a-10-0-UI.s1 /CLONE=UI-1-CF0-amg-a-10-0-UI /FEA=EST /CNT=114 /TID=Mm.200415.3 /TIER=Stack /STK=58 /UG=Mm.200415 /LL=14123 /UG_GENE=Fbs /UG_TITLE=fibrosin	mitochondrial carrier triple repeat 1	Mcart1	chr4 B1	Mm.260210	230125								IPR001993 // Mitochondrial substrate carrier
1429411_a_at	1810057B09Rik	1.2145	0.823382	GenBank	Mm.203936	gb:AI595744 /DB_XREF=gi:4604792 /DB_XREF=uj68g12.x1 /CLONE=IMAGE:1925158 /FEA=mRNA /CNT=64 /TID=Mm.203936.2 /TIER=Stack /STK=9 /UG=Mm.203936 /LL=67429 /UG_GENE=4921532K09Rik /UG_TITLE=RIKEN cDNA 4921532K09 gene	RIKEN cDNA 1810057B09 gene	1810057B09Rik	chr15 B3.2	Mm.291828	223527			ENSMUSG00000022338
1456436_x_at	Rps20	1.20885	0.827234	GenBank	Mm.21938	gb:AV002845 /DB_XREF=gi:4779695 /DB_XREF=AV002845 /CLONE=0610020M01 /FEA=EST /CNT=11 /TID=Mm.21938.8 /TIER=Stack /STK=10 /UG=Mm.21938 /LL=67427 /UG_GENE=Rps20 /UG_TITLE=ribosomal protein S20	ribosomal protein S20	Rps20	chr4 A1	Mm.21938	67427			ENSMUSG00000028234	6412 // protein biosynthesis // inferred from sequence or structural similarity	5622 // intracellular // inferred from sequence or structural similarity /// 5840 // ribosome // inferred from sequence or structural similarity /// 5843 // cytosolic small ribosomal subunit (sensu Eukaryota) // inferred from sequence or structural simila	3723 // RNA binding // inferred from sequence or structural similarity /// 3735 // structural constituent of ribosome // inferred from sequence or structural similarity		IPR001848 // Ribosomal protein S10
1423688_at	Man2c1	1.20203	0.831924	GenBank	Mm.30110	gb:BC016253.1 /DB_XREF=gi:16740763 /FEA=FLmRNA /CNT=209 /TID=Mm.30110.1 /TIER=FL+Stack /STK=157 /UG=Mm.30110 /LL=73744 /UG_GENE=1110025H24Rik /DEF=Mus musculus, Similar to mannosidase, alpha, class 2C, member 1, clone MGC:28890 IMAGE:4911979, mRNA, comple	mannosidase, alpha, class 2C, member 1	Man2c1	chr9 C	Mm.30110	73744			ENSMUSG00000032295	5975 // carbohydrate metabolism // inferred from sequence or structural similarity	5783 // endoplasmic reticulum // inferred from sequence or structural similarity	4559 // alpha-mannosidase activity // inferred from sequence or structural similarity /// 16787 // hydrolase activity // inferred from sequence or structural similarity /// 16798 // hydrolase activity, acting on glycosyl bonds // inferred from sequence or		IPR000602 // Glycoside hydrolase, family 38
1415781_a_at	Sumo2 /// LOC236622	1.20018	0.833205	GenBank	Mm.29923	gb:NM_133354.1 /DB_XREF=gi:19111163 /GEN=Smt3h2 /FEA=FLmRNA /CNT=481 /TID=Mm.29923.1 /TIER=FL+Stack /STK=320 /UG=Mm.29923 /LL=170930 /DEF=Mus musculus SMT3 (supressor of mif two, 3) homolog 2 (S. cerevisiae) (Smt3h2), mRNA. /PROD=SMT3 (supressor of mif tw	SMT3 suppressor of mif two 3 homolog 2 (yeast) /// similar to SMT3 suppressor of mif two 3 homolog 2	Sumo2 /// LOC236622	chr11 E2 /// chrX A1.1	Mm.301373	170930 /// 23662			ENSMUSG00000058507 /// ENSMUSG00000056934 /// ENSMUSG00000020738	6464 // protein modification // inferred from electronic annotation /// 6512 // ubiquitin cycle // inferred from electronic annotation				IPR000626 // Ubiquitin /// IPR000098 // Interleukin-10
1436064_x_at	Rps24	1.19849	0.83438	GenBank	Mm.16775	gb:AV004977 /DB_XREF=gi:4781827 /DB_XREF=AV004977 /CLONE=0710008A18 /FEA=EST /CNT=15 /TID=Mm.16775.7 /TIER=Stack /STK=11 /UG=Mm.16775 /LL=20088 /UG_GENE=Rps24 /UG_TITLE=ribosomal protein S24	ribosomal protein S24	Rps24	chr14 B	Mm.16775	20088			ENSMUSG00000025290 /// ENSMUSG00000063724	6412 // protein biosynthesis // inferred from sequence or structural similarity /// 7046 // ribosome biogenesis // inferred from electronic annotation	5622 // intracellular // inferred from sequence or structural similarity /// 5840 // ribosome // inferred from sequence or structural similarity /// 5843 // cytosolic small ribosomal subunit (sensu Eukaryota) // inferred from sequence or structural simila	3723 // RNA binding // inferred from sequence or structural similarity /// 3735 // structural constituent of ribosome // inferred from sequence or structural similarity	Ribosomal_Proteins // GenMAPP /// mRNA_processing_binding_Reactome // GenMAPP	IPR001976 // Ribosomal protein S24e
1450706_a_at	Arl3	1.19788	0.834806	GenBank	Mm.22085	gb:NM_019718.1 /DB_XREF=gi:9789880 /GEN=Arl3 /FEA=FLmRNA /CNT=56 /TID=Mm.22085.1 /TIER=FL+Stack /STK=21 /UG=Mm.22085 /LL=56350 /DEF=Mus musculus ADP-ribosylation-like 3 (Arl3), mRNA. /PROD=ADP-ribosylation-like 3 /FL=gb:AF143241.1 gb:NM_019718.1	ADP-ribosylation factor-like 3	Arl3	chr19 D1	Mm.22085	56350			ENSMUSG00000025035	7264 // small GTPase mediated signal transduction // inferred from electronic annotation		5525 // GTP binding // inferred from direct assay		IPR006689 // ARF/SAR superfamily
1460545_at	Thrap3	1.1952	0.836681	GenBank	Mm.220342	gb:BB531820 /DB_XREF=gi:16445988 /DB_XREF=BB531820 /CLONE=E030019J02 /FEA=EST /CNT=165 /TID=Mm.220342.2 /TIER=Stack /STK=78 /UG=Mm.220342 /UG_TITLE=Mus musculus, clone IMAGE:3669867, mRNA, partial cds	thyroid hormone receptor associated protein 3	Thrap3	chr4 D2.2	Mm.236211	230753			ENSMUSG00000052460	6366 // transcription from RNA polymerase II promoter // Unknown /// 45944 // positive regulation of transcription from RNA polymerase II promoter // inferred from sequence or structural similarity	119 // mediator complex // inferred from direct assay /// 119 // mediator complex // inferred from sequence or structural similarity	3713 // transcription coactivator activity // inferred from sequence or structural similarity /// 4872 // receptor activity // inferred from electronic annotation
1416469_at	Luzp1	1.19441	0.837233	GenBank	Mm.92659	gb:NM_024452.1 /DB_XREF=gi:19387849 /GEN=Luzp1 /FEA=FLmRNA /CNT=162 /TID=Mm.92659.1 /TIER=FL+Stack /STK=87 /UG=Mm.92659 /LL=17024 /DEF=Mus musculus leucine zipper protein 1 (Luzp1), mRNA. /PROD=leucine zipper protein 1 /FL=gb:L49344.1 gb:NM_024452.1	leucine zipper protein 1	Luzp1	chr4 D3	Mm.92659	269593			ENSMUSG00000001089
1428063_at	1110054N06Rik	1.19346	0.837897	GenBank	Mm.15351	gb:AK004254.1 /DB_XREF=gi:12835370 /FEA=mRNA /CNT=317 /TID=Mm.15351.1 /TIER=Stack /STK=240 /UG=Mm.15351 /LL=68839 /UG_GENE=1110054N06Rik /UG_TITLE=RIKEN cDNA 1110054N06 gene /DEF=Mus musculus 18 days embryo whole body cDNA, RIKEN full-length enriched libr	RIKEN cDNA 1110054N06 gene	1110054N06Rik	chr15 B3.1	Mm.15351	68839			ENSMUSG00000048307	6355 // regulation of transcription, DNA-dependent // inferred from sequence or structural similarity		3677 // DNA binding // inferred from sequence or structural similarity /// 3700 // transcription factor activity // inferred from sequence or structural similarity		IPR002110 // Ankyrin
1415741_at	Tparl	1.18201	0.846018	GenBank	Mm.790	gb:NM_011626.1 /DB_XREF=gi:6755852 /GEN=Tparl /FEA=FLmRNA /CNT=146 /TID=Mm.790.1 /TIER=FL+Stack /STK=74 /UG=Mm.790 /LL=21982 /DEF=Mus musculus TPA regulated locus (Tparl), mRNA. /PROD=TPA regulated locus /FL=gb:M23568.1 gb:NM_011626.1	TPA regulated locus	Tparl	chr5 C3.3|5 42.0 cM	Mm.790	21982			ENSMUSG00000029234		5615 // extracellular space // traceable author statement /// 16020 // membrane // inferred from electronic annotation /// 16021 // integral to membrane // traceable author statement			IPR001727 // Protein of unknown function UPF0016
1435112_a_at	Atp5h	1.17984	0.847574	GenBank	Mm.182042	gb:AV154755 /DB_XREF=gi:5370856 /DB_XREF=AV154755 /CLONE=2900068O18 /FEA=EST /CNT=22 /TID=Mm.182042.2 /TIER=Stack /STK=20 /UG=Mm.182042 /LL=71679 /UG_GENE=0610009D10Rik /UG_TITLE=RIKEN cDNA 0610009D10 gene	ATP synthase, H+ transporting, mitochondrial F0 complex, subunit d	Atp5h	chr11 E2	Mm.371641	71679			ENSMUSG00000034566	6810 // transport // inferred from electronic annotation /// 6811 // ion transport // inferred from electronic annotation /// 15986 // ATP synthesis coupled proton transport // inferred from electronic annotation /// 15992 // proton transport // inferred	5739 // mitochondrion // inferred from electronic annotation /// 16469 // proton-transporting two-sector ATPase complex // inferred from electronic annotation	15078 // hydrogen ion transporter activity // inferred from electronic annotation /// 46933 // hydrogen-transporting ATP synthase activity, rotational mechanism // inferred from electronic annotation /// 46961 // hydrogen-transporting ATPase activity, rot	Electron_Transport_Chain // GenMAPP	IPR008689 // ATP synthase D chain, mitochondrial
1418529_at	Osgep	1.17486	0.851164	GenBank	Mm.29642	gb:NM_133676.1 /DB_XREF=gi:19526831 /GEN=1500019L24Rik /FEA=FLmRNA /CNT=58 /TID=Mm.29642.1 /TIER=FL+Stack /STK=22 /UG=Mm.29642 /LL=66246 /DEF=Mus musculus RIKEN cDNA 1500019L24 gene (1500019L24Rik), mRNA. /PROD=RIKEN cDNA 1500019L24 /FL=gb:BC002296.1 gb:N	O-sialoglycoprotein endopeptidase	Osgep	chr14 C1	Mm.274791	66246			ENSMUSG00000006289	6508 // proteolysis and peptidolysis // inferred from sequence or structural similarity		8233 // peptidase activity // inferred from electronic annotation /// 8237 // metallopeptidase activity // inferred from electronic annotation /// 8270 // zinc ion binding // inferred from electronic annotation /// 8450 // O-sialoglycoprotein endopeptidas		IPR000905 // Peptidase M22, glycoprotease
1460008_x_at	Rpl31	1.17137	0.853698	GenBank	Mm.29982	gb:AV109882 /DB_XREF=gi:5263960 /DB_XREF=AV109882 /CLONE=2600005J01 /FEA=EST /CNT=10 /TID=Mm.29982.8 /TIER=Stack /STK=9 /UG=Mm.29982 /LL=114641 /UG_GENE=Rpl31 /UG_TITLE=ribosomal protein L31	ribosomal protein L31	Rpl31	chr1 B	Mm.298467	114641			ENSMUSG00000060190 /// ENSMUSG00000062498 /// ENSMUSG00000060960	6412 // protein biosynthesis // inferred from electronic annotation	5622 // intracellular // inferred from electronic annotation /// 5840 // ribosome // inferred from electronic annotation /// 30529 // ribonucleoprotein complex // inferred from electronic annotation	3735 // structural constituent of ribosome // inferred from electronic annotation	Ribosomal_Proteins // GenMAPP	IPR000054 // Ribosomal protein L31e
1448179_at	Usmg5	1.16924	0.855258	GenBank	Mm.29722	gb:BC024355.1 /DB_XREF=gi:19353380 /FEA=FLmRNA /CNT=186 /TID=Mm.29722.1 /TIER=FL+Stack /STK=141 /UG=Mm.29722 /LL=66477 /UG_GENE=Usmg5 /DEF=Mus musculus, Similar to upregulated during skeletal muscle growth 5, clone MGC:35794 IMAGE:4990502, mRNA, complete	upregulated during skeletal muscle growth 5	Usmg5	chr19 D2	Mm.29722	66477			ENSMUSG00000025048 /// ENSMUSG00000046599
1455742_x_at	Morf4l1	1.16845	0.855836	GenBank	Mm.196508	gb:BE197350 /DB_XREF=gi:8709519 /DB_XREF=ug69a06.x1 /CLONE=IMAGE:1547602 /FEA=EST /CNT=13 /TID=Mm.196508.6 /TIER=Stack /STK=8 /UG=Mm.196508 /LL=21761 /UG_GENE=Tex189 /UG_TITLE=testis expressed gene 189	mortality factor 4 like 1	Morf4l1	chr9 D1	Mm.196508	21761			ENSMUSG00000061498	1558 // regulation of cell growth // inferred from electronic annotation /// 6338 // chromatin remodeling // traceable author statement /// 6350 // transcription // inferred from electronic annotation /// 6355 // regulation of transcription, DNA-dependent	5634 // nucleus // inferred from electronic annotation /// 16585 // chromatin remodeling complex // traceable author statement	5515 // protein binding // inferred from physical interaction		IPR008676 // MRG
1424189_at	Pigc	1.16658	0.857206	GenBank	Mm.45106	gb:BC006938.1 /DB_XREF=gi:13905277 /FEA=FLmRNA /CNT=71 /TID=Mm.45106.1 /TIER=FL+Stack /STK=46 /UG=Mm.45106 /LL=67292 /UG_GENE=3110030E07Rik /DEF=Mus musculus, RIKEN cDNA 3110030E07 gene, clone MGC:6508 IMAGE:2649047, mRNA, complete cds. /PROD=RIKEN cDNA 3	phosphatidylinositol glycan, classC	Pigc	chr1 H2.1	Mm.45106	67292			ENSMUSG00000026698	6506 // GPI anchor biosynthesis // inferred from sequence or structural similarity	5783 // endoplasmic reticulum // inferred from sequence or structural similarity /// 5789 // endoplasmic reticulum membrane // inferred from sequence or structural similarity /// 16021 // integral to membrane // traceable author statement	3824 // catalytic activity // inferred from sequence or structural similarity /// 16740 // transferase activity // inferred from electronic annotation /// 16757 // transferase activity, transferring glycosyl groups // inferred from electronic annotation /		IPR009450 // Phosphatidylinositol N-acetylglucosaminyltransferase
1420829_a_at	Ywhaq	1.15344	0.866972	GenBank	Mm.14722	gb:AW536266 /DB_XREF=gi:7178683 /DB_XREF=G0102D11-3 /CLONE=G0102D11 /FEA=FLmRNA /CNT=245 /TID=Mm.14722.1 /TIER=Stack /STK=96 /UG=Mm.14722 /LL=22630 /UG_GENE=Ywhaq /UG_TITLE=tyrosine 3-monooxygenasetryptophan 5-monooxygenase activation protein, theta polyp	tyrosine 3-monooxygenase/tryptophan 5-monooxygenase activation protein, theta polypeptide	Ywhaq	chr4 C2	Mm.289630	22630			ENSMUSG00000022285	6605 // protein targeting // inferred from direct assay /// 7165 // signal transduction // traceable author statement /// 7264 // small GTPase mediated signal transduction // inferred from physical interaction		19904 // protein domain specific binding // inferred from direct assay		IPR000308 // 14-3-3 protein
1455036_s_at	Ndufc2	1.14095	0.876466	GenBank	Mm.1893	gb:AV124743 /DB_XREF=gi:5310977 /DB_XREF=AV124743 /CLONE=2700022H13 /FEA=EST /CNT=30 /TID=Mm.1893.2 /TIER=Stack /STK=28 /UG=Mm.1893 /LL=68197 /UG_GENE=1810004I06Rik /UG_TITLE=RIKEN cDNA 1810004I06 gene	NADH dehydrogenase (ubiquinone) 1, subcomplex unknown, 2	Ndufc2	chr7 E3	Mm.334031	68197			ENSMUSG00000030647	6120 // mitochondrial electron transport, NADH to ubiquinone // inferred from electronic annotation	5739 // mitochondrion // inferred from electronic annotation /// 5743 // mitochondrial inner membrane // inferred from electronic annotation	8137 // NADH dehydrogenase (ubiquinone) activity // inferred from electronic annotation /// 16491 // oxidoreductase activity // inferred from electronic annotation		IPR009423 // NADH-ubiquinone oxidoreductase subunit b14.5b
1424094_at	Nek9	1.1359	0.880355	GenBank	Mm.29071	gb:BC024926.1 /DB_XREF=gi:19353162 /FEA=FLmRNA /CNT=135 /TID=Mm.29071.1 /TIER=FL+Stack /STK=54 /UG=Mm.29071 /DEF=Mus musculus, Similar to hypothetical protein MGC16714, clone MGC:28219 IMAGE:3990812, mRNA, complete cds. /PROD=Similar to hypothetical prote	NIMA (never in mitosis gene a)-related expressed kinase 9	Nek9	chr12 D1	Mm.29071	217718			ENSMUSG00000034290	910 // cytokinesis // inferred from electronic annotation /// 6468 // protein amino acid phosphorylation // inferred from electronic annotation /// 7049 // cell cycle // inferred from electronic annotation /// 7067 // mitosis // inferred from electronic a		287 // magnesium ion binding // inferred from electronic annotation /// 4672 // protein kinase activity // inferred from electronic annotation /// 4674 // protein serine/threonine kinase activity // inferred from electronic annotation /// 5524 // ATP bind		IPR000719 // Protein kinase /// IPR000408 // Regulator of chromosome condensation, RCC1
1417317_s_at	Rpl35a /// 4632409L19Rik	1.12134	0.891791	GenBank	Mm.195901	gb:NM_021338.2 /DB_XREF=gi:15042946 /GEN=Rpl35a /FEA=FLmRNA /CNT=69 /TID=Mm.195901.1 /TIER=FL+Stack /STK=48 /UG=Mm.195901 /LL=57808 /DEF=Mus musculus ribosomal protein L35a (Rpl35a), mRNA. /PROD=ribosomal protein L35a /FL=gb:NM_021338.2 gb:BC027223.1	ribosomal protein L35a /// RIKEN cDNA 4632409L19 gene	Rpl35a /// 4632409L19Rik	chr16 B3 /// chr2 E5	Mm.19355	57808 /// 68142			ENSMUSG00000060636 /// ENSMUSG00000061676 /// ENSMUSG00000064328 /// ENSMUSG00000062430 /// ENSMUSG00000058778 /// ENSMUSG00000062187	6412 // protein biosynthesis // inferred from electronic annotation	5622 // intracellular // inferred from electronic annotation /// 5840 // ribosome // inferred from electronic annotation /// 30529 // ribonucleoprotein complex // inferred from electronic annotation /// 5634 // nucleus // inferred from electronic annotati	49 // tRNA binding // inferred from sequence or structural similarity /// 3735 // structural constituent of ribosome // inferred from electronic annotation /// 5524 // ATP binding // inferred from electronic annotation /// 16787 // hydrolase activity // i	Ribosomal_Proteins // GenMAPP	IPR001780 // Ribosomal protein L35Ae /// IPR000330 // SNF2 related domain
1423857_at	Mrpl30	1.10962	0.90121	GenBank	Mm.26614	gb:BC004614.1 /DB_XREF=gi:13435487 /FEA=FLmRNA /CNT=176 /TID=Mm.26614.1 /TIER=FL+Stack /STK=89 /UG=Mm.26614 /LL=69516 /UG_GENE=2310001L22Rik /DEF=Mus musculus, RIKEN cDNA 2310001L22 gene, clone MGC:7981 IMAGE:3585410, mRNA, complete cds. /PROD=RIKEN cDNA	mitochondrial ribosomal protein L30	Mrpl30	chr1 B	Mm.26614	107734			ENSMUSG00000026087	7046 // ribosome biogenesis // inferred from electronic annotation	5761 // mitochondrial ribosome // inferred from electronic annotation /// 5761 // mitochondrial ribosome // inferred from sequence or structural similarity /// 30529 // ribonucleoprotein complex // inferred from electronic annotation	3723 // RNA binding // inferred from electronic annotation /// 3735 // structural constituent of ribosome // inferred from electronic annotation		IPR000517 // Ribosomal protein L30
1434499_a_at	Ldh2	1.10832	0.902269	GenBank	Mm.9745	gb:AV219418 /DB_XREF=gi:6168595 /DB_XREF=AV219418 /CLONE=3010090D11 /FEA=EST /CNT=33 /TID=Mm.9745.2 /TIER=Stack /STK=31 /UG=Mm.9745 /LL=16832 /UG_GENE=Ldh2 /UG_TITLE=lactate dehydrogenase 2, B chain	lactate dehydrogenase 2, B chain	Ldh2	chr6 G2|6 62.0 cM	Mm.9745	16832			ENSMUSG00000030246	6096 // glycolysis // inferred from electronic annotation /// 6100 // tricarboxylic acid cycle intermediate metabolism // inferred from electronic annotation		4459 // L-lactate dehydrogenase activity // inferred from electronic annotation /// 16491 // oxidoreductase activity // inferred from electronic annotation	Glycolysis_and_Gluconeogenesis // GenMAPP	IPR001236 // Lactate/malate dehydrogenase
1433535_x_at	Cct2	0.91754	1.08987	GenBank	Mm.3670	gb:AV172084 /DB_XREF=gi:5378522 /DB_XREF=AV172084 /CLONE=3300003J04 /FEA=EST /CNT=106 /TID=Mm.3670.3 /TIER=Stack /STK=104 /UG=Mm.3670 /LL=12461 /UG_GENE=Cct2 /UG_TITLE=chaperonin subunit 2 (beta)	chaperonin subunit 2 (beta)	Cct2	chr10 D2	Mm.247788	12461			ENSMUSG00000034024	6457 // protein folding // inferred from electronic annotation /// 6468 // protein amino acid phosphorylation // inferred from sequence or structural similarity /// 44267 // cellular protein metabolism // inferred from electronic annotation		4672 // protein kinase activity // inferred from sequence or structural similarity /// 5515 // protein binding // inferred from electronic annotation /// 5524 // ATP binding // inferred from electronic annotation /// 51082 // unfolded protein binding // i		IPR002423 // Chaperonin Cpn60/TCP-1
1450925_a_at	Rps27l	0.896155	1.11588	GenBank	Mm.30120	gb:BB836796 /DB_XREF=gi:17015039 /DB_XREF=BB836796 /CLONE=G930043D03 /FEA=FLmRNA /CNT=210 /TID=Mm.30120.1 /TIER=Stack /STK=22 /UG=Mm.30120 /LL=67941 /UG_GENE=Rps27l /UG_TITLE=ribosomal protein S27-like /FL=gb:NM_026467.1	ribosomal protein S27-like	Rps27l	chr9 D	Mm.30120	67941			ENSMUSG00000036781 /// ENSMUSG00000050621	6412 // protein biosynthesis // inferred from sequence or structural similarity	5622 // intracellular // inferred from sequence or structural similarity /// 5840 // ribosome // inferred from sequence or structural similarity /// 30529 // ribonucleoprotein complex // inferred from electronic annotation	3735 // structural constituent of ribosome // inferred from sequence or structural similarity		IPR000592 // Ribosomal protein S27E
1448697_s_at	Rpl36al	0.873802	1.14442	GenBank	Mm.179189	gb:NM_025589.1 /DB_XREF=gi:13385037 /GEN=2410038A03Rik /FEA=FLmRNA /CNT=120 /TID=Mm.179189.1 /TIER=FL+Stack /STK=45 /UG=Mm.179189 /LL=66483 /DEF=Mus musculus RIKEN cDNA 2410038A03 gene (2410038A03Rik), mRNA. /PROD=RIKEN cDNA 2410038A03 /FL=gb:NM_025589.1	ribosomal protein L36a-like	Rpl36al	chr12 C2	Mm.179189	66483			ENSMUSG00000049751	6412 // protein biosynthesis // inferred from sequence or structural similarity	5622 // intracellular // inferred from sequence or structural similarity /// 5840 // ribosome // inferred from sequence or structural similarity	3735 // structural constituent of ribosome // inferred from sequence or structural similarity		IPR000552 // Ribosomal protein L44E
1455972_x_at	Hadhsc	0.868988	1.15076	GenBank	Mm.2491	gb:AV018774 /DB_XREF=gi:4795766 /DB_XREF=AV018774 /CLONE=1190006N06 /FEA=EST /CNT=24 /TID=Mm.2491.3 /TIER=Stack /STK=22 /UG=Mm.2491 /LL=15107 /UG_GENE=Hadhsc /UG_TITLE=L-3-hydroxyacyl-Coenzyme A dehydrogenase, short chain	L-3-hydroxyacyl-Coenzyme A dehydrogenase, short chain	Hadhsc	chr3 G3	Mm.260164	15107			ENSMUSG00000027984	6629 // lipid metabolism // inferred from electronic annotation /// 6631 // fatty acid metabolism // inferred from electronic annotation	5739 // mitochondrion // inferred from direct assay	3857 // 3-hydroxyacyl-CoA dehydrogenase activity // inferred from electronic annotation /// 16491 // oxidoreductase activity // inferred from electronic annotation	Fatty_Acid_Degradation // GenMAPP /// Fatty_Acid_Synthesis // GenMAPP /// Mitochondrial_fatty_acid_betaoxidation // GenMAPP	IPR006176 // 3-hydroxyacyl-CoA dehydrogenase, NAD binding domain /// IPR006108 // 3-hydroxyacyl-CoA dehydrogenase, C-terminal
1448771_a_at	Fth1	0.859128	1.16397	GenBank	Mm.1776	gb:NM_010239.1 /DB_XREF=gi:6753911 /GEN=Fth /FEA=FLmRNA /CNT=73 /TID=Mm.1776.1 /TIER=FL+Stack /STK=40 /UG=Mm.1776 /LL=14319 /DEF=Mus musculus ferritin heavy chain (Fth), mRNA. /PROD=ferritin heavy chain /FL=gb:J03941.1 gb:NM_010239.1 gb:BC012314.1	ferritin heavy chain 1	Fth1	chr19 A-C|19 2.0 cM	Mm.1776	14319			ENSMUSG00000024661	6826 // iron ion transport // inferred from electronic annotation /// 6879 // iron ion homeostasis // inferred from electronic annotation		5488 // binding // inferred from electronic annotation /// 8199 // ferric iron binding // inferred from electronic annotation		IPR008331 // Ferritin and Dps
AFFX-GapdhMur/M32599_3_at	LOC14433 /// LOC223365 /// LOC224508 /// LOC239564 /// LOC242823 /// LOC245045 /// MGC68323 /// LOC328781 /// LOC329675 /// 3000002C10Rik /// LOC380687 /// LOC380690 /// LOC380739 /// LOC381477 /// LOC382022 /// LOC382043 /// LOC383069 /// Gapd /// LOC432	0.852405	1.17315	Affymetrix Proprietary Database		M. musculus /GEN=gapd /DB_XREF=gb:M32599.1 /DEF=Mouse glyceraldehyde-3-phosphate dehydrogenase mRNA, complete cds.	similar to glyceraldehyde-3-phosphate dehydrogenase /// similar to glyceraldehyde-3-phosphate dehydrogenase (phosphorylating) (EC 1.2.1.12) - mouse /// similar to glyceraldehyde-3-phosphate dehydrogenase (phosphorylating) (EC 1.2.1.12) - mouse /// simil	LOC14433 /// LOC223365 /// LOC224508 /// LOC239564 /// LOC242823 /// LOC245045 /// MGC68323 /// LOC328781 /// LOC329675 /// 3000002C10Rik /// LOC380687 /// LOC380690 /// LOC380739 /// LOC381477 /// LOC382022 /// LOC382043 /// LOC383069 /// Gapd /// LOC432	chr2 A3 /// chr11 B3 /// chr17 A1 /// chr15 E2 /// chr5 A1 /// chr9 F3 /// chr1 H4 /// chr17 A3.3 /// chr19 B /// chr9 F2 /// chr4 C5 /// chr4 C3 /// chr6 F3 /// chr8 C5 /// chr10 A2 /// chr3 E3 /// chr15 D3 /// chr6 C /// chr11 A1 /// chr11 D /// chr13 A	Mm.359049	14433 /// 223365	EC:1.2.1.12		ENSMUSG00000063481 /// ENSMUSG00000060457 /// ENSMUSG00000058129 /// ENSMUSG00000057718 /// ENSMUSG00000062176 /// ENSMUSG00000063164 /// ENSMUSG00000059154 /// ENSMUSG00000060094 /// ENSMUSG00000062258 /// ENSMUSG00000063892 /// ENSMUSG00000060946 /// EN	6006 // glucose metabolism // inferred from electronic annotation /// 6096 // glycolysis // inferred from electronic annotation	5737 // cytoplasm // inferred from direct assay /// 5739 // mitochondrion // inferred from direct assay	4365 // glyceraldehyde-3-phosphate dehydrogenase (phosphorylating) activity // inferred from electronic annotation /// 8943 // glyceraldehyde-3-phosphate dehydrogenase activity // inferred from electronic annotation /// 16491 // oxidoreductase activity //	Glycolysis_and_Gluconeogenesis // GenMAPP /// Glycolysis / Gluconeogenesis // KEGG	IPR000173 // Glyceraldehyde 3-phosphate dehydrogenase /// IPR000721 // Retroviral nucleocapsid protein Gag /// IPR003653 // Peptidase C48, SUMO/Sentrin/Ubl1
1416381_a_at	Prdx5	0.852218	1.17341	GenBank	Mm.193042	gb:BC008174.1 /DB_XREF=gi:14198230 /FEA=FLmRNA /CNT=239 /TID=Mm.193042.1 /TIER=FL+Stack /STK=93 /UG=Mm.193042 /LL=54683 /UG_GENE=Prdx6 /DEF=Mus musculus, clone MGC:5643 IMAGE:3481713, mRNA, complete cds. /PROD=Unknown (protein for MGC:5643) /FL=gb:AF11073	peroxiredoxin 5	Prdx5	chr19 A|19 0.5 cM	Mm.279782	54683			ENSMUSG00000024953	7031 // peroxisome organization and biogenesis // inferred from electronic annotation	5739 // mitochondrion // inferred from direct assay /// 5777 // peroxisome // inferred from electronic annotation	4601 // peroxidase activity // inferred from electronic annotation /// 16209 // antioxidant activity // inferred from electronic annotation /// 16491 // oxidoreductase activity // inferred from electronic annotation		IPR000866 // Alkyl hydroperoxide reductase/ Thiol specific antioxidant/ Mal allergen
1460671_at	Gpx1	0.849016	1.17783	GenBank	Mm.1090	gb:BI219063 /DB_XREF=gi:14672507 /DB_XREF=602938679F1 /CLONE=IMAGE:5102011 /FEA=FLmRNA /CNT=285 /TID=Mm.1090.1 /TIER=Stack /STK=61 /UG=Mm.1090 /LL=14775 /UG_GENE=Gpx1 /UG_TITLE=glutathione peroxidase 1 /FL=gb:NM_008160.1	glutathione peroxidase 1	Gpx1	chr9 F1|9 57.0 cM	Mm.1090	14775				302 // response to reactive oxygen species // inferred from mutant phenotype /// 6979 // response to oxidative stress // inferred from electronic annotation /// 8631 // induction of apoptosis by oxidative stress // inferred from mutant phenotype	5739 // mitochondrion // inferred from direct assay	4601 // peroxidase activity // inferred from electronic annotation /// 4602 // glutathione peroxidase activity // inferred from direct assay /// 4602 // glutathione peroxidase activity // inferred from electronic annotation /// 16491 // oxidoreductase act		IPR000889 // Glutathione peroxidase
1423670_a_at	Srpr	0.847373	1.18012	GenBank	Mm.23884	gb:BC021839.1 /DB_XREF=gi:18256021 /FEA=FLmRNA /CNT=335 /TID=Mm.23884.1 /TIER=FL+Stack /STK=171 /UG=Mm.23884 /LL=67398 /UG_GENE=1300011P19Rik /DEF=Mus musculus, RIKEN cDNA 1300011P19 gene, clone MGC:30275 IMAGE:4207633, mRNA, complete cds. /PROD=RIKEN cDN	signal recognition particle receptor ('docking protein')	Srpr	chr9 A5.3	Mm.284688	67398			ENSMUSG00000032042	6605 // protein targeting // inferred from sequence or structural similarity /// 6614 // SRP-dependent cotranslational protein-membrane targeting // inferred from electronic annotation /// 6886 // intracellular protein transport // inferred from electroni	5783 // endoplasmic reticulum // inferred from electronic annotation /// 5785 // signal recognition particle receptor complex // inferred from electronic annotation /// 5786 // signal recognition particle (sensu Eukaryota) // inferred from sequence or str	166 // nucleotide binding // inferred from sequence or structural similarity /// 3723 // RNA binding // inferred from electronic annotation /// 3924 // GTPase activity // inferred from electronic annotation /// 4872 // receptor activity // inferred from e		IPR007222 // Signal recognition particle, alpha subunit, N-terminal /// IPR000897 // GTP-binding signal recognition particle (SRP54) G-domain
1420387_at	Mpv17	0.843047	1.18617	GenBank	Mm.999	gb:NM_008622.1 /DB_XREF=gi:6678925 /GEN=Mpv17 /FEA=FLmRNA /CNT=28 /TID=Mm.999.1 /TIER=FL /STK=5 /UG=Mm.999 /LL=17527 /DEF=Mus musculus Mpv17 transgene, kidney disease mutant (Mpv17), mRNA. /PROD=Mpv17 transgene, kidney disease mutant /FL=gb:M36411.1 gb:BC	Mpv17 transgene, kidney disease mutant	Mpv17	chr5 B1	Mm.999	17527			ENSMUSG00000006646		5777 // peroxisome // inferred from electronic annotation /// 16021 // integral to membrane // inferred from electronic annotation			IPR007248 // Mpv17/PMP22
1417157_at	Actr10	0.842037	1.1876	GenBank	Mm.29317	gb:BC002227.1 /DB_XREF=gi:12805502 /FEA=FLmRNA /CNT=173 /TID=Mm.29317.1 /TIER=FL+Stack /STK=54 /UG=Mm.29317 /LL=56444 /UG_GENE=Actr11-pending /DEF=Mus musculus, actin-related protein 11 homolog (S. cerevisiae), clone MGC:7494 IMAGE:3491299, mRNA, complete	ARP10 actin-related protein 10 homolog (S. cerevisiae)	Actr10	chr12 C3	Mm.29317	56444			ENSMUSG00000021076	7018 // microtubule-based movement // inferred from direct assay	5856 // cytoskeleton // inferred from electronic annotation /// 5869 // dynactin complex // inferred from direct assay /// 15629 // actin cytoskeleton // inferred from electronic annotation	5198 // structural molecule activity // inferred from electronic annotation /// 5200 // structural constituent of cytoskeleton // inferred from electronic annotation /// 5515 // protein binding // inferred from physical interaction		IPR004000 // Actin/actin-like
1430536_a_at	Erh	0.840055	1.1904	GenBank	Mm.21952	gb:BB071632 /DB_XREF=gi:8581630 /DB_XREF=BB071632 /CLONE=8030498F10 /FEA=mRNA /CNT=19 /TID=Mm.21952.2 /TIER=ConsEnd /STK=1 /UG=Mm.21952 /LL=13877 /UG_GENE=Erh /UG_TITLE=enhancer of rudimentary homolog (Drosophila)	enhancer of rudimentary homolog (Drosophila)	Erh	chr12 C3	Mm.246551	13877			ENSMUSG00000021131 /// ENSMUSG00000063412					IPR000781 // Enhancer of rudimentary
1418124_at	2610318K02Rik	0.837667	1.19379	GenBank	Mm.220942	gb:NM_026519.1 /DB_XREF=gi:13386013 /GEN=2610318K02Rik /FEA=FLmRNA /CNT=72 /TID=Mm.220942.1 /TIER=FL+Stack /STK=29 /UG=Mm.220942 /LL=68032 /DEF=Mus musculus RIKEN cDNA 2610318K02 gene (2610318K02Rik), mRNA. /PROD=RIKEN cDNA 2610318K02 /FL=gb:NM_026519.1	RIKEN cDNA 2610318K02 gene	2610318K02Rik	chr2 E4	Mm.220942	68032			ENSMUSG00000027131					IPR009445 // Protein of unknown function DUF1077
1418395_at	1300013J15Rik	0.836289	1.19576	GenBank	Mm.100741	gb:NM_026183.1 /DB_XREF=gi:13385693 /GEN=1300013J15Rik /FEA=FLmRNA /CNT=44 /TID=Mm.100741.1 /TIER=FL+Stack /STK=24 /UG=Mm.100741 /LL=67473 /DEF=Mus musculus RIKEN cDNA 1300013J15 gene (1300013J15Rik), mRNA. /PROD=RIKEN cDNA 1300013J15 /FL=gb:NM_026183.1	RIKEN cDNA 1300013J15 gene	1300013J15Rik	chr11 B2	Mm.100741	67473			ENSMUSG00000010122		16021 // integral to membrane // traceable author statement			IPR002528 // Multi antimicrobial extrusion protein MatE
1449108_at	Fdx1	0.829303	1.20583	GenBank	Mm.1061	gb:D43690.1 /DB_XREF=gi:1065600 /FEA=FLmRNA /CNT=149 /TID=Mm.1061.1 /TIER=FL+Stack /STK=22 /UG=Mm.1061 /LL=14148 /UG_GENE=Fdx1 /DEF=Mouse mRNA for adrenodoxin, complete cds, clone MF41-1. /PROD=adrenodoxin /FL=gb:NM_007996.1 gb:D43690.1 gb:L29123.1 gb:D43	ferredoxin 1	Fdx1	chr9 B	Mm.1061	14148			ENSMUSG00000032051	6118 // electron transport // inferred from electronic annotation /// 6810 // transport // inferred from electronic annotation	5615 // extracellular space // traceable author statement /// 5739 // mitochondrion // inferred from direct assay	5489 // electron transporter activity // inferred from electronic annotation /// 5506 // iron ion binding // inferred from electronic annotation		IPR001041 // Ferredoxin
1452540_a_at	Hist1h2bc /// Hist1h2be /// Hist1h2bl /// Hist1h2bm /// Hist1h2bp /// LOC432734	0.8137	1.22895	GenBank	Mm.21579	gb:M25487.1 /DB_XREF=gi:556309 /GEN=His2b /FEA=mRNA /CNT=1 /TID=Mm.21579.3 /TIER=ConsEnd /STK=0 /UG=Mm.21579 /LL=68024 /UG_TITLE=H2B histone family, member S /DEF=Mus musculus histone H2b mRNA, 3 end.	histone 1, H2bc /// histone 1, H2be /// histone 1, H2bl /// histone 1, H2bm /// histone 1, H2bp /// similar to Hist1h2bc protein	Hist1h2bc /// Hist1h2be /// Hist1h2bl /// Hist1h2bm /// Hist1h2bp /// LOC432734	chr13 A3.1 /// chr13 A2-A3	Mm.170587	319179 /// 31918			ENSMUSG00000018102 /// ENSMUSG00000059748 /// ENSMUSG00000058189 /// ENSMUSG00000057900 /// ENSMUSG00000057175 /// ENSMUSG00000064168 /// ENSMUSG00000058385 /// ENSMUSG00000059629 /// ENSMUSG00000047246 /// ENSMUSG00000059253 /// ENSMUSG00000062261 /// EN	6334 // nucleosome assembly // inferred from sequence or structural similarity /// 7001 // chromosome organization and biogenesis (sensu Eukaryota) // inferred from sequence or structural similarity /// 6334 // nucleosome assembly // inferred from electro	786 // nucleosome // inferred from sequence or structural similarity /// 5634 // nucleus // inferred from sequence or structural similarity /// 5694 // chromosome // inferred from sequence or structural similarity /// 786 // nucleosome // inferred from el	3677 // DNA binding // inferred from sequence or structural similarity /// 3677 // DNA binding // inferred from electronic annotation		IPR007125 // Histone core
[truncated: 327 more rows]
