# Supplementary material for: Human and Murine Kidneys Show Gender- and Species-Specific Gene Expression Differences in Response to Injury
Source: PLoS One. 2009 Mar 11;4(3):e4802. doi: 10.1371/journal.pone.0004802 (PMC2652077; doi:10.1371/journal.pone.0004802)
Supplement: Table S3 — sheet A. List of differentially expressed transcripts in kidneys of control and doxorubicin treated male Balb/c mice (n = 5/per group) Statistical significance was determined by using SAM analysis (FDR<3%) Ratio of gcRMA normalized relative mRNA expression levels (Ratio of doxorubicin vs control kidneys Dox/CTL) sheet B. List of differentially expressed transcripts in kidneys of control and doxorubicin treated female Balb/c mice (n = 5/per group) Statistical significance was determined by using SAM (FDR<4%) Ratio of gcRMA normalized relative mRNA expression levels (Ratio of doxorubicin vs control kidneys Dox/CTL) (0.07 MB XLS) [file pone.0004802.s003.xls]

## Sheet: A
Supplemetal Table3 (Si et al. The Human and Murine Kidney…)
A. List of differentially expressed transcripts in kidneys of control and doxorubicin treated male Balb/c mice (n=5/per group)
Statistical significance was determined by using the Student's t-test (genes with p value<0.01)
Ratio of gcRMA normalized relative mRNA expression levels (Ratio of doxorubicin vs control kidneys Dox/CTL)
Probe set ID	Gene symbol	Ratio(dox/CTL)
1418674_at	Osmr	2.89878	GenBank	Mm.10760	gb:NM_011019.1 /DB_XREF=gi:6754955 /GEN=Osmr /FEA=FLmRNA /CNT=48 /TID=Mm.10760.1 /TIER=FL+Stack /STK=20 /UG=Mm.10760 /LL=18414 /DEF=Mus musculus oncostatin receptor (Osmr), mRNA. /PROD=oncostatin receptor /FL=gb:AF058805.1 gb:AB015978.1 gb:NM_011019.1	oncostatin M receptor	Osmr	chr15 A1|15 4.6 cM	Mm.10760	18414			ENSMUSG00000022146	7166 // cell surface receptor linked signal transduction // traceable author statement	5615 // extracellular space // traceable author statement /// 5887 // integral to plasma membrane // traceable author statement /// 16020 // membrane // inferred from sequence or structural similarity /// 16021 // integral to membrane // traceable author	4872 // receptor activity // inferred from electronic annotation /// 4896 // hematopoietin/interferon-class (D200-domain) cytokine receptor activity // inferred from sequence or structural similarity /// 4924 // oncostatin-M receptor activity // inferred		IPR003961 // Fibronectin, type III
1421009_at	Rsad2	2.75911	GenBank	Mm.24045	gb:BB741897 /DB_XREF=gi:16144902 /DB_XREF=BB741897 /CLONE=F520004L04 /FEA=FLmRNA /CNT=44 /TID=Mm.24045.1 /TIER=Stack /STK=10 /UG=Mm.24045 /LL=58185 /UG_GENE=Vig1-pending /UG_TITLE=viral hemorrhagic septicemia virus(VHSV) induced gene 1 /FL=gb:NM_021384.1	radical S-adenosyl methionine domain containing 2	Rsad2	chr12 A3	Mm.24045	58185			ENSMUSG00000020641		5615 // extracellular space // traceable author statement	3824 // catalytic activity // inferred from sequence or structural similarity		IPR007197 // Radical SAM
1418892_at	Rhoj	2.55346	GenBank	Mm.27467	gb:AF309564.1 /DB_XREF=gi:15824686 /FEA=FLmRNA /CNT=111 /TID=Mm.27467.1 /TIER=FL+Stack /STK=16 /UG=Mm.27467 /LL=80837 /UG_GENE=Arhj /DEF=Mus musculus Rho GTPase RHOI mRNA, complete cds. /PROD=Rho GTPase RHOI /FL=gb:AF309564.1 gb:NM_023275.1	ras homolog gene family, member J	Rhoj	chr12 C3	Mm.27467	80837			ENSMUSG00000046768	902 // cellular morphogenesis // inferred from electronic annotation /// 7264 // small GTPase mediated signal transduction // inferred from electronic annotation /// 7266 // Rho protein signal transduction // inferred from direct assay /// 8360 // regulat		3924 // GTPase activity // inferred from sequence or structural similarity /// 5515 // protein binding // inferred from physical interaction /// 5525 // GTP binding // inferred from electronic annotation		IPR001806 // Ras GTPase superfamily
1438855_x_at	Tnfaip2	2.34854	GenBank		gb:BB233088 /DB_XREF=gi:8912943 /DB_XREF=BB233088 /CLONE=A630041P16 /FEA=EST /CNT=10 /TID=Mm.4348.3 /TIER=Stack /STK=9 /UG=Mm.4348 /LL=21928 /UG_GENE=Tnfaip2 /UG_TITLE=tumor necrosis factor, alpha-induced protein 2													IPR010326 // Exocyst complex component Sec6	scop // a.4.1.Tetracyclin repressor-like, N-terminal domain // All alpha proteins; DNA/RNA-binding 3-helical bundle; Homeodomain-like; Tetracyclin repressor-like, N-terminal domain // 2.0
1422686_s_at	Sec8l1	1.8513	GenBank	Mm.6925	gb:BB014721 /DB_XREF=gi:16257384 /DB_XREF=BB014721 /CLONE=4930484F11 /FEA=FLmRNA /CNT=86 /TID=Mm.6925.1 /TIER=Stack /STK=22 /UG=Mm.6925 /LL=20336 /UG_GENE=Sec8 /UG_TITLE=SEC8 (S. cerevisiae) /FL=gb:NM_009148.1 gb:AF022962.1	SEC8-like 1 (S. cerevisiae)	Sec8l1	chr6 A3.3|6 12.0 cM	Mm.265512	20336			ENSMUSG00000029763	6810 // transport // inferred from electronic annotation /// 6887 // exocytosis // inferred from electronic annotation /// 6904 // vesicle docking during exocytosis // inferred from electronic annotation /// 15031 // protein transport // inferred from ele	145 // exocyst // inferred from electronic annotation			IPR007191 // Sec8 exocyst complex component specific domain
1419300_at	Flt1	1.74698	GenBank	Mm.3464	gb:NM_010228.1 /DB_XREF=gi:6753885 /GEN=Flt1 /FEA=FLmRNA /CNT=44 /TID=Mm.3464.1 /TIER=FL+Stack /STK=11 /UG=Mm.3464 /LL=14254 /DEF=Mus musculus FMS-like tyrosine kinase 1 (Flt1), mRNA. /PROD=FMS-like tyrosine kinase 1 /FL=gb:NM_010228.1 gb:D88689.1 gb:L072	FMS-like tyrosine kinase 1	Flt1	chr5 G|5 82.0 cM	Mm.3464	14254			ENSMUSG00000029648	1525 // angiogenesis // inferred from mutant phenotype /// 1569 // patterning of blood vessels // inferred from mutant phenotype /// 6468 // protein amino acid phosphorylation // inferred from electronic annotation /// 7169 // transmembrane receptor prote	5615 // extracellular space // traceable author statement /// 16020 // membrane // inferred from electronic annotation /// 16021 // integral to membrane // inferred from electronic annotation	4672 // protein kinase activity // inferred from electronic annotation /// 4674 // protein serine/threonine kinase activity // inferred from sequence or structural similarity /// 4713 // protein-tyrosine kinase activity // inferred from electronic annotat		IPR000719 // Protein kinase /// IPR007110 // Immunoglobulin-like
1422473_at	Pde4b	1.67012	GenBank	Mm.20181	gb:AF326555.1 /DB_XREF=gi:17225436 /GEN=Pde4b /FEA=FLmRNA /CNT=173 /TID=Mm.20181.1 /TIER=FL+Stack /STK=79 /UG=Mm.20181 /LL=18578 /DEF=Mus musculus C57BL6J phosphodiesterase 4B (Pde4b) mRNA, complete cds. /PROD=phosphodiesterase 4B /FL=gb:NM_019840.1 gb:AF	phosphodiesterase 4B, cAMP specific	Pde4b	chr4 C6|4 46.8 cM	Mm.20181	18578			ENSMUSG00000028525	6939 // smooth muscle contraction // inferred from mutant phenotype		4115 // cAMP-specific phosphodiesterase activity // inferred from sequence or structural similarity /// 5516 // calmodulin binding // inferred from electronic annotation /// 16787 // hydrolase activity // inferred from electronic annotation	Smooth_muscle_contraction // GenMAPP	IPR002073 // 3'5'-cyclic nucleotide phosphodiesterase
1422684_a_at	Exoc4	1.51715	GenBank		gb:NM_009148.1 /DB_XREF=gi:6677902 /GEN=Sec8 /FEA=FLmRNA /CNT=86 /TID=Mm.6925.1 /TIER=FL+Stack /STK=19 /UG=Mm.6925 /LL=20336 /DEF=Mus musculus SEC8 (S. cerevisiae) (Sec8), mRNA. /PROD=SEC8 (S. cerevisiae) /FL=gb:NM_009148.1 gb:AF022962.1													IPR007191 // Sec8 exocyst complex component specific domain
1427963_s_at	Rdh9	1.5034	GenBank	Mm.221173	gb:BE979765 /DB_XREF=gi:10647008 /DB_XREF=UI-M-BG2-bbz-b-05-0-UI.s1 /CLONE=UI-M-BG2-bbz-b-05-0-UI /FEA=mRNA /CNT=16 /TID=Mm.221173.1 /TIER=Stack /STK=11 /UG=Mm.221173 /UG_TITLE=Mus musculus cis-retinolandrogen dehydrogenase type 3 mRNA, complete cds	retinol dehydrogenase 9	Rdh9	chr10 D3	Mm.347374	103142			ENSMUSG00000049885	8152 // metabolism // inferred from sequence or structural similarity	5615 // extracellular space // traceable author statement /// 5792 // microsome // inferred from sequence or structural similarity	4745 // retinol dehydrogenase activity // inferred from sequence or structural similarity /// 16491 // oxidoreductase activity // inferred from sequence or structural similarity		IPR002198 // Short-chain dehydrogenase/reductase SDR
1417839_at	Cldn5	1.48631	GenBank	Mm.22768	gb:NM_013805.1 /DB_XREF=gi:7304960 /GEN=Cldn5 /FEA=FLmRNA /CNT=90 /TID=Mm.22768.1 /TIER=FL+Stack /STK=35 /UG=Mm.22768 /LL=12741 /DEF=Mus musculus claudin 5 (Cldn5), mRNA. /PROD=claudin 5 /FL=gb:NM_013805.1 gb:BC002016.1 gb:AF035814.1 gb:AF087823.1 gb:U827	claudin 5	Cldn5	chr16 A3|16 11.65 cM	Mm.22768	12741			ENSMUSG00000041378	16337 // cell-cell adhesion // Unknown	5615 // extracellular space // traceable author statement /// 5923 // tight junction // inferred from direct assay /// 16020 // membrane // inferred from electronic annotation /// 16021 // integral to membrane // traceable author statement	5198 // structural molecule activity // inferred from electronic annotation	Circadian_Exercise // GenMAPP	IPR004031 // PMP-22/EMP/MP20 and claudin family
1426045_at	Kng1	1.38384	GenBank		gb:D84435.1 /DB_XREF=gi:1945620 /FEA=FLmRNA /CNT=1 /TID=MmAffx.1.15 /TIER=FL /STK=1 /NOTE=sequence(s) not in UniGene /DEF=Mus sp. mRNA for HMW prekininogen, complete cds. /PROD=HMW prekininogen /FL=gb:D84435.1	kininogen 1	Kng1	chr16 B1	Mm.2160	16644			ENSMUSG00000022875	6954 // inflammatory response // inferred from electronic annotation /// 7596 // blood coagulation // inferred from electronic annotation /// 8217 // regulation of blood pressure // inferred from electronic annotation	5615 // extracellular space // traceable author statement	4866 // endopeptidase inhibitor activity // inferred from electronic annotation /// 4869 // cysteine protease inhibitor activity // inferred from electronic annotation	ACE-Inhibitor_pathway_PharmGKB // GenMAPP	IPR000010 // Cysteine protease inhibitor
1422818_at	Nedd9	1.38155	GenBank	Mm.8315	gb:BB458177 /DB_XREF=gi:16426245 /DB_XREF=BB458177 /CLONE=D130055H05 /FEA=FLmRNA /CNT=175 /TID=Mm.8315.1 /TIER=Stack /STK=92 /UG=Mm.8315 /LL=18003 /UG_GENE=Nedd9 /UG_TITLE=neural precursor cell expressed, developmentally down-regulated gene 9 /FL=gb:AF009	neural precursor cell expressed, developmentally down-regulated gene 9	Nedd9	chr13 A4	Mm.288980	18003			ENSMUSG00000021365	910 // cytokinesis // inferred from electronic annotation /// 1558 // regulation of cell growth // inferred from electronic annotation /// 7049 // cell cycle // inferred from electronic annotation /// 7067 // mitosis // inferred from electronic annotation	5634 // nucleus // inferred from electronic annotation /// 5856 // cytoskeleton // inferred from electronic annotation	5515 // protein binding // inferred from electronic annotation		IPR001452 // SH3
1460342_s_at	AA536749	1.36163	GenBank	Mm.2402	gb:U73200.1 /DB_XREF=gi:1657836 /FEA=FLmRNA /CNT=252 /TID=Mm.2402.1 /TIER=FL+Stack /STK=143 /UG=Mm.2402 /LL=26936 /UG_GENE=Rhoip3-pending /DEF=Mus musculus p116Rip mRNA, complete cds. /PROD=p116Rip /FL=gb:U73200.1	expressed sequence AA536749	AA536749	chr11 B1.3	Mm.2402	26936			ENSMUSG00000005417					IPR001849 // Pleckstrin-like
1424119_at	Prkab1	1.25785	GenBank	Mm.200912	gb:BC016398.1 /DB_XREF=gi:16741087 /FEA=FLmRNA /CNT=106 /TID=Mm.200912.1 /TIER=FL+Stack /STK=52 /UG=Mm.200912 /LL=19079 /UG_GENE=Prkab1 /DEF=Mus musculus, Similar to 5-AMP-activated protein kinase, beta subunit, clone MGC:6400 IMAGE:3585002, mRNA, complet	protein kinase, AMP-activated, beta 1 non-catalytic subunit	Prkab1		Mm.200912	19079			ENSMUSG00000029513	6633 // fatty acid biosynthesis // inferred from electronic annotation /// 6950 // response to stress // traceable author statement /// 8610 // lipid biosynthesis // inferred from electronic annotation	5634 // nucleus // inferred from direct assay	4679 // AMP-activated protein kinase activity // traceable author statement	Fatty_Acid_Synthesis // GenMAPP	IPR006828 // 5-AMP-activated protein kinase, beta subunit, complex-interacting region
1423687_a_at	Man2c1	1.25304	GenBank	Mm.30110	gb:BC016253.1 /DB_XREF=gi:16740763 /FEA=FLmRNA /CNT=209 /TID=Mm.30110.1 /TIER=FL+Stack /STK=157 /UG=Mm.30110 /LL=73744 /UG_GENE=1110025H24Rik /DEF=Mus musculus, Similar to mannosidase, alpha, class 2C, member 1, clone MGC:28890 IMAGE:4911979, mRNA, comple	mannosidase, alpha, class 2C, member 1	Man2c1	chr9 C	Mm.30110	73744			ENSMUSG00000032295	5975 // carbohydrate metabolism // inferred from sequence or structural similarity	5783 // endoplasmic reticulum // inferred from sequence or structural similarity	4559 // alpha-mannosidase activity // inferred from sequence or structural similarity /// 16787 // hydrolase activity // inferred from sequence or structural similarity /// 16798 // hydrolase activity, acting on glycosyl bonds // inferred from sequence or		IPR000602 // Glycoside hydrolase, family 38
1419101_at	Sin3a	1.20023	GenBank	Mm.15755	gb:NM_011378.1 /DB_XREF=gi:7106406 /GEN=Sin3a /FEA=FLmRNA /CNT=80 /TID=Mm.15755.1 /TIER=FL+Stack /STK=13 /UG=Mm.15755 /LL=20466 /DEF=Mus musculus transcriptional regulator, SIN3A (yeast) (Sin3a), mRNA. /PROD=transcriptional regulator, SIN3 yeast homolog A	transcriptional regulator, SIN3A (yeast)	Sin3a	chr9 B|9 30.0 cM	Mm.15755	20466			ENSMUSG00000042557	122 // negative regulation of transcription from RNA polymerase II promoter // inferred from direct assay /// 6350 // transcription // inferred from electronic annotation /// 6355 // regulation of transcription, DNA-dependent // inferred from electronic a	776 // kinetochore // inferred from direct assay /// 5634 // nucleus // inferred from electronic annotation	3714 // transcription corepressor activity // inferred from direct assay /// 5515 // protein binding // inferred from physical interaction		IPR003822 // Paired amphipathic helix
1450925_a_at	Rps27l	1.11095	GenBank	Mm.30120	gb:BB836796 /DB_XREF=gi:17015039 /DB_XREF=BB836796 /CLONE=G930043D03 /FEA=FLmRNA /CNT=210 /TID=Mm.30120.1 /TIER=Stack /STK=22 /UG=Mm.30120 /LL=67941 /UG_GENE=Rps27l /UG_TITLE=ribosomal protein S27-like /FL=gb:NM_026467.1	ribosomal protein S27-like	Rps27l	chr9 D	Mm.30120	67941			ENSMUSG00000036781 /// ENSMUSG00000050621	6412 // protein biosynthesis // inferred from sequence or structural similarity	5622 // intracellular // inferred from sequence or structural similarity /// 5840 // ribosome // inferred from sequence or structural similarity /// 30529 // ribonucleoprotein complex // inferred from electronic annotation	3735 // structural constituent of ribosome // inferred from sequence or structural similarity		IPR000592 // Ribosomal protein S27E
1417468_at	Nit1	0.827961	GenBank	Mm.12915	gb:NM_012049.1 /DB_XREF=gi:6754855 /GEN=Nit1 /FEA=FLmRNA /CNT=88 /TID=Mm.12915.1 /TIER=FL+Stack /STK=44 /UG=Mm.12915 /LL=27045 /DEF=Mus musculus nitrilase 1 (Nit1), mRNA. /PROD=nitrilase 1 /FL=gb:AF069988.1 gb:BC021634.1 gb:NM_012049.1	nitrilase 1	Nit1	chr1 H3	Mm.12915	27045			ENSMUSG00000013997	6807 // nitrogen compound metabolism // inferred from sequence or structural similarity		16787 // hydrolase activity // inferred from electronic annotation /// 16810 // hydrolase activity, acting on carbon-nitrogen (but not peptide) bonds // inferred from sequence or structural similarity		IPR003010 // Nitrilase/cyanide hydratase and apolipoprotein N-acyltransferase
1452704_at	1200015F23Rik	0.743371	GenBank	Mm.29213	gb:AK004786.1 /DB_XREF=gi:12836229 /FEA=mRNA /CNT=127 /TID=Mm.29213.1 /TIER=Stack /STK=73 /UG=Mm.29213 /LL=67809 /UG_GENE=1200015F23Rik /UG_TITLE=RIKEN cDNA 1200015F23 gene /DEF=Mus musculus adult male lung cDNA, RIKEN full-length enriched library, clone:	RIKEN cDNA 1200015F23 gene	1200015F23Rik	chr2 E5	Mm.330492	67809
1448185_at	Herpud1	0.736385	GenBank	Mm.29151	gb:NM_022331.1 /DB_XREF=gi:11612514 /GEN=Herpud1 /FEA=FLmRNA /CNT=280 /TID=Mm.29151.1 /TIER=FL+Stack /STK=140 /UG=Mm.29151 /LL=64209 /DEF=Mus musculus homocysteine-inducible, endoplasmic reticulum stress-inducible, ubiquitin-like domain member 1 (Herpud1)	homocysteine-inducible, endoplasmic reticulum stress-inducible, ubiquitin-like domain member 1	Herpud1	chr8 C5	Mm.29151	64209			ENSMUSG00000031770	6464 // protein modification // inferred from electronic annotation /// 6950 // response to stress // inferred from direct assay /// 6986 // response to unfolded protein // inferred from direct assay	5783 // endoplasmic reticulum // inferred from electronic annotation /// 5789 // endoplasmic reticulum membrane // inferred from direct assay /// 16021 // integral to membrane // inferred from direct assay		Circadian_Exercise // GenMAPP	IPR000626 // Ubiquitin
1435133_at	Ugcg	0.683615	GenBank	Mm.27173	gb:BF682223 /DB_XREF=gi:11956118 /DB_XREF=602117650T1 /CLONE=IMAGE:3468636 /FEA=EST /CNT=217 /TID=Mm.27173.1 /TIER=Stack /STK=19 /UG=Mm.27173 /LL=63846 /UG_GENE=Ugcgl /UG_TITLE=UDP-glucose ceramide glucosyltransferase-like	UDP-glucose ceramide glucosyltransferase	Ugcg	chr4 B3|4 32.0 cM	Mm.198803	22234			ENSMUSG00000028381	6679 // glucosylceramide biosynthesis // inferred from sequence or structural similarity /// 6688 // glycosphingolipid biosynthesis // inferred from sequence or structural similarity /// 8544 // epidermis development // inferred from sequence or structura	5615 // extracellular space // inferred from sequence or structural similarity /// 5624 // membrane fraction // inferred from sequence or structural similarity /// 5737 // cytoplasm // inferred from sequence or structural similarity /// 5783 // endoplasmi	8120 // ceramide glucosyltransferase activity // inferred from electronic annotation /// 16740 // transferase activity // inferred from electronic annotation /// 16757 // transferase activity, transferring glycosyl groups // inferred from electronic annot
1418535_at	Rgl1	0.554716	GenBank	Mm.4485	gb:BC017678.1 /DB_XREF=gi:17389238 /FEA=FLmRNA /CNT=64 /TID=Mm.4485.1 /TIER=FL+Stack /STK=10 /UG=Mm.4485 /LL=19731 /UG_GENE=Rgl1 /DEF=Mus musculus, ral guanine nucleotide dissociation stimulator,-like 1, clone MGC:18430 IMAGE:4241244, mRNA, complete cds.	ral guanine nucleotide dissociation stimulator,-like 1	Rgl1	chr1 G2	Mm.245270	19731			ENSMUSG00000026482	7165 // signal transduction // inferred from electronic annotation /// 7242 // intracellular signaling cascade // inferred from electronic annotation /// 7264 // small GTPase mediated signal transduction // inferred from electronic annotation		5085 // guanyl-nucleotide exchange factor activity // inferred from electronic annotation		IPR000159 // RA domain /// IPR000651 // Guanine nucleotide exchange factor for Ras-like GTPases; N-terminal motif /// IPR001895 // Guanine-nucleotide dissociation stimulator CDC25
1424352_at	MGC25972	0.390978	GenBank	Mm.56950	gb:BC025936.1 /DB_XREF=gi:19683977 /FEA=FLmRNA /CNT=100 /TID=Mm.56950.1 /TIER=FL+Stack /STK=36 /UG=Mm.56950 /DEF=Mus musculus, clone MGC:37794 IMAGE:5097698, mRNA, complete cds. /PROD=Unknown (protein for MGC:37794) /FL=gb:BC026582.1 gb:BC025936.1 gb:BC01	similar to cytochrome P450, 4a10	MGC25972	chr4 D1	Mm.276106	277753			ENSMUSG00000034272					IPR001128 // Cytochrome P450

## Sheet: B
B. List of differentially expressed transcripts in kidneys of control and doxorubicin treated female Balb/c mice (n=5/per group)
Statistical significance was determined by using the Student's t-test (genes with p value<0.01)
Ratio of gcRMA normalized relative mRNA expression levels (Ratio of doxorubicin vs control kidneys Dox/CTL)
Probe set ID	Gene symbol	Ratio (dox/Ctl)
1416468_at	Aldh1a1	2.2326	GenBank	Mm.4514	gb:NM_013467.1 /DB_XREF=gi:7304880 /GEN=Aldh1a1 /FEA=FLmRNA /CNT=197 /TID=Mm.4514.1 /TIER=FL+Stack /STK=87 /UG=Mm.4514 /LL=11668 /DEF=Mus musculus aldehyde dehydrogenase family 1, subfamily A1 (Aldh1a1), mRNA. /PROD=alcohol dehydrogenase family 1, subfami	aldehyde dehydrogenase family 1, subfamily A1	Aldh1a1	chr19 B|19 12.0 cM	Mm.250866	11668			ENSMUSG00000024747	8152 // metabolism // inferred from electronic annotation /// 42573 // retinoic acid metabolism // inferred from mutant phenotype		4028 // aldehyde dehydrogenase activity // inferred from direct assay /// 4029 // aldehyde dehydrogenase (NAD) activity // inferred from electronic annotation /// 16491 // oxidoreductase activity // inferred from electronic annotation		IPR002086 // Aldehyde dehydrogenase
1433953_at	Zfp277	1.27193	GenBank	Mm.26852	gb:BQ176535 /DB_XREF=gi:20352027 /DB_XREF=UI-M-DJ2-bvw-n-22-0-UI.s1 /CLONE=UI-M-DJ2-bvw-n-22-0-UI /FEA=EST /CNT=92 /TID=Mm.26852.1 /TIER=Stack /STK=49 /UG=Mm.26852 /UG_TITLE=ESTs, Moderately similar to zinc finger protein 277 (Homo sapiens) (H.sapiens)	zinc finger protein 277	Zfp277	chr12 A3	Mm.26852	246196			ENSMUSG00000055917	6355 // regulation of transcription, DNA-dependent // inferred from sequence or structural similarity	5634 // nucleus // inferred from sequence or structural similarity	3677 // DNA binding // inferred from sequence or structural similarity /// 3700 // transcription factor activity // inferred from sequence or structural similarity		IPR007087 // Zn-finger, C2H2 type
1436990_s_at	MGI:2143558	0.860248	GenBank	Mm.30114	gb:AA038464 /DB_XREF=gi:1513871 /DB_XREF=mi90f01.r1 /CLONE=IMAGE:473881 /FEA=EST /CNT=34 /TID=Mm.30114.3 /TIER=Stack /STK=31 /UG=Mm.30114 /LL=74018 /UG_GENE=Als2 /UG_TITLE=amyotrophic lateral sclerosis 2 (juvenile) homolog (human)	Nur77 downstream gene 2	MGI:2143558	chr10 C1	Mm.333849	103172			ENSMUSG00000049422		5739 // mitochondrion // inferred from direct assay			IPR010625 // CHCH
1419839_x_at	Prp19	0.775717	GenBank	Mm.218762	gb:AA409562 /DB_XREF=gi:2066249 /DB_XREF=EST01334 /CLONE=C0008F07 /FEA=EST /CNT=1 /TID=Mm.218762.1 /TIER=ConsEnd /STK=1 /UG=Mm.218762 /LL=28000 /UG_GENE=D19Wsu55e /UG_TITLE=DNA segment, Chr 19, Wayne State University 55, expressed	PRP19/PSO4 homolog (S. cerevisiae)	Prp19	chr19 A|19 6.0 cM	Mm.358657	28000			ENSMUSG00000024735	6281 // DNA repair // inferred from electronic annotation /// 6512 // ubiquitin cycle // inferred from electronic annotation /// 6974 // response to DNA damage stimulus // inferred from electronic annotation /// 16567 // protein ubiquitination // inferred	151 // ubiquitin ligase complex // inferred from electronic annotation /// 5634 // nucleus // inferred from electronic annotation	3677 // DNA binding // inferred from electronic annotation /// 4842 // ubiquitin-protein ligase activity // inferred from electronic annotation		IPR001680 // G-protein beta WD-40 repeat /// IPR003613 // Zn-finger, modified RING
1450406_a_at	St3gal3	0.760848	GenBank	Mm.41978	gb:AK005053.1 /DB_XREF=gi:12836711 /GEN=Siat6 /FEA=FLmRNA /CNT=39 /TID=Mm.41978.1 /TIER=Stack /STK=20 /UG=Mm.41978 /LL=20441 /UG_TITLE=sialyltransferase 6 (N-acetyllacosaminide alpha 2,3-sialyltransferase) /DEF=Mus musculus adult male liver cDNA, RIKEN fu	ST3 beta-galactoside alpha-2,3-sialyltransferase 3	St3gal3	chr4 D1	Mm.251002	20441			ENSMUSG00000028538	6486 // protein amino acid glycosylation // inferred from electronic annotation	5615 // extracellular space // traceable author statement /// 5794 // Golgi apparatus // inferred from electronic annotation /// 16020 // membrane // inferred from electronic annotation /// 16021 // integral to membrane // inferred from electronic annotat	8118 // N-acetyllactosaminide alpha-2,3-sialyltransferase activity // inferred from electronic annotation /// 8373 // sialyltransferase activity // inferred from electronic annotation /// 16740 // transferase activity // inferred from electronic annotatio		IPR001675 // Glycosyl transferase, family 29
1436236_x_at	Cotl1	0.725359	GenBank	Mm.141741	gb:AI327078 /DB_XREF=gi:4061507 /DB_XREF=mf95b07.x1 /CLONE=IMAGE:422005 /FEA=EST /CNT=13 /TID=Mm.141741.3 /TIER=Stack /STK=10 /UG=Mm.141741 /LL=72042 /UG_GENE=Clp-pending /UG_TITLE=coactosin-like protein	coactosin-like 1 (Dictyostelium)	Cotl1	chr8 E1	Mm.141741	72042			ENSMUSG00000031827		5622 // intracellular // inferred from electronic annotation /// 5856 // cytoskeleton // inferred from electronic annotation	3779 // actin binding // inferred from direct assay /// 5515 // protein binding // inferred from physical interaction		IPR002108 // Actin-binding, cofilin/tropomyosin type
1424886_at	Ptprd	0.67704	GenBank	Mm.89191	gb:BC025145.1 /DB_XREF=gi:19263605 /FEA=FLmRNA /CNT=45 /TID=Mm.89191.1 /TIER=FL+Stack /STK=12 /UG=Mm.89191 /LL=19266 /UG_GENE=Ptprd /DEF=Mus musculus, clone MGC:36851 IMAGE:4223353, mRNA, complete cds. /PROD=Unknown (protein for MGC:36851) /FL=gb:BC025145	protein tyrosine phosphatase, receptor type, D	Ptprd	chr4 C3|4 38.0 cM	Mm.184021	19266				6470 // protein amino acid dephosphorylation // inferred from electronic annotation /// 7155 // cell adhesion // inferred from electronic annotation /// 7185 // transmembrane receptor protein tyrosine phosphatase signaling pathway // inferred from electro	5886 // plasma membrane // inferred from electronic annotation /// 16020 // membrane // inferred from electronic annotation /// 16021 // integral to membrane // inferred from electronic annotation	4721 // phosphoprotein phosphatase activity // inferred from electronic annotation /// 4725 // protein tyrosine phosphatase activity // inferred from electronic annotation /// 4872 // receptor activity // inferred from electronic annotation /// 5515 // pr		IPR007110 // Immunoglobulin-like /// IPR003961 // Fibronectin, type III /// IPR000242 // Tyrosine specific protein phosphatase
1448916_at	Mafg	0.671517	GenBank	Mm.220949	gb:BC002092.1 /DB_XREF=gi:12805258 /FEA=FLmRNA /CNT=72 /TID=Mm.220949.1 /TIER=FL+Stack /STK=31 /UG=Mm.220949 /LL=17134 /UG_GENE=Mafg /DEF=Mus musculus, v-maf musculoaponeurotic fibrosarcoma oncogene family, protein G (avian), clone MGC:6343 IMAGE:3488374,	v-maf musculoaponeurotic fibrosarcoma oncogene family, protein G (avian)	Mafg	chr11 E2|11 75.0 cM	Mm.268010	17134			ENSMUSG00000051510	74 // regulation of cell cycle // inferred from electronic annotation /// 6350 // transcription // inferred from electronic annotation /// 6355 // regulation of transcription, DNA-dependent // inferred from electronic annotation /// 30534 // adult behavio	5622 // intracellular // inferred from electronic annotation /// 5634 // nucleus // inferred from electronic annotation	3677 // DNA binding // inferred from direct assay		IPR004826 // Maf transcription factor
1424572_a_at	H2afy	0.669642	GenBank	Mm.30255	gb:AF171080.1 /DB_XREF=gi:5833935 /FEA=FLmRNA /CNT=74 /TID=Mm.30255.1 /TIER=FL+Stack /STK=24 /UG=Mm.30255 /LL=26914 /UG_GENE=H2afy /DEF=Mus musculus histone macroH2A1.2 variant mRNA, complete cds. /PROD=histone macroH2A1.2 variant /FL=gb:AF171080.1 gb:BC0	H2A histone family, member Y	H2afy	chr13 B2	Mm.283802	26914			ENSMUSG00000015937	6334 // nucleosome assembly // inferred from sequence or structural similarity /// 7001 // chromosome organization and biogenesis (sensu Eukaryota) // inferred from sequence or structural similarity /// 7549 // dosage compensation // inferred from sequenc	786 // nucleosome // inferred from sequence or structural similarity /// 793 // condensed chromosome // inferred from direct assay /// 1740 // Barr body // inferred from sequence or structural similarity /// 5634 // nucleus // inferred from direct assay /	3677 // DNA binding // inferred from sequence or structural similarity /// 3682 // chromatin binding // inferred from direct assay		IPR007125 // Histone core /// IPR002589 // Protein of unknown function Appr-1
1420613_at	Ptp4a2	0.62066	GenBank	Mm.6355	gb:BE134116 /DB_XREF=gi:8596616 /DB_XREF=ug16c03.x1 /CLONE=IMAGE:1531780 /FEA=FLmRNA /CNT=300 /TID=Mm.6355.1 /TIER=Stack /STK=56 /UG=Mm.6355 /LL=19244 /UG_GENE=Ptp4a2 /UG_TITLE=protein tyrosine phosphatase 4a2 /FL=gb:AF035644.1 gb:NM_008974.1	protein tyrosine phosphatase 4a2	Ptp4a2	chr4 D2.3	Mm.193688	19244			ENSMUSG00000028788	6470 // protein amino acid dephosphorylation // inferred from sequence or structural similarity		4721 // phosphoprotein phosphatase activity // inferred from sequence or structural similarity /// 4725 // protein tyrosine phosphatase activity // inferred from electronic annotation /// 8138 // protein tyrosine/serine/threonine phosphatase activity // i
1423872_a_at	Dag1	0.600151	GenBank	Mm.7524	gb:BC007150.1 /DB_XREF=gi:13938066 /FEA=FLmRNA /CNT=199 /TID=Mm.7524.1 /TIER=FL+Stack /STK=86 /UG=Mm.7524 /LL=13138 /UG_GENE=Dag1 /DEF=Mus musculus, dystroglycan 1, clone MGC:6651 IMAGE:3496914, mRNA, complete cds. /PROD=dystroglycan 1 /FL=gb:BC007150.1	dystroglycan 1	Dag1	chr9 F2|9 60.0 cM	Mm.7524	13138			ENSMUSG00000039952	2011 // morphogenesis of an epithelial sheet // inferred from mutant phenotype	5626 // insoluble fraction // inferred from direct assay /// 5856 // cytoskeleton // inferred from electronic annotation /// 5886 // plasma membrane // inferred from direct assay /// 16011 // dystroglycan complex // inferred from direct assay /// 16021 //	5515 // protein binding // inferred from physical interaction		IPR008465 // Dystroglycan
1423876_at	AI450540	0.588462	GenBank	Mm.218526	gb:BB321867 /DB_XREF=gi:16403400 /DB_XREF=BB321867 /CLONE=B330003K03 /FEA=FLmRNA /CNT=147 /TID=Mm.218526.1 /TIER=Stack /STK=23 /UG=Mm.218526 /UG_TITLE=Mus musculus, Similar to KIAA1600 protein, clone MGC:38831 IMAGE:5360554, mRNA, complete cds /FL=gb:BC02	expressed sequence AI450540	AI450540	chr19 D2	Mm.358870	226252			ENSMUSG00000033478
1453287_at	5730557B15Rik	0.564555	GenBank	Mm.27619	gb:AK012871.1 /DB_XREF=gi:12849899 /FEA=mRNA /CNT=19 /TID=Mm.27619.1 /TIER=Stack /STK=8 /UG=Mm.27619 /LL=67434 /UG_GENE=0610012A05Rik /UG_TITLE=RIKEN cDNA 0610012A05 gene /DEF=Mus musculus 10, 11 days embryo whole body cDNA, RIKEN full-length enriched lib	RIKEN cDNA 5730557B15 gene	5730557B15Rik	chr15 B2	Mm.102470	67434			ENSMUSG00000022237			3677 // DNA binding // inferred from electronic annotation	mRNA_processing_binding_Reactome // GenMAPP	IPR002110 // Ankyrin
1436909_at	B430110G05Rik	0.506616	GenBank	Mm.129355	gb:AW542746 /DB_XREF=gi:7185163 /DB_XREF=C0161D01-3 /CLONE=C0161D01 /FEA=EST /CNT=80 /TID=Mm.129355.3 /TIER=Stack /STK=36 /UG=Mm.129355 /UG_TITLE=ESTs, Weakly similar to ADT1 MOUSE ADP,ATP CARRIER PROTEIN, HEARTSKELETAL MUSCLE ISOFORM T1 (M.musculus)	RIKEN cDNA B430110G05 gene	B430110G05Rik	chr3 F1	Mm.301740	229517			ENSMUSG00000050144	6810 // transport // inferred from sequence or structural similarity	5743 // mitochondrial inner membrane // inferred from sequence or structural similarity /// 16021 // integral to membrane // inferred from electronic annotation	5488 // binding // inferred from sequence or structural similarity		IPR001993 // Mitochondrial substrate carrier
1425019_at	Ubxd4	0.473924	GenBank	Mm.40697	gb:BC004632.1 /DB_XREF=gi:13435513 /FEA=FLmRNA /CNT=119 /TID=Mm.40697.1 /TIER=FL+Stack /STK=8 /UG=Mm.40697 /DEF=Mus musculus, clone MGC:7992 IMAGE:3585699, mRNA, complete cds. /PROD=Unknown (protein for MGC:7992) /FL=gb:BC004632.1	UBX domain containing 4	Ubxd4	chr12 A1.1	Mm.259170	217379			ENSMUSG00000020634					IPR001012 // UBX domain
1437210_a_at	Brd2	0.471201	GenBank	Mm.3444	gb:AI506310 /DB_XREF=gi:4404161 /DB_XREF=vp70b08.x1 /CLONE=IMAGE:1082007 /FEA=EST /CNT=26 /TID=Mm.3444.2 /TIER=Stack /STK=22 /UG=Mm.3444 /LL=14312 /UG_GENE=Brd2 /UG_TITLE=bromodomain-containing 2	bromodomain containing 2	Brd2	chr17 D|17 18.53 cM	Mm.3444	14312			ENSMUSG00000024335	6355 // regulation of transcription, DNA-dependent // inferred from electronic annotation /// 7049 // cell cycle // inferred from electronic annotation /// 7283 // spermatogenesis // inferred from sequence or structural similarity	5634 // nucleus // inferred from direct assay /// 5634 // nucleus // inferred from sequence or structural similarity /// 5737 // cytoplasm // inferred from direct assay	3677 // DNA binding // inferred from electronic annotation /// 4674 // protein serine/threonine kinase activity // inferred from sequence or structural similarity		IPR001487 // Bromodomain
1419640_at	Purb	0.438804	GenBank	Mm.154651	gb:NM_011221.1 /DB_XREF=gi:6755251 /GEN=Purb /FEA=FLmRNA /CNT=193 /TID=Mm.154651.1 /TIER=FL /STK=7 /UG=Mm.154651 /LL=19291 /DEF=Mus musculus purine rich element binding protein B (Purb), mRNA. /PROD=purine rich element binding protein B /FL=gb:AF017630.1	purine rich element binding protein B	Purb	chr11 A1|11 3.0 cM	Mm.296150	19291			ENSMUSG00000049647			3677 // DNA binding // inferred from electronic annotation		IPR006628 // PUR-alpha/beta/gamma, DNA/RNA-binding
1425075_at	Gatad2b	0.43806	GenBank	Mm.103389	gb:AF411837.1 /DB_XREF=gi:17432553 /FEA=FLmRNA /CNT=21 /TID=Mm.103389.1 /TIER=FL /STK=7 /UG=Mm.103389 /DEF=Mus musculus transcription repressor p66 mRNA, complete cds. /PROD=transcription repressor p66 /FL=gb:AF411837.1	GATA zinc finger domain containing 2B	Gatad2b	chr3 F1	Mm.270999	229542			ENSMUSG00000042390	6350 // transcription // inferred from electronic annotation /// 6355 // regulation of transcription, DNA-dependent // inferred from electronic annotation	5634 // nucleus // inferred from electronic annotation	3700 // transcription factor activity // inferred from electronic annotation		IPR000679 // Zn-finger, GATA type
1451577_at	Zbtb20	0.435108	GenBank	Mm.38250	gb:AW491109 /DB_XREF=gi:7061390 /DB_XREF=UI-M-BH3-atw-g-06-0-UI.s1 /CLONE=UI-M-BH3-atw-g-06-0-UI /FEA=FLmRNA /CNT=26 /TID=Mm.38250.2 /TIER=ConsEnd /STK=4 /UG=Mm.38250 /LL=56490 /UG_GENE=Zfp288 /UG_TITLE=zinc finger protein 288 /FL=gb:AF194030.1	zinc finger and BTB domain containing 20	Zbtb20	chr16 B4|16 28.9 cM	Mm.117429	56490			ENSMUSG00000022708		5634 // nucleus // inferred from direct assay	3677 // DNA binding // inferred from direct assay		IPR007087 // Zn-finger, C2H2 type /// IPR000210 // BTB/POZ domain
1425565_at	Rest	0.426241	GenBank	Mm.117547	gb:AW557564 /DB_XREF=gi:7202993 /DB_XREF=L0283E03-3 /CLONE=L0283E03 /FEA=FLmRNA /CNT=39 /TID=Mm.117547.1 /TIER=Stack /STK=13 /UG=Mm.117547 /UG_TITLE=Mus musculus NRSFREST mRNA for neural-restrictive silencer factor nrsfrest, complete cds /FL=gb:AB024496.1	RE1-silencing transcription factor	Rest	chr5 C3.3	Mm.28840	19712			ENSMUSG00000029249	45892 // negative regulation of transcription, DNA-dependent // inferred from direct assay	17053 // transcriptional repressor complex // Unknown	3677 // DNA binding // inferred from direct assay /// 5515 // protein binding // inferred from physical interaction /// 16564 // transcriptional repressor activity // inferred from direct assay		IPR007087 // Zn-finger, C2H2 type
1456054_a_at	Pum1	0.420547	GenBank	Mm.34701	gb:BB314559 /DB_XREF=gi:9015264 /DB_XREF=BB314559 /CLONE=B230348A11 /FEA=EST /CNT=18 /TID=Mm.34701.2 /TIER=Stack /STK=18 /UG=Mm.34701 /LL=80912 /UG_GENE=Pum1 /UG_TITLE=pumilio 1 (Drosophila)	pumilio 1 (Drosophila)	Pum1	chr4 D2.2	Mm.34701	80912			ENSMUSG00000028580	6417 // regulation of protein biosynthesis // inferred from electronic annotation /// 6445 // regulation of translation // inferred from electronic annotation /// 16071 // mRNA metabolism // inferred from electronic annotation		3723 // RNA binding // inferred from sequence or structural similarity	mRNA_processing_binding_Reactome // GenMAPP	IPR001313 // Pumilio/Puf RNA-binding
1419055_a_at	Ptpn21	0.410309	GenBank	Mm.4420	gb:AW987375 /DB_XREF=gi:8182250 /DB_XREF=uf23h03.x1 /CLONE=IMAGE:1512245 /FEA=FLmRNA /CNT=70 /TID=Mm.4420.1 /TIER=Stack /STK=15 /UG=Mm.4420 /LL=24000 /UG_GENE=Ptpn21 /UG_TITLE=protein tyrosine phosphatase, non-receptor type 21 /FL=gb:NM_011877.1	protein tyrosine phosphatase, non-receptor type 21	Ptpn21	chr12 F1	Mm.4420	24000			ENSMUSG00000021009	6470 // protein amino acid dephosphorylation // inferred from electronic annotation /// 6508 // proteolysis and peptidolysis // inferred from sequence or structural similarity	5856 // cytoskeleton // inferred from electronic annotation	4197 // cysteine-type endopeptidase activity // inferred from sequence or structural similarity /// 4721 // phosphoprotein phosphatase activity // inferred from electronic annotation /// 4725 // protein tyrosine phosphatase activity // inferred from elect		IPR000299 // Band 4.1 /// IPR000242 // Tyrosine specific protein phosphatase
1427228_at	2410003B16Rik	0.383541	GenBank	Mm.29933	gb:AF205078.1 /DB_XREF=gi:9828172 /FEA=mRNA /CNT=116 /TID=Mm.29933.1 /TIER=Stack /STK=76 /UG=Mm.29933 /LL=72333 /UG_GENE=2410003B16Rik /DEF=Mus musculus strain Swiss WebsterNIH actin-associated protein palladin mRNA, partial cds. /PROD=actin-associated pr	RIKEN cDNA 2410003B16 gene	2410003B16Rik	chr8 B3.3	Mm.29933	72333								IPR007110 // Immunoglobulin-like
1448803_at	Golga4	0.373515	GenBank	Mm.10409	gb:BB621969 /DB_XREF=gi:16461173 /DB_XREF=BB621969 /CLONE=6330439D08 /FEA=FLmRNA /CNT=128 /TID=Mm.10409.1 /TIER=Stack /STK=15 /UG=Mm.10409 /LL=54214 /UG_GENE=Golga4 /UG_TITLE=golgi autoantigen, golgin subfamily a, 4 /FL=gb:AF051357.2 gb:NM_018748.2	golgi autoantigen, golgin subfamily a, 4	Golga4	chr9 F3	Mm.10409	54214			ENSMUSG00000038708		5794 // Golgi apparatus // inferred from direct assay			IPR000237 // GRIP domain
1449515_at	Zfp292	0.359814	GenBank	Mm.38193	gb:NM_013889.1 /DB_XREF=gi:7305640 /GEN=Zfp292 /FEA=FLmRNA /CNT=74 /TID=Mm.38193.1 /TIER=FL+Stack /STK=8 /UG=Mm.38193 /LL=30046 /DEF=Mus musculus zinc finger protein 292 (Zfp292), mRNA. /PROD=zinc finger protein 292 /FL=gb:NM_013889.1 gb:AF017806.1	zinc finger protein 292	Zfp292	chr4 A5	Mm.38193	30046								IPR007087 // Zn-finger, C2H2 type
1427334_s_at	2810474O19Rik	0.337262	GenBank		gb:BM119811 /DB_XREF=gi:17087837 /DB_XREF=L0930H03-3 /CLONE=L0930H03 /FEA=mRNA /CNT=48 /TID=Mm.103435.1 /TIER=Stack /STK=8 /UG=Mm.103435 /UG_TITLE=Mus musculus, clone IMAGE:4952280, mRNA
1434279_at	BI076485	0.318042
1439122_at	Ddx6	0.161718	GenBank		gb:BF226295 /DB_XREF=gi:11134010 /DB_XREF=uz49f10.x1 /CLONE=IMAGE:3672427 /FEA=EST /CNT=12 /TID=Mm.157743.2 /TIER=Stack /STK=8 /UG=Mm.157743 /LL=13209 /UG_GENE=Ddx6 /UG_TITLE=DEAD (aspartate-glutamate-alanine-aspartate) box polypeptide 6
