# Supplementary material for: Human and Murine Kidneys Show Gender- and Species-Specific Gene Expression Differences in Response to Injury
Source: PLoS One. 2009 Mar 11;4(3):e4802. doi: 10.1371/journal.pone.0004802 (PMC2652077; doi:10.1371/journal.pone.0004802)
Supplement: Table S4 — A Differentially expressed genes between sexes in human healthy glomeruli. Gene expression values in healthy glomeruli of females (F) and males (M) were averaged to calculate the ratio (F/M), and the statistical significance was determined using Student's t-test. Only the genes with p value<0.01 were considered significant. B. Differentially expressed genes between sexes in human healthy kidney tubulointerstitium. Gene expression values in healthy tubuli of females and males were averaged to calculate the ratio (F/M), statistical significance was determined using Student's t-test. Only the genes with p value<0.01 were considered significant. (0.03 MB XLS) [file pone.0004802.s004.xls]

## Sheet: Sheet1
	Supplemetal Table4 (Si et al. The Human and Murine Kidney…)
	A List of differentially expressed transcripts of healthy human male and female glomeruli (n=9-10/per group).									B List of differentially expressed transcripts of healthy human male and female tubuli (n=9-10/per group).
	Statistical significance was determined by using the Student's t-test (genes with p value<0.01)									Statistical significance was determined by using the Student's t-test (genes with p value<0.01)
	Ratio of gcRMA normalized relative mRNA expression levels (Ratio F/M)									Ratio of gcRMA normalized relative mRNA expression levels (Ratio F/M)
		Gene Name	Gene Symbol	Unigene ID	Ratio (F/M)	p-value (t-test)				Gene Name	Gene Symbol	Unigene ID	Ratio (F/M)	p-value (t-test)
		X (inactive)-specific transcript	XIST	Hs.529901	35.4215	0.000434997				X (inactive)-specific transcript	XIST	Hs.529901	50.1369	5.31974e-05
		insulin-like growth factor binding protein 4	IGFBP4	Hs.462998	2.71183	0.00987891				haloacid dehalogenase-like hydrolase domain containing 1A	HDHD1A	Hs.185910	2.99307	0.0005395
		PDZ domain containing RING finger 3	PDZRN3	Hs.434900	2.33105	0.0010888				thioredoxin domain containing 13	TXNDC13	Hs.169358	2.87095	6.05e-05
		golgi associated, gamma adaptin ear containing, ARF binding protein 2	GGA2	Hs.460336	2.26063	0.00317136				tumor necrosis factor receptor superfamily, member 11b (osteoprotegerin)	TNFRSF11B	Hs.81791	2.69939	0.00933897
		transient receptor potential cation channel, subfamily M, member 3	TRPM3	Hs.47288	2.21925	0.00280307				Clone TUA8 Cri-du-chat region mRNA	SEMA5A	Hs.27621	2.66032	0.00648564
		extra spindle pole bodies homolog 1 (S. cerevisiae)	ESPL1		2.18398	0.0036865				N-acetyltransferase 8B (gene/pseudogene)	NAT8B	Hs.458287	2.48831	0.00771418
		patatin-like phospholipase domain containing 4	PNPLA4	Hs.264	1.90529	0.0090589				extra spindle pole bodies homolog 1 (S. cerevisiae)	ESPL1		2.37868	0.00540741
		monoamine oxidase B	MAOB	Hs.46732	1.85834	0.00662811				patatin-like phospholipase domain containing 4	PNPLA4	Hs.264	2.28409	0.00919434
		KIAA1155 protein	KIAA1155	Hs.416735	1.67581	0.00600067				cell cycle progression 1	CCPG1	Hs.612814	2.12953	0.00626304
		dipeptidyl-peptidase 4 (CD26, adenosine deaminase complexing protein 2)	DPP4	Hs.368912	1.64859	0.00542263				zinc finger (CCCH type), RNA-binding motif and serine/arginine rich 2	ZRSR2	Hs.171909	2.12474	0.00356445
		aldehyde dehydrogenase 3 family, member B1	ALDH3B1	Hs.523841	1.54012	0.0031915				2',5'-oligoadenylate synthetase 1, 40/46kDa	OAS1	Hs.524760	1.8908	0.00930178
		sorbin and SH3 domain containing 2	SORBS2	Hs.481342	1.4513	0.00490414				PCI domain containing 1 (herpesvirus entry mediator)	PCID1	Hs.502244	1.87381	0.00717413
		aldehyde dehydrogenase 9 family, member A1	ALDH9A1	Hs.2533	1.39402	0.00195891				oxysterol binding protein-like 8	OSBPL8	Hs.430849	1.86166	0.000646798
		ribosomal protein S4, X-linked	RPS4X	Hs.446628	1.31055	0.00632127				torsin family 1, member A (torsin A)	TOR1A	Hs.534312	1.84898	0.00321758
		promyelocytic leukemia	PML	Hs.526464	0.911834	0.00964961				steroid sulfatase (microsomal), arylsulfatase C, isozyme S	STS	Hs.522578	1.83145	0.00436891
		serpin peptidase inhibitor, clade E (nexin, plasminogen activator inhibitor type 1), member 1	SERPINE1	Hs.414795	0.858066	0.00372043				ADP-ribosylation factor-like 3	ARL3	Hs.182215	1.78059	0.00794521
		polymerase (DNA directed), gamma	POLG	Hs.645360	0.757512	0.00393979				v-maf musculoaponeurotic fibrosarcoma oncogene homolog (avian)	MAF	Hs.134859	1.77961	0.00111657
		receptor accessory protein 4	REEP4	Hs.289063	0.705715	0.00285785				hect domain and RLD 5	HERC5	Hs.26663	1.74464	0.0024821
		programmed cell death 11	PDCD11	Hs.239499	0.704924	0.00385756				CD164 molecule, sialomucin	CD164	Hs.520313	1.74016	0.0091325
		EH-domain containing 2	EHD2	Hs.631554	0.670884	0.00446394				ring finger protein 130	RNF130	Hs.484363	1.73308	0.00733815
		Ras and Rab interactor 3	RIN3	Hs.326822	0.669415	0.00378467				glutathione S-transferase M3 (brain)	GSTM3	Hs.2006	1.71055	0.00639299
		chromosome Y open reading frame 14	CYorf14		0.0531399	0.00225984				translocase of outer mitochondrial membrane 20 homolog (yeast)	TOMM20	Hs.533192	1.66208	0.00785061
		jumonji, AT rich interactive domain 1D	JARID1D	Hs.80358	0.0473202	0.000740927				DnaJ (Hsp40) homolog, subfamily B, member 6 /// similar to DnaJ (Hsp40) homolog, subfamily B, member 6 isoform a	DNAJB6 /// LOC387820	Hs.504270	1.65658	0.00569657
		eukaryotic translation initiation factor 1A, Y-linked	EIF1AY	Hs.461178	0.0240067	5.6288e-05				WD repeat domain 71	WDR71	Hs.525017	1.65343	0.0037817
		ribosomal protein S4, Y-linked 1	RPS4Y1	Hs.282376	0.00602998	1.64934e-10				chromosome 12 open reading frame 49	C12orf49	Hs.592011	1.63602	0.00469825
		DEAD (Asp-Glu-Ala-Asp) box polypeptide 3, Y-linked	DDX3Y	Hs.99120	0.00284253	7.42029e-05				WW domain containing oxidoreductase	WWOX	Hs.461453	1.59043	0.00628307
										NFU1 iron-sulfur cluster scaffold homolog (S. cerevisiae)	NFU1	Hs.430439	1.57642	0.00902856
										eukaryotic translation initiation factor 1A, X-linked /// eukaryotic translation initiation factor 1A pseudogene 1	EIF1AX /// EIF1AP1	Hs.522590	1.56973	0.00770358
										ARP2 actin-related protein 2 homolog (yeast)	ACTR2	Hs.393201	1.4898	0.00187935
										cysteine-rich PDZ-binding protein	CRIPT	Hs.133998	1.30376	0.000680301
										methyltransferase like 9	METTL9	Hs.279583	1.28887	0.00646853
										synapse defective 1, Rho GTPase, homolog 1 (C. elegans)	SYDE1	Hs.528701	0.805407	0.00343579
										required for meiotic nuclear division 5 homolog A (S. cerevisiae)	RMND5A	Hs.75277	0.754093	0.00811258
										chromodomain helicase DNA binding protein 3	CHD3	Hs.25601	0.747954	0.00732282
										TAF6 RNA polymerase II, TATA box binding protein (TBP)-associated factor, 80kDa	TAF6	Hs.489309	0.734174	0.00156402
										EH-domain containing 2	EHD2	Hs.631554	0.702075	0.00727565
										Rho GTPase activating protein 8 /// PRR5-ARHGAP8 fusion	ARHGAP8 /// LOC553158		0.694866	0.00400589
										KCNK4	KCNK4		0.688181	0.00577212
										bromodomain and PHD finger containing, 1	BRPF1	Hs.1004	0.669656	0.00351991
										G0/G1switch 2	G0S2	Hs.432132	0.641149	0.00453188
										nuclear factor of activated T-cells, cytoplasmic, calcineurin-dependent 4	NFATC4	Hs.77810	0.627109	0.00356937
										splicing factor 3b, subunit 3, 130kDa	SF3B3	Hs.514435	0.540693	0.00861105
										reticulon 1	RTN1	Hs.368626	0.466209	0.00430121
										GUF1 GTPase homolog (S. cerevisiae)	GUF1	Hs.546419	0.460118	0.00167475
										ALS2 C-terminal like	ALS2CL	Hs.517937	0.358017	0.0030268
										chromosome Y open reading frame 14	CYorf14		0.0578568	3.15691e-05
										eukaryotic translation initiation factor 1A, Y-linked	EIF1AY	Hs.461178	0.0231642	0.00113899
										jumonji, AT rich interactive domain 1D	JARID1D	Hs.80358	0.0230578	0.000341055
										DEAD (Asp-Glu-Ala-Asp) box polypeptide 3, Y-linked	DDX3Y	Hs.99120	0.00233167	4.58504e-05
										ribosomal protein S4, Y-linked 1	RPS4Y1	Hs.282376	0.00161815	2.77517e-05
