# Supplementary material for: Human and Murine Kidneys Show Gender- and Species-Specific Gene Expression Differences in Response to Injury
Source: PLoS One. 2009 Mar 11;4(3):e4802. doi: 10.1371/journal.pone.0004802 (PMC2652077; doi:10.1371/journal.pone.0004802)
Supplement: Table S5 — Differentially expressed genes between sexes in human diseased kidney tubulointerstitium. Gene expression values in diseased tubuli of females and males were averaged to calculate the ratio (F/M), statistical significance was determined by Student's t-test. Only the genes with p value<0.01 were considered significant. (0.02 MB XLS) [file pone.0004802.s005.xls]

## Sheet: Sheet1
Supplemetal Table5 (Si et al. The Human and Murine Kidney…)
List of differentially expressed transcripts of diseased human male and female tubuli (n=9-10/per group)
Statistical significance was determined by using the Student's t-test (genes with p value<0.01)
Ratio of gcRMA normalized relative mRNA expression levels (Ratio F/M)
		Gene Name	Gene Symbol	Unigene ID	Ratio (F/M)	p-value (t-test)
		X (inactive)-specific transcript	XIST	Hs.529901	105.963	0.000485334
		steroid sulfatase (microsomal), arylsulfatase C, isozyme S	STS	Hs.522578	2.38499	0.00267181
		zinc finger (CCCH type), RNA-binding motif and serine/arginine rich 2	ZRSR2	Hs.171909	2.30065	0.000795452
		ubiquitously transcribed tetratricopeptide repeat, X chromosome	UTX	Hs.522616	2.24091	0.000989855
		hypermethylated in cancer 2	HIC2	Hs.632767	1.92757	0.00304216
		regulating synaptic membrane exocytosis 3	RIMS3	Hs.434924	1.91777	0.00978085
		haloacid dehalogenase-like hydrolase domain containing 1A	HDHD1A	Hs.185910	1.70067	0.00711374
		bicaudal D homolog 2 (Drosophila)	BICD2	Hs.436939	1.50229	0.00609089
		KIAA0737	KIAA0737	Hs.555910	1.47217	0.00429543
		ubinuclein 1	UBN1	Hs.440219	1.47118	0.00582284
		translocation protein 1	TLOC1	Hs.592561	1.37232	0.000902116
		exportin 6	XPO6	Hs.460468	1.27856	0.00228765
		interleukin 22 receptor, alpha 1	IL22RA1	Hs.110915	1.25976	0.00615955
		GATA binding protein 2	GATA2	Hs.367725	0.816085	0.00405591
		dynactin 6	DCTN6	Hs.158427	0.744964	0.00579199
		interleukin 3 receptor, alpha (low affinity)	IL3RA	Hs.632790	0.673902	0.0077964
		solute carrier family 16, member 7 (monocarboxylic acid transporter 2)	SLC16A7	Hs.439643	0.42746	0.0093152
		serine peptidase inhibitor, Kazal type 1	SPINK1	Hs.407856	0.387521	0.00262372
		neuroligin 4, Y-linked	NLGN4Y	Hs.439199	0.384582	0.00102167
		chromosome Y open reading frame 14	CYorf14		0.0334552	7.86722e-07
		eukaryotic translation initiation factor 1A, Y-linked	EIF1AY	Hs.461178	0.0263909	3.24475e-08
		jumonji, AT rich interactive domain 1D	JARID1D	Hs.80358	0.0239878	1.38601e-07
		DEAD (Asp-Glu-Ala-Asp) box polypeptide 3, Y-linked	DDX3Y	Hs.99120	0.00236089	1.26829e-08
		ribosomal protein S4, Y-linked 1	RPS4Y1	Hs.282376	0.000949494	1.61206e-13
