# Supplementary material for: Human and Murine Kidneys Show Gender- and Species-Specific Gene Expression Differences in Response to Injury
Source: PLoS One. 2009 Mar 11;4(3):e4802. doi: 10.1371/journal.pone.0004802 (PMC2652077; doi:10.1371/journal.pone.0004802)
Supplement: Table S6 — A List of differentially expressed transcripts of healthy human female glomeruli of <49 vs. >50 years of age (n = 4/per group). Statistical significance was determined by Student's t-test (genes with p value<0.01) Ratio of gcRMA normalized relative mRNA expression levels (<50/>50) B. List of differentially expressed transcripts of healthy human female tubuli of <49 vs. >50 years of age (n = 4/per group). Statistical significance was determined by Student's t-test (genes with p value<0.01) Ratio of gcRMA normalized relative mRNA expression levels (<50/>50) (0.09 MB XLS) [file pone.0004802.s006.xls]

## Sheet: Sheet1
Supplemetal Table6 (Si et al. The Human and Murine Kidney…)
A List of differentially expressed transcripts of healthy human female glomeruli of <49 vs >50 years of age (n=4/per group).								B List of differentially expressed transcripts of healthy human female tubuli of <49 vs >50 years of age (n=4/per group).
Statistical significance was determined by using the Student's t-test (genes with p value<0.01)								Statistical significance was determined by using the Student's t-test (genes with p value<0.01)
Ratio of gcRMA normalized relative mRNA expression levels (<50/>50))								Ratio of gcRMA normalized relative mRNA expression levels (Ratio F/M)
A.								B.
	Gene Name	Gene Symbol	Unigene ID	Ratio (<50/>50)	p-value (t-test)				Gene Name	Gene Symbol	Unigene ID	Ratio (<50/>50)	p-value (t-test)
	calcitonin/calcitonin-related polypeptide, alpha /// calcitonin-related polypeptide, beta /// neuroblastoma breakpoint family, member 14 /// DKFZP564O0823 protein /// neuroblastoma breakpoint family, member 1 /// par-3 partitioning defective 3 homolog B (C. elegans) /// KIAA1245 /// neuroblastoma breakpoint family, member 11 /// neuroblastoma breakpoint family, member 15 /// neuroblastoma breakpo…	CALCA /// CALCB /// NBPF14 /// DKFZP564O0823 /// NBPF1 /// PARD3B /// KIAA1245 /// NBPF11 /// NBPF15 /// NBPF20 /// NBPF9 /// NBPF10 /// NBPF8 /// LOC728936 /// LOC728980 /// LOC730476	Hs.512037	4.22942	0.00209875				TCDD-inducible poly(ADP-ribose) polymerase	TIPARP	Hs.12813	4.94275	0.00386888
	membrane associated guanylate kinase, WW and PDZ domain containing 2	MAGI2	Hs.583235	3.94178	0.00883491				family with sequence similarity 119, member B	FAM119B	Hs.632720	4.06156	0.00778554
	transmembrane, prostate androgen induced RNA	TMEPAI	Hs.517155	2.78479	0.00217751				chloride channel 6	CLCN6	Hs.193043	3.74599	0.00708694
	cytoskeleton-associated protein 4	CKAP4	Hs.74368	2.77155	0.000433234				CCAAT/enhancer binding protein (C/EBP), delta	CEBPD	Hs.440829	3.68412	0.00354192
	glutamyl-prolyl-tRNA synthetase	EPRS	Hs.497788	2.39672	0.00445347				tetraspanin 7	TSPAN7	Hs.441664	3.41158	0.00125267
	high-mobility group box 1	HMGB1	Hs.434102	2.33001	0.00450029				cathepsin L2	CTSL2	Hs.434529	3.40076	0.00364067
	baculoviral IAP repeat-containing 4	BIRC4	Hs.356076	2.18252	0.000461419				cyclin M2	CNNM2	Hs.643509	3.34112	0.00844877
	KIAA0195	KIAA0195	Hs.514474	2.12526	0.00863677				potassium channel tetramerisation domain containing 12 /// potassium channel tetramerisation domain containing 12	KCTD12	Hs.644125	3.13071	4.8536e-05
	zinc finger protein 609	ZNF609	Hs.595451	2.06718	0.00173223				transmembrane and coiled-coil domains 6	TMCO6	Hs.651145	3.05369	0.00581201
	Rho-related BTB domain containing 2	RHOBTB2	Hs.372688	1.97438	0.00381312				thrombospondin 1	THBS1	Hs.164226	3.02163	0.00771813
	cisplatin resistance-associated overexpressed protein	CROP	Hs.130293	1.87328	0.00586557				AT rich interactive domain 5B (MRF1-like)	ARID5B	Hs.535297	2.95586	0.00456573
	protein phosphatase 1, regulatory (inhibitor) subunit 12A	PPP1R12A	Hs.49582	1.79274	0.00352592				chromosome 10 open reading frame 38	C10orf38	Hs.66762	2.93251	0.00784859
	low density lipoprotein receptor-related protein 3	LRP3	Hs.515340	1.78313	0.00410121				chromosome 20 open reading frame 39	C20orf39	Hs.124638	2.75988	0.00249465
	sorting nexin 19	SNX19	Hs.444024	1.78138	0.00117319				chromosome 14 open reading frame 139	C14orf139	Hs.41502	2.75808	0.00835856
	HGFL gene /// HGFL gene	MGC17330	Hs.26670	1.7523	0.000821764				POM121 membrane glycoprotein (rat) /// nuclear envelope pore membrane LOC340318 /// similar to Nuclear envelope pore membrane protein POM 121 (Pore membrane protein of 121 kDa) (P145)	POM121 /// LOC340318 /// LOC729316	Hs.488624	2.66646	0.00526214
	WW domain containing transcription regulator 1	WWTR1	Hs.477921	1.66675	0.00140542				cytidine and dCMP deaminase domain containing 1 /// cytidine and dCMP deaminase domain containing 1	CDADC1	Hs.388220	2.63098	0.00771243
	C-terminal binding protein 2	CTBP2	Hs.501345	1.56003	0.00278475				endonuclease domain containing 1	ENDOD1	Hs.167115	2.5696	0.000102712
	chromosome 1 open reading frame 82	C1orf82	Hs.444421	1.54817	0.00564238				shroom family member 2	SHROOM2	Hs.567236	2.5086	0.00433033
	nuclear factor I/C (CCAAT-binding transcription factor)	NFIC	Hs.170131	1.51755	0.00444054				ATPase, H+ transporting, lysosomal accessory protein 2	ATP6AP2	Hs.495960	2.4103	0.000797994
	SET domain containing 2	SETD2	Hs.517941	1.44596	0.00757593				ring finger protein 103	RNF103	Hs.469199	2.39278	0.00483956
	TAO kinase 2	TAOK2	Hs.291623	1.34402	0.00680691				chromosome 6 open reading frame 106	C6orf106	Hs.643498	2.33746	0.00138563
	UPF1 regulator of nonsense transcripts homolog (yeast)	UPF1	Hs.515266	1.20558	0.00669768				cell division cycle 37 homolog (S. cerevisiae)-like 1	CDC37L1	Hs.561954	2.32974	0.000175802
	calcium channel, voltage-dependent, gamma subunit 4	CACNG4	Hs.514423	1.18559	0.00443749				glutamate dehydrogenase 2	GLUD2	Hs.368538	2.2977	0.00761585
	ribosomal protein L14	RPL14	Hs.446522	0.894782	0.0067725				insulin receptor	INSR		2.29009	0.00348479
	synaptotagmin binding, cytoplasmic RNA interacting protein	SYNCRIP	Hs.571177	0.701443	0.00872021				plakophilin 4	PKP4	Hs.407580	2.22777	0.00141702
	adenylate kinase 2	AK2	Hs.470907	0.67975	0.0099836				eukaryotic translation initiation factor 2, subunit 2 beta, 38kDa	EIF2S2	Hs.429180	2.20266	0.00735706
	aprataxin	APTX	Hs.20158	0.631129	0.000886323				inositol polyphosphate-5-phosphatase, 40kDa	INPP5A	Hs.651280	2.19533	0.00991289
	1-acylglycerol-3-phosphate O-acyltransferase 5 (lysophosphatidic acid acyltransferase, epsilon)	AGPAT5	Hs.624002	0.613148	0.006159				prostaglandin E receptor 3 (subtype EP3)	PTGER3	Hs.445000	2.19366	0.00226674
	hect domain and RLD 5	HERC5	Hs.26663	0.6	0.00566752				ATPase, Na+/K+ transporting, beta 3 polypeptide	ATP1B3	Hs.477789	2.15157	0.00298961
	cyclin-dependent kinase 8	CDK8	Hs.382306	0.564503	0.00630415				acyl-Coenzyme A oxidase 1, palmitoyl	ACOX1	Hs.464137	2.14757	0.00472429
	Sec23 homolog B (S. cerevisiae)	SEC23B	Hs.369373	0.535627	0.00780931				cAMP responsive element binding protein-like 2	CREBL2	Hs.591156	2.14229	0.0095076
	ribosomal protein L31	RPL31	Hs.469473	0.518697	0.00250952				adenosylhomocysteinase 3	KIAA0828	Hs.600789	2.04946	0.00134986
	WD repeat domain 71	WDR71	Hs.525017	0.505226	0.00520885				growth arrest and DNA-damage-inducible, alpha	GADD45A	Hs.80409	1.90553	0.000120827
	golgi SNAP receptor complex member 2	GOSR2	Hs.463278	0.47633	0.00242302				sodium channel, voltage-gated, type II, beta	SCN2B	Hs.129783	1.87652	0.000348174
	DIX domain containing 1	DIXDC1	Hs.446249	0.346848	0.00656513				membrane metallo-endopeptidase (neutral endopeptidase, enkephalinase)	MME	Hs.307734	1.83765	0.00217379
	chemokine (C-X-C motif) ligand 10	CXCL10	Hs.632586	0.0789498	0.00740292				chromosome X and Y open reading frame 3	CXYorf3	Hs.522572	1.82761	0.00547108
									serpin peptidase inhibitor, clade C (antithrombin), member 1	SERPINC1	Hs.75599	1.77959	0.00218562
									vacuolar protein sorting 37 homolog C (S. cerevisiae)	VPS37C	Hs.523715	1.77789	0.0084568
									synaptosomal-associated protein, 23kDa	SNAP23	Hs.511149	1.75752	6.70101e-05
									diaphanous homolog 1 (Drosophila)	DIAPH1	Hs.529451	1.7559	0.00570587
									splicing factor, arginine/serine-rich 4	SFRS4	Hs.469970	1.73659	0.00354135
									solute carrier family 4, sodium bicarbonate cotransporter, member 4	SLC4A4	Hs.5462	1.71279	0.00184515
									replication factor C (activator 1) 1, 145kDa /// replication factor C (activator 1) 1, 145kDa	RFC1	Hs.507475	1.71079	0.00136643
									protein phosphatase 1H (PP2C domain containing)	PPM1H	Hs.435479	1.7102	0.0080179
									KIAA0430	KIAA0430	Hs.173524	1.69801	0.00982897
									Nuclear receptor subfamily 2, group F, member 1	NR2F1	Hs.519445	1.69798	0.00402253
									translin	TSN	Hs.75066	1.66166	0.00781107
									membrane-associated ring finger (C3HC4) 6	Mar6	Hs.432862	1.65892	0.000706187
									(clone B3B3E13) Huntington's disease candidate region mRNA fragment	clone B3B3E13	Hs.632861	1.61846	0.00642413
									microtubule-associated protein 7	MAP7	Hs.486548	1.61728	0.0033106
									integrin, alpha 4 (antigen CD49D, alpha 4 subunit of VLA-4 receptor)	ITGA4	Hs.647873	1.61167	0.00125843
									ST3 beta-galactoside alpha-2,3-sialyltransferase 6	ST3GAL6	Hs.148716	1.61006	0.000499452
									telomeric repeat binding factor 2	TERF2	Hs.63335	1.60963	0.00625944
									glutaminase	GLS	Hs.116448	1.58934	0.00131339
									testis enhanced gene transcript (BAX inhibitor 1)	TEGT	Hs.35052	1.5744	0.00737674
									solute carrier family 25, member 44	SLC25A44	Hs.532375	1.57234	0.00901864
									transmembrane protease, serine 2 /// transmembrane protease, serine 2	TMPRSS2	Hs.439309	1.55645	0.00300833
									Rho GTPase activating protein 24 /// Rho GTPase activating protein 24	ARHGAP24	Hs.444229	1.54013	0.00625631
									splicing factor, arginine/serine-rich 2B	SFRS2B	Hs.648465	1.53903	0.00433135
									monoamine oxidase B	MAOB	Hs.46732	1.52243	0.00971023
									chloride channel 4	CLCN4	Hs.495674	1.5224	0.00792575
									immunoglobulin superfamily, member 4C	IGSF4C	Hs.370984	1.5093	0.00142463
									clock homolog (mouse)	CLOCK	Hs.436975	1.494	0.00211896
									general transcription factor IIIC, polypeptide 3, 102kDa	GTF3C3	Hs.470996	1.48828	0.00861247
									NSL1, MIND kinetochore complex component, homolog (S. cerevisiae)	NSL1	Hs.497692	1.48175	0.00810097
									cysteine and histidine-rich domain (CHORD)-containing 1	CHORDC1	Hs.22857	1.46045	0.00459562
									angel homolog 2 (Drosophila)	ANGEL2	Hs.157078	1.43872	0.00126362
									transient receptor potential cation channel, subfamily M, member 3	TRPM3	Hs.47288	1.42042	0.00502908
									ash2 (absent, small, or homeotic)-like (Drosophila)	ASH2L	Hs.521530	1.41574	0.00473103
									cytoskeleton associated protein 5	CKAP5	Hs.201253	1.38298	0.00203333
									baculoviral IAP repeat-containing 2	BIRC2	Hs.503704	1.34526	0.00972196
									ubiquitin associated protein 1	UBAP1	Hs.268963	1.31375	0.000832578
									solute carrier family 25 (mitochondrial carrier; phosphate carrier), member 3 /// solute carrier family 25 (mitochondrial carrier; phosphate carrier), member 3	SLC25A3	Hs.290404	1.30541	0.00456977
									cytosolic ovarian carcinoma antigen 1	COVA1	Hs.171458	1.27534	0.00868616
									phytanoyl-CoA 2-hydroxylase	PHYH	Hs.498732	1.27202	0.00883467
									Rab geranylgeranyltransferase, beta subunit	RABGGTB	Hs.78948	1.26149	0.00282177
									protein phosphatase 6, catalytic subunit	PPP6C	Hs.584019	1.25831	0.0019391
									tensin 3	TNS3	Hs.520814	1.23985	0.00836884
									solute carrier family 44, member 4	SLC44A4	Hs.335355	1.17639	0.00359571
									opiate receptor-like 1	OPRL1	Hs.2859	1.04325	0.00848707
									Ras-related GTP binding B	RRAGB	Hs.50282	1.00818	0.00370884
									tripartite motif-containing 14 /// tripartite motif-containing 14	TRIM14	Hs.575631	0.991552	0.00916119
									olfactory receptor, family 2, subfamily S, member 2	OR2S2	Hs.553540	0.990953	0.00886707
									CDC5 cell division cycle 5-like (S. pombe)	CDC5L	Hs.485471	0.990271	4.64875e-05
									1-acylglycerol-3-phosphate O-acyltransferase 4 (lysophosphatidic acid acyltransferase, delta)	AGPAT4	Hs.353175	0.988154	0.00545377
									erythroid associated factor	ERAF	Hs.274309	0.988102	0.00472106
									olfactomedin 1	OLFM1	Hs.522484	0.987582	0.00911037
									odorant binding protein 2A	OBP2A	Hs.567489	0.987575	0.00790588
									ribosomal RNA processing 12 homolog (S. cerevisiae)	RRP12	Hs.434251	0.987255	0.00551529
									sialic acid binding Ig-like lectin 7	SIGLEC7	Hs.274470	0.986443	0.00154777
									chromosome X open reading frame 15	CXorf15	Hs.555961	0.986176	0.00441441
									quaking homolog, KH domain RNA binding (mouse)	QKI	Hs.510324	0.985378	0.00776415
									glutamate receptor, metabotropic 6	GRM6	Hs.248131	0.985314	0.00505532
									chromosome 19 open reading frame 6	C19orf6	Hs.515003	0.98496	0.00167837
									immunoglobulin heavy constant delta	IGHD		0.984734	0.00647754
									Synaptojanin 2	SYNJ2	Hs.434494	0.984534	0.00222225
									major histocompatibility complex, class II, DR beta 4	HLA-DRB4	Hs.612586	0.984478	0.00150488
									atrophin 1	ATN1	Hs.143766	0.984116	0.000620118
									calcium channel, voltage-dependent, beta 1 subunit	CACNB1	Hs.635	0.983984	0.00509089
									CDNA FLJ20250 fis, clone COLF6635	gb:AK000257	Hs.610963	0.983954	0.00572987
									proline rich 3	PRR3	Hs.651434	0.983943	0.00134078
									metallophosphoesterase domain containing 1	MPPED1	Hs.592198	0.983663	0.00526389
									DKFZP434C153 protein	DKFZP434C153		0.983639	0.00847978
									myosin phosphatase-Rho interacting protein /// similar to myosin phosphatase-Rho interacting protein isoform 2 /// similar to myosin phosphatase-Rho interacting protein isoform 2	M-RIP /// LOC729143 /// LOC731655	Hs.646854	0.983631	0.00595361
									hypothetical LOC646649	LOC646649	Hs.645357	0.983611	0.0092638
									growth hormone 1	GH1		0.983505	0.00926993
									CD1b molecule /// CD1b molecule	CD1B	Hs.1310	0.983452	0.00761885
									Myosin IE	MYO1E	Hs.370392	0.983448	0.0087588
									proteoglycan 3	PRG3	Hs.251386	0.983044	0.00815738
									fibronectin type III domain containing 3A	FNDC3A	Hs.508010	0.982981	0.000558991
									RAR-related orphan receptor B	RORB	Hs.494178	0.982891	0.00403199
									protein phosphatase 1, regulatory (inhibitor) subunit 12B	PPP1R12B	Hs.444403	0.982861	0.00492067
									p21(CDKN1A)-activated kinase 4	PAK4	Hs.20447	0.982786	0.00537782
									lemur tyrosine kinase 2	LMTK2	Hs.444179	0.982765	0.00963469
									chromosome 9 open reading frame 27	C9orf27	Hs.23367	0.982694	0.00994984
									signal peptide, CUB domain, EGF-like 2	SCUBE2	Hs.523468	0.982528	0.00998705
									glycoprotein 2 (zymogen granule membrane)	GP2	Hs.53985	0.982516	0.00693832
									Ribosomal protein S14	RPS14	Hs.381126	0.982514	0.00984919
									orosomucoid 1 /// orosomucoid 2	ORM1 /// ORM2	Hs.567311	0.982488	0.00951933
									ATPase, Class VI, type 11A	ATP11A	Hs.29189	0.982353	0.00822148
									trace amine associated receptor 2	TAAR2	Hs.272382	0.982349	0.00578065
									G protein-coupled receptor 19	GPR19	Hs.504815	0.982336	0.000636622
									wings apart-like homolog (Drosophila)	WAPAL	Hs.203099	0.982226	0.00491761
									cholinergic receptor, nicotinic, alpha 1 (muscle)	CHRNA1	Hs.434479	0.982191	0.00962477
									transient receptor potential cation channel, subfamily A, member 1	TRPA1	Hs.137674	0.982069	0.00619507
									T cell receptor alpha locus	TRA@	Hs.74647	0.981986	0.00757137
									Cdon homolog (mouse)	CDON	Hs.38034	0.981934	0.00781212
									serine hydrolase-like 2	SERHL2	Hs.360940	0.981929	0.00322738
									leucine zipper, putative tumor suppressor 1	LZTS1	Hs.521432	0.981898	0.00900978
									purinergic receptor P2X, ligand-gated ion channel, 7	P2RX7	Hs.507102	0.981852	0.0093824
									bone morphogenetic protein 6	BMP6	Hs.285671	0.981825	0.00584981
									coiled-coil domain containing 81	CCDC81	Hs.144913	0.981813	0.00290111
									Kelch-like 22 (Drosophila)	KLHL22	Hs.517419	0.981802	0.00501619
									phosphatidylinositol-4-phosphate 5-kinase, type I, beta	PIP5K1B		0.981764	0.0097692
									glutamate receptor, ionotropic, N-methyl D-aspartate 2B	GRIN2B	Hs.445066	0.98165	0.00752843
									Smg-6 homolog, nonsense mediated mRNA decay factor (C. elegans)	SMG6	Hs.448342	0.981641	0.00387501
									forkhead box E3	FOXE3	Hs.112968	0.981601	0.005844
									GPI anchored molecule like protein	GML	Hs.545196	0.98159	0.00605898
									metastasis suppressor 1	MTSS1	Hs.336994	0.981511	0.00823628
									acyl-CoA synthetase long-chain family member 6	ACSL6	Hs.14945	0.981457	0.00690934
									KIAA0286 protein	KIAA0286	Hs.591040	0.981445	0.0097835
									Armadillo repeat gene deletes in velocardiofacial syndrome	ARVCF	Hs.645243	0.981441	0.00742572
									paired box gene 9	PAX9	Hs.132576	0.981395	0.00867606
									diacylglycerol kinase, theta 110kDa	DGKQ		0.981383	0.00761415
									Fc fragment of IgG, high affinity Ia, receptor (CD64)	FCGR1A	Hs.77424	0.981285	0.00674021
									fukutin related protein	FKRP	Hs.515493	0.981254	0.00664976
									chemokine (C-C motif) ligand 22	CCL22	Hs.534347	0.98125	0.00913474
									phosphodiesterase 4C, cAMP-specific (phosphodiesterase E1 dunce homolog, Drosophila)	PDE4C	Hs.631628	0.981228	0.00779166
									keratin 35	KRT35	Hs.73082	0.981219	0.00939675
									phospholipase A2, group IID	PLA2G2D	Hs.189507	0.981179	0.00640493
									mitogen-activated protein kinase 8 interacting protein 2	MAPK8IP2	Hs.558180	0.981142	0.00895047
									myeloid cell leukemia sequence 1 (BCL2-related)	MCL1	Hs.632486	0.981103	0.00506266
									tumor necrosis factor receptor superfamily, member 25	TNFRSF25	Hs.462529	0.981066	0.007276
									membrane-bound transcription factor peptidase, site 2	MBTPS2	Hs.585245	0.981023	0.00800926
									BR serine/threonine kinase 2	BRSK2	Hs.170819	0.98102	0.0096441
									lymphotoxin alpha (TNF superfamily, member 1)	LTA	Hs.36	0.981017	0.00890151
									retinoid X receptor, beta	RXRB	Hs.388034	0.98098	0.00753191
									Neural cell adhesion molecule 2	NCAM2	Hs.473450	0.98094	0.00915397
									cell division cycle 2-like 5 (cholinesterase-related cell division controller)	CDC2L5	Hs.233552	0.980908	0.00717394
									fascin homolog 2, actin-bundling protein, retinal (Strongylocentrotus purpuratus)	FSCN2	Hs.118555	0.980895	0.00811054
									spleen focus forming virus (SFFV) proviral integration oncogene spi1	SPI1	Hs.502511	0.980883	0.00972819
									Full length insert cDNA clone ZC35F11	gb:AL022165	Hs.633732	0.980817	0.00548313
									hypothetical protein LOC283970 /// similar to kidney-specific protein (KS) /// similar to nuclear pore complex interacting protein /// similar to kidney-specific protein (KS) /// similar to kidney-specific protein (KS)	LOC283970 /// LOC388237 /// LOC440350 /// LOC728734 /// LOC728741	Hs.534667	0.980769	0.00948819
									immunoglobulin superfamily, member 9B	IGSF9B	Hs.204121	0.980757	0.00943457
									nuclear receptor subfamily 5, group A, member 1	NR5A1	Hs.495108	0.980743	0.00977456
									Clone FLB9413 PRO2532	FLB9413		0.98074	0.00531865
									syntrophin, beta 1 (dystrophin-associated protein A1, 59kDa, basic component 1)	SNTB1	Hs.371902	0.980702	0.00911266
									mucin 5AC, oligomeric mucus/gel-forming	MUC5AC	Hs.534332	0.980695	0.00624137
									Homo sapiens cDNA FLJ20346 fis, clone HEP13776, highly similar to S72904 APK1 antigen=MAb KI. /FEA=mRNA /DB_XREF=gi:7020382 /UG=Hs.155185 cytosolic ovarian carcinoma antigen 1	gb:AK000353		0.980682	0.00879706
									glutamate receptor, ionotropic, kainate 3	GRIK3	Hs.2389	0.980652	0.00833057
									chromosome 6 open reading frame 123	C6orf123	Hs.520583	0.980624	0.00655332
									C-type lectin domain family 5, member A	CLEC5A	Hs.446235	0.980612	0.0099323
									pecanex homolog (Drosophila)	PCNX	Hs.158722	0.980567	0.00559324
									arachidonate 12-lipoxygenase pseudogene 2	ALOX12P2	Hs.378695	0.980546	0.00945278
									Stearoyl-CoA desaturase 5	SCD5	Hs.379191	0.98051	0.00600545
									arachidonate 12-lipoxygenase, 12R type	ALOX12B	Hs.136574	0.980504	0.00492916
									DnaJ (Hsp40) homolog, subfamily B, member 5	DNAJB5	Hs.237506	0.980393	0.00940463
									chorionic somatomammotropin hormone-like 1	CSHL1		0.980347	0.00811422
									pro-platelet basic protein-like 2	PPBPL2	Hs.3134	0.980306	0.00618595
									Homo sapiens clone HQ0245 PRO0245 mRNA	PRO0245		0.980293	0.00619806
									G protein-coupled receptor 98	GPR98	Hs.591777	0.980288	0.00654488
									melanoma antigen family A, 10	MAGEA10	Hs.18048	0.980287	0.00687324
									pancreatic lipase-related protein 2 /// pancreatic lipase-related protein 2	PNLIPRP2	Hs.423598	0.980285	0.00153636
									cholinergic receptor, nicotinic, alpha 5	CHRNA5	Hs.1614	0.980279	0.00774965
									cystatin E/M	CST6	Hs.139389	0.980242	0.0058049
									zinc finger, MYND-type containing 10	ZMYND10	Hs.526735	0.980231	0.00428007
									taste receptor, type 2, member 8	TAS2R8	Hs.533755	0.980211	0.00341952
									diaphanous homolog 3 (Drosophila) /// diaphanous homolog 3 (Drosophila)	DIAPH3	Hs.283127	0.980192	0.00708074
									arrestin, beta 1	ARRB1	Hs.503284	0.980184	0.00971142
									UDP-Gal:betaGlcNAc beta 1,3-galactosyltransferase, polypeptide 5	B3GALT5	Hs.197749	0.980158	0.00403497
									WEE1 homolog (S. pombe)	WEE1	Hs.249441	0.980142	0.00412989
									serine/threonine kinase 4	STK4	Hs.472838	0.980064	0.00787894
									defensin, beta 126 /// defensin, beta 126	DEFB126	Hs.124211	0.979984	0.00485304
									SMAD family member 3	SMAD3	Hs.36915	0.979978	0.00344752
									Clone FLB5539 PRO1454	gb:AF130057.1	Hs.621361	0.979961	0.00566266
									zinc finger protein 192	ZNF192	Hs.57679	0.979946	0.00683547
									Serologically defined colon cancer antigen 8	SDCCAG8	Hs.591530	0.979823	0.00648091
									Eukaryotic translation elongation factor 1 gamma	EEF1G	Hs.444467	0.979756	0.00967345
									myosin, heavy chain 7, cardiac muscle, beta	MYH7	Hs.278432	0.979683	0.00213561
									programmed cell death 1 ligand 2	PDCD1LG2	Hs.532279	0.979649	0.00828006
									glucagon-like peptide 2 receptor	GLP2R	Hs.248202	0.979636	0.00755137
									chromosome 13 open reading frame 18	C13orf18	Hs.98117	0.979596	0.00915666
									mannose-binding lectin (protein A) 1, pseudogene 1	MBL1P1	Hs.102310	0.979574	0.00648551
									chemokine (C-C motif) ligand 16	CCL16	Hs.10458	0.979572	0.00628049
									cAMP responsive element binding protein 1	CREB1	Hs.584750	0.979572	0.00454389
									neuropeptide Y receptor Y2	NPY2R	Hs.37125	0.979511	0.00988382
									transducin (beta)-like 2	TBL2	Hs.647044	0.979483	0.00319608
									Cas-Br-M (murine) ecotropic retroviral transforming sequence c	CBLC	Hs.466907	0.979317	0.00640066
									Transient receptor potential cation channel, subfamily M, member 1	TRPM1	Hs.155942	0.979276	0.00653358
									putative X-linked retinopathy protein	DXS542	Hs.633947	0.979221	0.00363282
									ribonuclease, RNase A family, 1 (pancreatic)	RNASE1	Hs.78224	0.979179	0.008185
									killer cell immunoglobulin-like receptor, three domains, long cytoplasmic tail, 2	KIR3DL2		0.979153	0.00241287
									neuropeptides B/W receptor 2	NPBWR2	Hs.248118	0.979074	0.00691221
									Transcribed locus	Transcribed locus	Hs.612483	0.979072	0.00722559
									tumor necrosis factor (ligand) superfamily, member 18	TNFSF18	Hs.248197	0.979038	0.00753583
									unc-51-like kinase 4 (C. elegans)	ULK4	Hs.563159	0.979025	0.00945928
									KIAA1922 protein	KIAA1922	Hs.597881	0.979022	0.00702051
									mucin 7, secreted	MUC7	Hs.631946	0.978892	0.00891452
									immunoglobulin heavy constant mu	IGHM		0.978763	0.00733052
									protein tyrosine phosphatase, receptor type, N polypeptide 2	PTPRN2	Hs.490789	0.978658	0.00305316
									Major histocompatibility complex, class I, C	HLA-C	Hs.449621	0.978611	0.00139121
									neuregulin 1	NRG1	Hs.453951	0.978549	0.00907967
									Triple functional domain (PTPRF interacting)	TRIO	Hs.130031	0.97854	0.00836509
									IKAROS family zinc finger 3 (Aiolos)	IKZF3	Hs.444388	0.978479	0.00641843
									dopamine receptor D3 /// dopamine receptor D3	DRD3	Hs.121478	0.978439	0.00657043
									fasciculation and elongation protein zeta 2 (zygin II)	FEZ2	Hs.258563	0.978421	0.00871517
									CDNA: FLJ21672 fis, clone COL09025	FLJ21672	Hs.587799	0.978388	0.00588525
									wingless-type MMTV integration site family, member 7A	WNT7A	Hs.72290	0.978379	0.00418833
									suppressor of hairy wing homolog 1 (Drosophila)	SUHW1	Hs.178665	0.978376	0.00817423
									striatin, calmodulin binding protein	STRN	Hs.631884	0.978362	0.00495149
									G protein-coupled receptor 17	GPR17	Hs.46453	0.978337	0.00283751
									chromosome 10 open reading frame 110	C10orf110	Hs.644603	0.978275	0.00801219
									G protein-coupled receptor 20	GPR20	Hs.188859	0.978188	0.0085125
									Fatty acid binding protein 7, brain	FABP7	Hs.26770	0.978157	0.00559861
									Kazrin	KIAA1026	Hs.368823	0.978138	0.00771864
									hypothetical protein LOC664727	LOC664727		0.978104	0.00500486
									family with sequence similarity 5, member B	FAM5B	Hs.495918	0.977986	0.00531598
									MCM10 minichromosome maintenance deficient 10 (S. cerevisiae)	MCM10	Hs.198363	0.977909	0.0091885
									estrogen receptor 2 (ER beta)	ESR2	Hs.443150	0.977842	0.00365095
									retinal pigment epithelium-derived rhodopsin homolog	RRH	Hs.352262	0.977819	0.00913359
									G antigen 1 /// G antigen 2 /// G antigen 4 /// G antigen 5 /// G antigen 6 /// G antigen 7 /// G antigen 7B /// G antigen 8 /// similar to GAGE-2 protein (G antigen 2) /// G antigen 12D /// G antigen 12G /// similar to GAGE-4 protein (G antigen 4) /// similar to GAGE-8 protein (G antigen 8) /// similar to G antigen 7 /// G antigen 12B /// similar to G antigen 7 /// similar to G antigen 7 /// sim…	GAGE1 /// GAGE2 /// GAGE4 /// GAGE5 /// GAGE6 /// GAGE7 /// GAGE7B /// GAGE8 /// LOC645037 /// GAGE12D /// GAGE12G /// LOC729396 /// LOC729408 /// LOC729422 /// GAGE12B /// LOC729431 /// LOC729442 /// LOC729447	Hs.632803	0.97778	0.00444625
									serpin peptidase inhibitor, clade A (alpha-1 antiproteinase, antitrypsin), member 1	SERPINA1	Hs.525557	0.977647	0.00762629
									ATPase, Class V, type 10A	ATP10A	Hs.128041	0.977635	0.00945916
									aquaporin 6, kidney specific	AQP6	Hs.54505	0.977608	0.0096751
									methyl-CpG binding domain protein 2	MBD2	Hs.25674	0.977542	0.00826628
									vasoactive intestinal peptide receptor 2	VIPR2	Hs.490817	0.977504	0.00755321
									SMAD in the antisense orientation	DAMS	Hs.59666	0.977492	0.00232831
									protocadherin gamma subfamily A, 3	PCDHGA3		0.977394	0.00465432
									SH3-domain GRB2-like 3	SH3GL3		0.977263	0.00134297
									hyperpolarization activated cyclic nucleotide-gated potassium channel 2	HCN2	Hs.124161	0.977228	0.00891265
									sex determining region Y	SRY	Hs.1992	0.977221	0.00223086
									interleukin 1 family, member 9	IL1F9	Hs.211238	0.977211	0.00739562
									farnesyltransferase, CAAX box, beta	FNTB	Hs.632345	0.976993	0.00590501
									ADAM metallopeptidase domain 19 (meltrin beta)	ADAM19	Hs.483944	0.976812	0.0099921
									T-complex protein 1	CESK1	Hs.128342	0.976553	0.00753211
									exocyst complex component 7	EXOC7	Hs.533985	0.976547	0.00862255
									melanocortin 2 receptor (adrenocorticotropic hormone)	MC2R	Hs.248144	0.97647	0.00943154
									Fanconi anemia, complementation group A /// Fanconi anemia, complementation group A	FANCA	Hs.567267	0.97635	0.00895245
									egf-like module containing, mucin-like, hormone receptor-like 2	EMR2	Hs.531619	0.976257	0.00431117
									CMT1A duplicated region transcript 1	CDRT1	Hs.632233	0.975561	0.00950242
									cytochrome P450, family 2, subfamily A, polypeptide 6	CYP2A6	Hs.439056	0.975553	0.00199641
									gamma-aminobutyric acid (GABA) A receptor, gamma 3	GABRG3	Hs.569475	0.975112	0.00564434
									Hypothetical protein FLJ33790	FLJ33790	Hs.292451	0.974919	0.00736138
									KIAA0173	KIAA0173		0.974913	0.00230591
									histamine receptor H4	HRH4	Hs.287388	0.974866	0.00523232
									tolloid-like 2	TLL2	Hs.154296	0.974772	0.00105775
									RWD domain containing 3	RWDD3	Hs.547236	0.974724	0.00445507
									heparan sulfate 6-O-sulfotransferase 1 /// similar to Heparan-sulfate 6-O-sulfotransferase 1 (HS6ST-1)	HS6ST1 /// LOC728969	Hs.647625	0.974703	0.00798386
									desmoglein 3 (pemphigus vulgaris antigen)	DSG3	Hs.1925	0.974199	0.00823323
									reticulocalbin 3, EF-hand calcium binding domain	RCN3	Hs.567550	0.974064	0.00913516
									claudin 18	CLDN18	Hs.240182	0.973971	0.005247
									C33.6 unnamed HERV-H protein /// C33.6 unnamed HERV-H protein	HERV-H	Hs.567221	0.973791	0.00331354
									Inhibitor of growth family, member 2	ING2	Hs.107153	0.973705	0.00363418
									potassium channel, subfamily K, member 12	KCNK12	Hs.591586	0.973539	0.00325246
									histone cluster 1, H4h	HIST1H4H	Hs.591790	0.973374	0.00122391
									chondroitin sulfate proteoglycan 2 (versican)	CSPG2	Hs.643801	0.973353	0.00541566
									Pyruvate kinase, muscle	PKM2	Hs.534770	0.973346	0.00292822
									ameloblastin (enamel matrix protein)	AMBN	Hs.272396	0.97286	0.00269084
									coiled-coil domain containing 57	CCDC57	Hs.631724	0.972675	0.00722301
									similar to beta-1,4-mannosyltransferase /// similar to beta-1,4-mannosyltransferase	LOC728263 /// LOC731183	Hs.455099	0.97259	0.00898585
									calpain 9	CAPN9	Hs.498021	0.97257	0.00450572
									vav 1 oncogene	VAV1	Hs.116237	0.972132	0.00328519
									frizzled homolog 8 (Drosophila)	FZD8	Hs.302634	0.971937	0.00667564
									protocadherin alpha 2	PCDHA2		0.971848	0.00714107
									interferon, alpha 2	IFNA2	Hs.211575	0.971556	0.00670723
									estrogen receptor 1	ESR1	Hs.208124	0.971119	0.00374105
									Chromosome 22 open reading frame 36	C22orf36	Hs.113314	0.970967	0.00304254
									5-hydroxytryptamine (serotonin) receptor 7 (adenylate cyclase-coupled) /// 5-hydroxytryptamine (serotonin) receptor 7 pseudogene	HTR7 /// HTR7P	Hs.593282	0.970797	0.00953981
									microtubule-associated protein 2	MAP2	Hs.368281	0.970795	0.00825399
									myeloid/lymphoid or mixed-lineage leukemia (trithorax homolog, Drosophila); translocated to, 4	MLLT4	Hs.648081	0.970446	0.000260869
									Rh blood group, D antigen	RHD	Hs.647623	0.970411	0.00417335
									calpain 10	CAPN10	Hs.112218	0.970197	0.00778982
									mediator of RNA polymerase II transcription, subunit 12 homolog (S. cerevisiae)	MED12	Hs.409226	0.970127	0.00297533
									cyclin-dependent kinase inhibitor 1C (p57, Kip2)	CDKN1C	Hs.106070	0.97002	0.00614992
									Homo sapiens fatty acid-binding protein 3	FABP3-ps		0.969522	0.00606236
									sarcoglycan, alpha (50kDa dystrophin-associated glycoprotein)	SGCA	Hs.463412	0.968651	0.00211375
									gelsolin (amyloidosis, Finnish type)	GSN	Hs.522373	0.968363	0.0012187
									Calsyntenin 2	CLSTN2	Hs.158529	0.967717	0.00895666
									glutathione peroxidase 5 (epididymal androgen-related protein)	GPX5	Hs.248129	0.967375	0.00250979
									potassium channel tetramerisation domain containing 13	KCTD13	Hs.534590	0.967039	0.000924227
									zinc finger and BTB domain containing 33	ZBTB33	Hs.143604	0.966971	0.00959021
									histocompatibility (minor) HB-1	HMHB1	Hs.158320	0.966618	0.00978998
									ras homolog gene family, member H	RHOH	Hs.160673	0.966092	0.00498933
									regulator of G-protein signalling 14	RGS14	Hs.9347	0.965713	0.00346944
									Human estrogen receptor-related protein	ERRP		0.965675	0.00209805
									homeobox, hematopoietically expressed	HHEX	Hs.118651	0.965499	0.00988541
									G protein-coupled receptor 172B	GPR172B	Hs.632247	0.965242	0.00418502
									tripartite motif-containing 2	TRIM2	Hs.435711	0.964902	0.0070098
									AF034176 Human mRNA (Tripodis and Ragoussis) Homo sapiens cDNA clone ntcon5 contig	AK025759	Hs.592692	0.964378	0.00395707
									gb:AL049252.1	gb:AL049252.1		0.964246	0.00450811
									KIAA1622	KIAA1622	Hs.259599	0.963091	0.00564546
									collagen, type V, alpha 3	COL5A3	Hs.235368	0.960639	0.00196131
									Homo sapiens, clone IMAGE:3862054, mRNA	gb:AF098968	Hs.522143	0.96061	0.00788471
									hypothetical protein FLJ23584	CTA-216E10.6	Hs.517653	0.960578	0.00422834
									ataxin 8 opposite strand	ATXN8OS	Hs.539653	0.959977	0.00232703
									interleukin 1 family, member 5 (delta)	IL1F5	Hs.516301	0.959025	0.00845536
									oxidized low density lipoprotein (lectin-like) receptor 1	OLR1	Hs.412484	0.958789	0.00552399
									sine oculis homeobox homolog 2 (Drosophila)	SIX2	Hs.101937	0.958779	0.00317484
									TROVE domain family, member 2	TROVE2	Hs.288178	0.958311	0.00789343
									Homo sapiens hypothetical protein FLJ20837	gb:NM_017964		0.955976	0.00793456
									Homo sapiens clone N97 immunoglobulin heavy chain variable region mRNA,	N97		0.954947	0.00534743
									Ubiquitin protein ligase E3A (human papilloma virus E6-associated protein, Angelman syndrome)	UBE3A	Hs.22543	0.954472	0.00513285
									golgin-like protein /// golgi autoantigen, golgin subfamily a, 6 /// similar to Golgin subfamily A member 6 (Golgin linked to PML) (Golgin-like protein)	GOLGA /// GOLGA6 /// LOC653641	Hs.568193	0.95341	0.00296179
									Immunoglobulin lambda locus	IGL@	Hs.449585	0.952521	0.00902011
									Fas (TNF receptor superfamily, member 6)	FAS	Hs.244139	0.950032	0.00280735
									alcohol dehydrogenase 1A (class I), alpha polypeptide	ADH1A		0.942993	0.00506529
									kallikrein-related peptidase 2	KLK2	Hs.515560	0.942755	0.00808638
									UDP-N-acetyl-alpha-D-galactosamine:polypeptide N-acetylgalactosaminyltransferase 10 (GalNAc-T10)	GALNT10	Hs.432818	0.941585	0.00647677
									zinc finger protein 750	ZNF750	Hs.651122	0.934981	0.00150134
									SRY (sex determining region Y)-box 12	SOX12	Hs.43627	0.928092	0.00317694
									SKI-like oncogene	SKIL	Hs.581632	0.922827	0.00831099
									sparc/osteonectin, cwcv and kazal-like domains proteoglycan (testican) 3	SPOCK3	Hs.481133	0.91999	0.00947258
									calcium channel, voltage-dependent, alpha 1G subunit	CACNA1G	Hs.591169	0.916722	0.00911473
									brain-derived neurotrophic factor	BDNF	Hs.502182	0.9152	0.0055008
									tousled-like kinase 1	TLK1	Hs.470586	0.913691	0.00674871
									gastric intrinsic factor (vitamin B synthesis)	GIF	Hs.110014	0.91173	0.00696424
									family with sequence similarity 49, member B	FAM49B	Hs.126941	0.904601	0.00503503
									dopa decarboxylase (aromatic L-amino acid decarboxylase)	DDC	Hs.359698	0.900708	0.00747069
									pleckstrin	PLEK	Hs.468840	0.895661	0.0086074
									MRNA; cDNA DKFZp434K0610 (from clone DKFZp434K0610)	gb:AL137590	Hs.409816	0.892013	0.00231884
									CDNA: FLJ21541 fis, clone COL06166	gb:AK025194	Hs.587967	0.888537	0.00759433
									nuclear cap binding protein subunit 1, 80kDa	NCBP1	Hs.595669	0.886211	0.00584851
									MyoD family inhibitor domain containing	MDFIC	Hs.427236	0.872846	0.00667969
									WD repeat and HMG-box DNA binding protein 1	WDHD1	Hs.385998	0.851695	0.00866911
									Prostate androgen-regulated transcript 1	PART1	Hs.146312	0.840027	0.00583827
									KIAA0831	KIAA0831	Hs.414809	0.792716	0.00793211
									gem (nuclear organelle) associated protein 8	GEMIN8	Hs.592237	0.770084	0.00665255
									integrin, beta 3 (platelet glycoprotein IIIa, antigen CD61)	ITGB3	Hs.218040	0.757336	0.00895648
									ankyrin repeat domain 12	ANKRD12	Hs.464585	0.705908	0.00266512
									C1q and tumor necrosis factor related protein 3 /// C1q and tumor necrosis factor related protein 3	C1QTNF3	Hs.171929	0.68649	0.000642457
									plectin 1, intermediate filament binding protein 500kDa	PLEC1	Hs.434248	0.675139	0.00832514
									myozenin 2	MYOZ2	Hs.381047	0.652109	0.00244982
									prefoldin subunit 4	PFDN4	Hs.91161	0.630749	0.000447375
									CCR4-NOT transcription complex, subunit 8	CNOT8	Hs.26703	0.594744	0.00278256
									apoptosis-associated tyrosine kinase	AATK	Hs.514575	0.492906	0.00717627
									malic enzyme 3, NADP(+)-dependent, mitochondrial /// protease, serine, 23	ME3 /// PRSS23	Hs.199743	0.48686	0.00223635
									choline kinase beta /// carnitine palmitoyltransferase 1B (muscle) /// myosin, heavy chain 1, skeletal muscle, adult /// Rho GTPase activating protein 29	CHKB /// CPT1B /// MYH1 /// ARHGAP29	Hs.439777	0.464544	0.00478668
									regulator of G-protein signalling 1	RGS1	Hs.75256	0.461165	0.00201763
									Zinc finger protein 529	ZNF529	Hs.515376	0.438299	0.000515101
									chloride intracellular channel 1	CLIC1	Hs.414565	0.426521	0.00436035
									flavin containing monooxygenase 5	FMO5	Hs.642706	0.365978	0.00193772
