# Supplementary material for: Human and Murine Kidneys Show Gender- and Species-Specific Gene Expression Differences in Response to Injury
Source: PLoS One. 2009 Mar 11;4(3):e4802. doi: 10.1371/journal.pone.0004802 (PMC2652077; doi:10.1371/journal.pone.0004802)
Supplement: Table S7 — The complete list of gene ontology terms showing significant enrichment. Enriched GO terms at level 5 were determined by David 2.0 program (p<0.05, modified Fisher Exact test). Gene Ontology terms were determined for Biological process/Molecular Function and Cellular Component. A. Gender biased genes healthy human male glomeruli vs healthy female glomeruli B. Gender biased genes healthy human male tubuli vs healthy female tubuli C. Gender biased genes diseased human male tubuli vs diseased female tubuli D. Gender biased genes healthy male Balb/c mice vs healthy female mice E. Gender biased genes diseased doxorubicin treated male Balb/c mice vs dox treated female mice (0.03 MB XLS) [file pone.0004802.s007.xls]

## Sheet: GO term Lv5
Supplemetal Table7 (Si et al. The Human and Murine Kidney…)
List of significantly enriched gene ontology terms amongst the differentially expressed transcripts Enriched GO terms at level 5 were determined by David 2.0 program (p<0.05, modified Fisher Exact test).
Gene Ontology terms were determined for Biological process/ Molecular Function and Cellular Component
A. Gender biased genes healthy human male glomeruli vs healthy female glomeruli
	Biological process			Molecular function			Cellular component
	Term (Sex-biased genes in healthy human kidney glomeruli)	PValue		Term (Sex-biased genes in healthy human kidney glomeruli)	PValue		Term (Sex-biased genes in healthy human kidney glomeruli)	PValue
	GO:0045765~regulation of angiogenesis	0.0489141		none			GO:0005843~cytosolic small ribosomal subunit (sensu Eukaryota)	0.0395623
	GO:0006412~translation	0.0410909					GO:0005829~cytosol	0.0206901
B. Gender biased genes healthy human male tubuli vs healthy female tubuli
	Term (Sex-biased genes in healthy human kidney tubuli)			Term (Sex-biased genes in healthy human kidney tubuli)			Term (Sex-biased genes in healthy human kidney tubuli)
	GO:0022618~protein-RNA complex assembly	0.0378908		none			none
	GO:0000074~regulation of progression through cell cycle	0.0495063
	GO:0006413~translational initiation	0.0168644
C. Gender biased genes diseased human male tubuli vs diseased female tubuli
	Term (Sex-biased genes in diseased human kidney tubuli)			Term (Sex-biased genes in diseased human kidney tubuli)			Term (Sex-biased genes in diseased human kidney tubuli)
	none			none			none
D. Gender biased genes diseased healthy male Ballb/c mice vs healthy female mice
	Term (Sex-biased genes in healthy mice kidney)			Term (Sex-biased genes in healthy mice kidney)			Term (Sex-biased genes in healthy mice kidney)
	GO:0032787~monocarboxylic acid metabolic process	3.63473e-11		GO:0050381~unspecific monooxygenase activity	0.00018684		GO:0005737~cytoplasm	2.77369e-42
	GO:0006631~fatty acid metabolic process	5.65001e-08		GO:0015020~glucuronosyltransferase activity	0.000585871		GO:0044444~cytoplasmic part	3.62893e-31
	GO:0008610~lipid biosynthetic process	1.43823e-07		GO:0005506~iron ion binding	0.000655561		GO:0005739~mitochondrion	1.07148e-13
	GO:0006749~glutathione metabolic process	0.000140687		GO:0008415~acyltransferase activity	0.00101338		GO:0042598~vesicular fraction	9.75167e-10
	GO:0006508~proteolysis	0.00014795		GO:0015293~symporter activity	0.00105157		GO:0005792~microsome	1.70387e-09
	GO:0006084~acetyl-CoA metabolic process	0.000240347		GO:0008235~metalloexopeptidase activity	0.00285491		GO:0005829~cytosol	8.1065e-09
	GO:0046394~carboxylic acid biosynthetic process	0.000321093		GO:0004177~aminopeptidase activity	0.0108532		GO:0005783~endoplasmic reticulum	1.83626e-07
	GO:0043632~modification-dependent macromolecule catabolic process	0.000657775		GO:0031402~sodium ion binding	0.0155887		GO:0043229~intracellular organelle	5.07843e-07
	GO:0007596~blood coagulation	0.000707254		GO:0004385~guanylate kinase activity	0.0310412		GO:0005830~cytosolic ribosome (sensu Eukaryota)	1.5264e-06
	GO:0030163~protein catabolic process	0.000738544		GO:0051119~sugar transmembrane transporter activity	0.0322327		GO:0044429~mitochondrial part	1.82424e-06
	GO:0009069~serine family amino acid metabolic process	0.000808832		GO:0004768~stearoyl-CoA 9-desaturase activity	0.0447579		GO:0005743~mitochondrial inner membrane	2.44478e-06
	GO:0044257~cellular protein catabolic process	0.000993301					GO:0019866~organelle inner membrane	2.79489e-06
	GO:0009108~coenzyme biosynthetic process	0.00106706					GO:0005840~ribosome	5.13596e-06
	GO:0006694~steroid biosynthetic process	0.00113298					GO:0031966~mitochondrial membrane	9.04948e-06
	GO:0006412~translation	0.00174197					GO:0005740~mitochondrial envelope	9.912e-06
	GO:0006633~fatty acid biosynthetic process	0.00231747					GO:0043231~intracellular membrane-bound organelle	1.11005e-05
	GO:0006605~protein targeting	0.00293525					GO:0005777~peroxisome	1.19962e-05
	GO:0045786~negative regulation of progression through cell cycle	0.00329616					GO:0042579~microbody	1.19962e-05
	GO:0006461~protein complex assembly	0.00366503					GO:0031967~organelle envelope	7.99945e-05
	GO:0008360~regulation of cell shape	0.0041679					GO:0044445~cytosolic part	0.000315476
	GO:0022604~regulation of cell morphogenesis	0.0041679					GO:0016323~basolateral plasma membrane	0.00107638
	GO:0007162~negative regulation of cell adhesion	0.00420367					GO:0033279~ribosomal subunit	0.00146002
	GO:0008202~steroid metabolic process	0.00479605					GO:0016324~apical plasma membrane	0.0020269
	GO:0030029~actin filament-based process	0.00573408					GO:0005794~Golgi apparatus	0.00295683
	GO:0009309~amine biosynthetic process	0.00721298					GO:0005843~cytosolic small ribosomal subunit (sensu Eukaryota)	0.00419103
	GO:0030865~cortical cytoskeleton organization and biogenesis	0.00763096					GO:0015935~small ribosomal subunit	0.0063784
	GO:0030835~negative regulation of actin filament depolymerization	0.00821337					GO:0000502~proteasome complex (sensu Eukaryota)	0.01565
	GO:0000902~cell morphogenesis	0.0099022					GO:0005938~cell cortex	0.0230545
	GO:0030334~regulation of cell migration	0.0115603					GO:0030529~ribonucleoprotein complex	0.0309405
	GO:0030042~actin filament depolymerization	0.0120192					GO:0031980~mitochondrial lumen	0.0429491
	GO:0030834~regulation of actin filament depolymerization	0.0120192					GO:0005759~mitochondrial matrix	0.0429491
	GO:0051259~protein oligomerization	0.012252
	GO:0008366~axon ensheathment	0.0138317
	GO:0007272~ensheathment of neurons	0.0138317
	GO:0006720~isoprenoid metabolic process	0.0181266
	GO:0001936~regulation of endothelial cell proliferation	0.0182455
	GO:0009117~nucleotide metabolic process	0.0185687
	GO:0008203~cholesterol metabolic process	0.0220462
	GO:0007050~cell cycle arrest	0.0224945
	GO:0008299~isoprenoid biosynthetic process	0.0233452
	GO:0042364~water-soluble vitamin biosynthetic process	0.0233452
	GO:0006886~intracellular protein transport	0.0233892
	GO:0008064~regulation of actin polymerization and/or depolymerization	0.0261499
	GO:0009310~amine catabolic process	0.0269569
	GO:0008285~negative regulation of cell proliferation	0.0296115
	GO:0009063~amino acid catabolic process	0.0299635
	GO:0002011~morphogenesis of an epithelial sheet	0.0311933
	GO:0001937~negative regulation of endothelial cell proliferation	0.0311933
	GO:0046907~intracellular transport	0.0340872
	GO:0016125~sterol metabolic process	0.0380463
	GO:0033043~regulation of organelle organization and biogenesis	0.0441776
	GO:0008652~amino acid biosynthetic process	0.0441776
	GO:0001508~regulation of action potential	0.0441776
	GO:0051493~regulation of cytoskeleton organization and biogenesis	0.0441776
	GO:0006783~heme biosynthetic process	0.0463922
	GO:0042311~vasodilation	0.0463922
	GO:0015031~protein transport	0.0466802
	GO:0015672~monovalent inorganic cation transport	0.049094
E. Gender biased genes diseased doxorubicin treated male Ballb/c mice vs dox treated female mice
	Term (Sex-biased genes in diseased mice kidney)			Term (Sex-biased genes in diseased mice kidney)			Term (Sex-biased genes in diseased mice kidney)
	GO:0008610~lipid biosynthetic process	9.53465e-06		glucuronosyltransferase activity	0.000157776		GO:0005737~cytoplasm	7.5298e-24
	GO:0032787~monocarboxylic acid metabolic process	2.73032e-05		symporter activity	0.000461721		GO:0044444~cytoplasmic part	6.18649e-19
	GO:0006631~fatty acid metabolic process	5.88426e-05		iron ion binding	0.00345361		GO:0043231~intracellular membrane-bound organelle	4.68598e-16
	GO:0016071~mRNA metabolic process	0.000994813		pyrophosphatase activity	0.00345928		GO:0043229~intracellular organelle	1.47894e-13
	GO:0046394~carboxylic acid biosynthetic process	0.00135546		glyceraldehyde-3-phosphate dehydrogenase activity	0.00937236		GO:0005739~mitochondrion	2.87396e-07
	GO:0009069~serine family amino acid metabolic process	0.00149726		threonine endopeptidase activity	0.0173052		GO:0042598~vesicular fraction	1.60039e-06
	GO:0006633~fatty acid biosynthetic process	0.0032741		unspecific monooxygenase activity	0.024359		GO:0044429~mitochondrial part	1.71955e-06
	GO:0045941~positive regulation of transcription	0.00434037		sugar transmembrane transporter activity	0.0401451		GO:0042579~microbody	6.02412e-06
	GO:0045935~positive regulation of nucleobase, nucleoside, nucleotide and nucleic acid metabolic process	0.00581135		glutathione peroxidase activity	0.0417457		GO:0005777~peroxisome	6.02412e-06
	GO:0045893~positive regulation of transcription, DNA-dependent	0.00645768					GO:0005743~mitochondrial inner membrane	6.07281e-06
	GO:0006396~RNA processing	0.00831036					GO:0005792~microsome	1.10083e-05
	GO:0014031~mesenchymal cell development	0.00996125					GO:0005740~mitochondrial envelope	1.11159e-05
	GO:0006325~establishment and/or maintenance of chromatin architecture	0.0103918					GO:0019866~organelle inner membrane	1.46567e-05
	GO:0030970~retrograde protein transport, ER to cytosol	0.0110895					GO:0031966~mitochondrial membrane	1.50496e-05
	GO:0006323~DNA packaging	0.0136901					GO:0031967~organelle envelope	4.33119e-05
	GO:0014033~neural crest cell differentiation	0.0142743					GO:0005829~cytosol	8.7551e-05
	GO:0006694~steroid biosynthetic process	0.0151709					GO:0005783~endoplasmic reticulum	9.25342e-05
	GO:0001937~negative regulation of endothelial cell proliferation	0.0179423					GO:0016324~apical plasma membrane	0.00112772
	GO:0001755~neural crest cell migration	0.0200401					GO:0000502~proteasome complex (sensu Eukaryota)	0.00437871
	GO:0006984~ER-nuclear signaling pathway	0.0200401					GO:0044446~intracellular organelle part	0.00470439
	GO:0000902~cell morphogenesis	0.0202531					GO:0042175~nuclear envelope-endoplasmic reticulum network	0.00696679
	GO:0046907~intracellular transport	0.0202707					GO:0005634~nucleus	0.00748084
	GO:0015031~protein transport	0.0225926					GO:0005794~Golgi apparatus	0.00877091
	GO:0007264~small GTPase mediated signal transduction	0.0234305					GO:0030529~ribonucleoprotein complex	0.00984124
	GO:0031325~positive regulation of cellular metabolic process	0.0247309					GO:0019898~extrinsic to membrane	0.0103727
	GO:0007549~dosage compensation	0.0261296					GO:0000323~lytic vacuole	0.0130929
	GO:0016197~endosome transport	0.0298311					GO:0005789~endoplasmic reticulum membrane	0.0136662
	GO:0006886~intracellular protein transport	0.0355132					GO:0005681~spliceosome	0.0146998
	GO:0030307~positive regulation of cell growth	0.0355203					GO:0005839~proteasome core complex (sensu Eukaryota)	0.0164362
	GO:0006349~genetic imprinting	0.0355203					GO:0005768~endosome	0.0214822
	GO:0030968~unfolded protein response	0.0370668					GO:0044432~endoplasmic reticulum part	0.0294427
	GO:0009108~coenzyme biosynthetic process	0.0389946					GO:0016010~dystrophin-associated glycoprotein complex	0.032588
	GO:0000377~RNA splicing, via transesterification reactions with bulged adenosine as nucleophile	0.0396523					GO:0044427~chromosomal part	0.032948
	GO:0001568~blood vessel development	0.0427182					GO:0044454~nuclear chromosome part	0.0354607
	GO:0007167~enzyme linked receptor protein signaling pathway	0.043043					GO:0005773~vacuole	0.0356297
	GO:0001944~vasculature development	0.0471968					GO:0005605~basal lamina	0.048306
	GO:0030163~protein catabolic process	0.0485477					GO:0005911~intercellular junction	0.0484088
	GO:0006357~regulation of transcription from RNA polymerase II promoter	0.0488464
	GO:0007596~blood coagulation	0.0490363
