# Supplementary material for: Human and Murine Kidneys Show Gender- and Species-Specific Gene Expression Differences in Response to Injury
Source: PLoS One. 2009 Mar 11;4(3):e4802. doi: 10.1371/journal.pone.0004802 (PMC2652077; doi:10.1371/journal.pone.0004802)
Supplement: Table S8 — The complete list of transcription factor binding sites (TFBS) showing statistically significant enrichment on the gender-biased genes. A. Human healthy male vs female tubuli B. Human diseased male vs diseased female tubuli C. Healthy male vs female Balb/c mice D. Dox treated male vs dox treated female Balb/c mice. The oPPOSUM Software was used to generate this list. (0.02 MB XLS) [file pone.0004802.s008.xls]

## Sheet: Sheet1
Supplemetal Table8 (Si et al. The Human and Murine Kidney…)
List of significantly enriched transcription factor binding sites as identified by oPPOSUm program
	Transcription Factor	TF Class	Fisher score
A. Human healthy male vs female tubuli	ELK4	ETS	0.01659
	Broad-complex_3	ZN-FINGER, C2H2	0.01884
	CF2-II	ZN-FINGER, C2H2	0.04011
B. Human diseased male vs female tubuli	Broad-complex_1	ZN-FINGER, C2H2	0.0177
	RORA1	NUCLEAR RECEPTOR	0.02633
	NR2F1	NUCLEAR RECEPTOR	0.03225
	CF2-II	ZN-FINGER, C2H2	0.04392
C. Healthy male vs female Balb/c mice	HNF1A	HOMEO	0.005672
	Broad-complex_3	ZN-FINGER, C2H2	0.00889
	Lhx3	HOMEO	0.01688
	SRY	HMG	0.0355
	hb	ZN-FINGER, C2H2	0.03651
	Foxd3	FORKHEAD	0.03736
	Broad-complex_4	ZN-FINGER, C2H2	0.04933
D. Dox treated male vs dox treated female Balb/c mice	HNF1A	HOMEO	0.0001684
	FOXF2	FORKHEAD	0.001577
	Broad-complex_4	ZN-FINGER, C2H2	0.001673
	NFIL3	bZIP	0.002691
	SRY	HMG	0.003135
	Lhx3	HOMEO	0.004564
	MYB.ph3	TRP-CLUSTER	0.005826
	GAMYB	TRP-CLUSTER	0.005963
	PBX1	HOMEO	0.008821
	PBF	ZN-FINGER, DOF	0.01018
	MNB1A	ZN-FINGER, DOF	0.0103
	Foxq1	FORKHEAD	0.01154
	Foxd3	FORKHEAD	0.01311
	Dof2	ZN-FINGER, DOF	0.01496
	Broad-complex_3	ZN-FINGER, C2H2	0.01566
	Foxa2	FORKHEAD	0.01663
	TBP	TATA-box	0.01776
	PEND	bZIP	0.01961
	Broad-complex_1	ZN-FINGER, C2H2	0.01997
	NR1H2-RXRA	NUCLEAR RECEPTOR	0.02087
	FOXI1	FORKHEAD	0.02417
	GABPA	ETS	0.02479
	HMG-IY	HMG	0.02702
	IRF1	TRP-CLUSTER	0.02768
	hb	ZN-FINGER, C2H2	0.03249
	bZIP911	bZIP	0.04067
	SQUA	MADS	0.04349
	Cebpa	bZIP	0.04767
	ELK4	ETS	0.04832
