# Supplementary material for: Human and Murine Kidneys Show Gender- and Species-Specific Gene Expression Differences in Response to Injury
Source: PLoS One. 2009 Mar 11;4(3):e4802. doi: 10.1371/journal.pone.0004802 (PMC2652077; doi:10.1371/journal.pone.0004802)
Supplement: Table S9 — Sheet A. The complete list of differentially expressed genes between sexes in human healthy glomeruli. Gene expression values in healthy glomeruli of females (F) and males (M) were averaged to calculate the ratio (F/M). Statistical significance was determined by using the SAM test (FDR = 0%). Sheet B. Differentially expressed genes between sexes in human healthy kidney tubulointerstitium. Gene expression values in healthy tubuli of females and males were averaged to calculate the ratio (F/M). Statistical significance was determined by using the SAM test (FDR = 0%). (0.02 MB XLS) [file pone.0004802.s009.xls]

## Sheet: A
Supplemetal Table 9 (Si et al. The Human and Murine Kidney…)
Gene expression values in healthy glomeruli of females (F) and males (M) were averaged to calculate the ratio (F/M).
Statistical significance was determined by using the SAM test (FDR=0%).
Probe Set ID	Gene Symbol	Ratio (F/M)	GC-RMA.Number of Probes	Unigene(Avadis)	GO(Avadis)	Gene Title	Gene Symbol	Chromosome Number(Avadis)	Chromosome Start Index(Avadis)	Chromosome End Index(Avadis)	Chromosome Strand(Avadis)	Entrez Gene	Ensembl
201909_at	RPS4Y1	0.00733361	11	Hs.282376	GO:0006412|GO:0006412|GO:0005622|GO:0005840|GO:0005843|GO:0030529|GO:0003735|GO:0019843|GO:0003723|GO:0003735|GO:0003723	ribosomal protein S4, Y-linked 1	RPS4Y1	chrY	2770183	2794991	+	6192	ENSG00000129824
204410_at	EIF1AY	0.0155292	11	Hs.461178	GO:0006412|GO:0006413|GO:0003723|GO:0003743|GO:0005515	eukaryotic translation initiation factor 1A, Y-linked	EIF1AY	chrY	21147013	21164427	+	9086	ENSG00000198692
205000_at	DDX3Y	0.0028822	11	Hs.99120	GO:0005634|GO:0000166|GO:0003677|GO:0003723|GO:0004004|GO:0005524|GO:0016787|GO:0016887|GO:0003676|GO:0004386|GO:0008026	DEAD (Asp-Glu-Ala-Asp) box polypeptide 3, Y-linked	DDX3Y	chrY	13526170	13541784	+	8653
206700_s_at	JARID1D	0.0520881	11	Hs.80358	GO:0006355|GO:0007283|GO:0005575|GO:0005622|GO:0005634|GO:0003674|GO:0003677|GO:0005515|GO:0008270|GO:0046872	jumonji, AT rich interactive domain 1D	JARID1D	chrY	20326698	20366197	-	8284	ENSG00000012817
214218_s_at	XIST	37.903	11	Hs.529901		X (inactive)-specific transcript	XIST	chrX	72957210	72963132	-	7503

## Sheet: B
Supplemetal Table 9 (Si et al. The Human and Murine Kidney…)
B. Differentially expressed genes between sexes in human healthy tubuli.
Gene expression values in healthy glomeruli of females (F) and males (M) were averaged to calculate the ratio (F/M).
Statistical significance was determined by using the SAM test (FDR=0%).
Probe Set ID	Gene Symbol	Ratio (F/M)	GC-RMA.Number of Probes	Unigene(Avadis)	GO(Avadis)	Gene Title	Gene Symbol	Chromosome Number(Avadis)	Chromosome Start Index(Avadis)	Chromosome End Index(Avadis)	Chromosome Strand(Avadis)	Entrez Gene	Ensembl
214218_s_at	XIST	43.6003	11	Hs.529901		X (inactive)-specific transcript	XIST	chrX	72957210	72963132	-	7503
203974_at	HDHD1A	3.01515	11	Hs.185910	GO:0008150|GO:0008152|GO:0005575|GO:0016787|GO:0003824	haloacid dehalogenase-like hydrolase domain containing 1A	HDHD1A	chrX	6976915	7076147	-	8226	ENSG00000130021
208174_x_at	ZRSR2	2.33448	11	Hs.171909	GO:0008380|GO:0005634|GO:0005689|GO:0030529|GO:0000166|GO:0003723|GO:0008270|GO:0046872|GO:0003676	zinc finger (CCCH type), RNA-binding motif and serine/arginine rich 2	ZRSR2	chr5	112255211	112256690	+	8233	ENSG00000169249
209348_s_at	MAF	1.96429	11	Hs.134859	GO:0001816|GO:0006355|GO:0006366|GO:0045944|GO:0006350|GO:0045449|GO:0000785|GO:0005634|GO:0005737|GO:0003700|GO:0003702|GO:0043565|GO:0046983|GO:0003677|GO:0005515	v-maf musculoaponeurotic fibrosarcoma oncogene homolog (avian)	MAF	chr16	78187870	78192112	-	4094
207063_at	CYorf14	0.0582278	11		GO:0016020|GO:0016021	chromosome Y open reading frame 14	CYorf14	chrY	19493776	19499502	-	55410	ENSG00000176728
206700_s_at	JARID1D	0.027631	11	Hs.80358	GO:0006355|GO:0007283|GO:0005575|GO:0005622|GO:0005634|GO:0003674|GO:0003677|GO:0005515|GO:0008270|GO:0046872	jumonji, AT rich interactive domain 1D	JARID1D	chrY	20326698	20366197	-	8284	ENSG00000012817
205000_at	DDX3Y	0.00217966	11	Hs.99120	GO:0005634|GO:0000166|GO:0003677|GO:0003723|GO:0004004|GO:0005524|GO:0016787|GO:0016887|GO:0003676|GO:0004386|GO:0008026	DEAD (Asp-Glu-Ala-Asp) box polypeptide 3, Y-linked	DDX3Y	chrY	13526170	13541784	+	8653
201909_at	RPS4Y1	0.00152654	11	Hs.282376	GO:0006412|GO:0006412|GO:0005622|GO:0005840|GO:0005843|GO:0030529|GO:0003735|GO:0019843|GO:0003723|GO:0003735|GO:0003723	ribosomal protein S4, Y-linked 1	RPS4Y1	chrY	2770183	2794991	+	6192	ENSG00000129824
