# Supplementary material for: Human and Murine Kidneys Show Gender- and Species-Specific Gene Expression Differences in Response to Injury
Source: PLoS One. 2009 Mar 11;4(3):e4802. doi: 10.1371/journal.pone.0004802 (PMC2652077; doi:10.1371/journal.pone.0004802)
Supplement: Table S10 — The list of differentially expressed genes between sexes in human diseased kidney tubulointerstitium. Gene expression values in diseased tubuli of females and males were averaged to calculate the ratio (F/M). Statistical significance was determined by using the SAM test (FDR = 0%). (0.02 MB XLS) [file pone.0004802.s010.xls]

## Sheet: Sheet1
Supplemetal Table 10 (Si et al. The Human and Murine Kidney…)
Differentially expressed genes between sexes in human diseased tubuli
Gene expression values in healthy glomeruli of females (F) and males (M) were averaged to calculate the ratio (F/M).
Statistical significance was determined by using the SAM test (FDR=0%).
Probe Set ID	Gene Symbol	Ratio (f/M)	Unigene(Avadis)	GO(Avadis)	Gene Title	Gene Symbol	Chromosome Number(Avadis)	Chromosome Start Index(Avadis)	Chromosome End Index(Avadis)	Chromosome Strand(Avadis)	Entrez Gene	Ensembl
221728_x_at	XIST	115.696	Hs.529901		X (inactive)-specific transcript	XIST	chrX	72957215	72978273	-	7503
208174_x_at	ZRSR2	2.56805	Hs.171909	GO:0008380|GO:0005634|GO:0005689|GO:0030529|GO:0000166|GO:0003723|GO:0008270|GO:0046872|GO:0003676	zinc finger (CCCH type), RNA-binding motif and serine/arginine rich 2	ZRSR2	chr5	112255211	112256690	+	8233	ENSG00000169249
203992_s_at	UTX	2.37744	Hs.522616	GO:0005634|GO:0005488	ubiquitously transcribed tetratricopeptide repeat, X chromosome	UTX	chrX	44617724	44856214	+	7403	ENSG00000147050
207063_at	CYorf14	0.0298055		GO:0016020|GO:0016021	chromosome Y open reading frame 14	CYorf14	chrY	19493776	19499502	-	55410	ENSG00000176728
206700_s_at	JARID1D	0.0221998	Hs.80358	GO:0006355|GO:0007283|GO:0005575|GO:0005622|GO:0005634|GO:0003674|GO:0003677|GO:0005515|GO:0008270|GO:0046872	jumonji, AT rich interactive domain 1D	JARID1D	chrY	20326698	20366197	-	8284	ENSG00000012817
204409_s_at	EIF1AY	0.0212779	Hs.461178	GO:0006412|GO:0006413|GO:0003723|GO:0003743|GO:0005515	eukaryotic translation initiation factor 1A, Y-linked	EIF1AY	chrY	21147102	21163904	+	9086	ENSG00000198692
205000_at	DDX3Y	0.0024629	Hs.99120	GO:0005634|GO:0000166|GO:0003677|GO:0003723|GO:0004004|GO:0005524|GO:0016787|GO:0016887|GO:0003676|GO:0004386|GO:0008026	DEAD (Asp-Glu-Ala-Asp) box polypeptide 3, Y-linked	DDX3Y	chrY	13526170	13541784	+	8653
201909_at	RPS4Y1	0.000936718	Hs.282376	GO:0006412|GO:0006412|GO:0005622|GO:0005840|GO:0005843|GO:0030529|GO:0003735|GO:0019843|GO:0003723|GO:0003735|GO:0003723	ribosomal protein S4, Y-linked 1	RPS4Y1	chrY	2770183	2794991	+	6192	ENSG00000129824
